# Supplementary material for: Whole Transcriptomic Analysis Provides Insights into Molecular Mechanisms for Toxin Biosynthesis in a Toxic Dinoflagellate Alexandrium catenella (ACHK-T)
Source: Toxins (Basel). 2017 Jul 5;9(7):213. doi: 10.3390/toxins9070213 (PMC5535160; doi:10.3390/toxins9070213)
Supplement: Supplementary file 1 [file toxins-09-00213-s001.zip]

Archive with 8 entries (7 files):
- toxins-203236-supplementary/Supplementary Files S1.xlsx
- toxins-203236-supplementary/Supplementary Files S2.xlsx
- toxins-203236-supplementary/Supplementary Files S3.xlsx
- toxins-203236-supplementary/Supplementary Files S4.xlsx
- toxins-203236-supplementary/Supplementary Files S5.xlsx
- toxins-203236-supplementary/Supplementary Files S6.xlsx
- toxins-203236-supplementary/toxins-203236 supplementray.pdf
- toxins-203236-supplementary/
