# Supplementary material for: Whole Transcriptomic Analysis Provides Insights into Molecular Mechanisms for Toxin Biosynthesis in a Toxic Dinoflagellate Alexandrium catenella (ACHK-T)
Source: Toxins (Basel). 2017 Jul 5;9(7):213. doi: 10.3390/toxins9070213 (PMC5535160; doi:10.3390/toxins9070213)
Supplement: Supplementary file 1 [file toxins-09-00213-s001.zip › toxins-203236-supplementary/Supplementary Files S1.xlsx]

## Sheet: Biological Processes
Supplementary file S1 GO enrichment analysis of all DEGs from each comparison. Listed are enriched GO terms of biological processes with a q-value smaller than 1.
	GO ID	GO Term	DEG Number	q-Value	Genes
T5-vs-T9_P
	GO:0006412	translation	71	9.95e-14	Unigene8328_All,CL3798.Contig1_All,Unigene25411_All,Unigene67483_All,Unigene16906_All,Unigene25216_All,Unigene16765_All,Unigene16721_All,Unigene50149_All,Unigene42150_All,Unigene84624_All,Unigene24912_All,Unigene58724_All,Unigene42059_All,Unigene67719_All,Unigene25464_All,Unigene67299_All,Unigene33567_All,Unigene42324_All,Unigene41830_All,Unigene70585_All,Unigene84982_All,Unigene59122_All,Unigene…
	GO:0044238	primary metabolic process	186	4.15e-10	Unigene25411_All,Unigene67483_All,Unigene85884_All,Unigene85002_All,Unigene16765_All,Unigene85641_All,CL547.Contig3_All,Unigene86130_All,Unigene85552_All,Unigene85894_All,Unigene85302_All,Unigene26667_All,Unigene58724_All,Unigene25464_All,Unigene41830_All,CL2262.Contig3_All,Unigene9607_All,Unigene70585_All,Unigene84982_All,Unigene25160_All,Unigene5814_All,Unigene59122_All,Unigene16959_All,Unigene…
	GO:1901576	organic substance biosynthetic process	115	8.41e-10	Unigene8054_All,Unigene8328_All,Unigene39551_All,Unigene86222_All,CL3798.Contig1_All,Unigene25411_All,Unigene67483_All,Unigene85884_All,Unigene85002_All,Unigene16906_All,Unigene25216_All,Unigene16765_All,Unigene63684_All,Unigene16721_All,Unigene50149_All,Unigene85641_All,Unigene86130_All,Unigene42150_All,Unigene85353_All,Unigene84624_All,Unigene24912_All,Unigene7823_All,Unigene85302_All,Unigene58…
	GO:0009058	biosynthetic process	117	2.11e-09	Unigene8054_All,Unigene8328_All,Unigene39551_All,Unigene86222_All,CL3798.Contig1_All,Unigene25411_All,Unigene67483_All,Unigene85884_All,Unigene85002_All,Unigene16906_All,Unigene25216_All,Unigene16765_All,Unigene63684_All,Unigene16721_All,Unigene50149_All,Unigene85641_All,Unigene86130_All,Unigene42150_All,Unigene85353_All,Unigene84624_All,Unigene24912_All,Unigene7823_All,Unigene85302_All,Unigene58…
	GO:0044249	cellular biosynthetic process	112	2.18e-09	Unigene8054_All,Unigene8328_All,Unigene39551_All,Unigene86222_All,CL3798.Contig1_All,Unigene25411_All,Unigene67483_All,Unigene85884_All,Unigene85002_All,Unigene16906_All,Unigene25216_All,Unigene16765_All,Unigene63684_All,Unigene16721_All,Unigene50149_All,Unigene85641_All,Unigene86130_All,Unigene42150_All,Unigene85353_All,Unigene84624_All,Unigene24912_All,Unigene7823_All,Unigene85302_All,Unigene58…
	GO:0044237	cellular metabolic process	199	1.36e-08	Unigene25411_All,Unigene67483_All,Unigene85884_All,Unigene85002_All,Unigene16765_All,Unigene85641_All,CL547.Contig3_All,Unigene86130_All,Unigene85552_All,Unigene85894_All,Unigene85302_All,Unigene26667_All,Unigene58724_All,Unigene25464_All,Unigene41830_All,CL2262.Contig3_All,Unigene9607_All,Unigene86197_All,Unigene3330_All,Unigene70585_All,Unigene84982_All,CL1754.Contig2_All,Unigene25160_All,Unige…
	GO:0034645	cellular macromolecule biosynthetic process	78	2.21e-08	Unigene8328_All,CL3798.Contig1_All,Unigene25411_All,Unigene67483_All,Unigene16906_All,Unigene25216_All,Unigene16765_All,Unigene16721_All,Unigene50149_All,Unigene42150_All,Unigene85353_All,Unigene84624_All,Unigene24912_All,Unigene58724_All,Unigene42059_All,Unigene67719_All,Unigene25464_All,Unigene67299_All,Unigene33567_All,Unigene42324_All,Unigene85993_All,Unigene41830_All,Unigene84305_All,Unigene…
	GO:0044267	cellular protein metabolic process	105	2.24e-08	Unigene8328_All,Unigene86222_All,CL3798.Contig1_All,Unigene25411_All,Unigene67483_All,Unigene85002_All,Unigene16906_All,Unigene25216_All,Unigene16765_All,Unigene16721_All,Unigene50149_All,Unigene50626_All,Unigene85552_All,Unigene42150_All,Unigene85353_All,Unigene84624_All,Unigene24912_All,Unigene85302_All,Unigene26667_All,Unigene58724_All,Unigene42059_All,Unigene67719_All,Unigene25464_All,Unigene…
	GO:0019538	protein metabolic process	108	2.81e-08	Unigene8328_All,Unigene86222_All,CL3798.Contig1_All,Unigene25411_All,Unigene67483_All,Unigene85002_All,Unigene16906_All,Unigene25216_All,Unigene16765_All,Unigene16721_All,Unigene50149_All,Unigene50626_All,Unigene85552_All,Unigene42150_All,Unigene85353_All,Unigene84624_All,Unigene24912_All,Unigene85302_All,Unigene26667_All,Unigene58724_All,Unigene42059_All,Unigene67719_All,Unigene25464_All,Unigene…
	GO:0009059	macromolecule biosynthetic process	78	3.64e-08	Unigene8328_All,CL3798.Contig1_All,Unigene25411_All,Unigene67483_All,Unigene16906_All,Unigene25216_All,Unigene16765_All,Unigene16721_All,Unigene50149_All,Unigene42150_All,Unigene85353_All,Unigene84624_All,Unigene24912_All,Unigene58724_All,Unigene42059_All,Unigene67719_All,Unigene25464_All,Unigene67299_All,Unigene33567_All,Unigene42324_All,Unigene85993_All,Unigene41830_All,Unigene84305_All,Unigene…
	GO:0006099	tricarboxylic acid cycle	13	1.28e-07	Unigene85822_All,Unigene85763_All,Unigene85075_All,Unigene85078_All,Unigene84859_All,Unigene18213_All,Unigene86201_All,Unigene85563_All,Unigene85614_All,Unigene85894_All,Unigene67767_All,Unigene84860_All,Unigene85528_All
	GO:0010035	response to inorganic substance	46	1.14e-06	Unigene8054_All,Unigene50148_All,Unigene85716_All,Unigene85437_All,Unigene85002_All,Unigene85753_All,Unigene50626_All,Unigene85900_All,Unigene85079_All,Unigene84716_All,Unigene85183_All,Unigene85005_All,Unigene85353_All,Unigene85302_All,Unigene85235_All,Unigene41958_All,Unigene85763_All,Unigene85010_All,Unigene85993_All,Unigene85032_All,Unigene85736_All,Unigene75519_All,Unigene84305_All,Unigene50…
	GO:0010467	gene expression	72	1.82e-06	Unigene8328_All,CL3798.Contig1_All,Unigene25411_All,Unigene67483_All,Unigene16906_All,Unigene25216_All,Unigene16765_All,Unigene16721_All,Unigene50149_All,Unigene42150_All,Unigene84624_All,Unigene24912_All,Unigene58724_All,Unigene42059_All,Unigene67719_All,Unigene25464_All,Unigene67299_All,Unigene33567_All,Unigene42324_All,Unigene41830_All,Unigene70585_All,Unigene84982_All,Unigene59122_All,Unigene…
	GO:0010038	response to metal ion	39	3.03e-06	Unigene8054_All,Unigene50148_All,Unigene85437_All,Unigene85002_All,Unigene50626_All,Unigene85900_All,Unigene85079_All,Unigene84716_All,Unigene85183_All,Unigene85353_All,Unigene85302_All,Unigene85235_All,Unigene41958_All,Unigene85763_All,Unigene85010_All,Unigene85993_All,Unigene85032_All,Unigene85736_All,Unigene75519_All,Unigene84305_All,Unigene50961_All,Unigene85626_All,Unigene85093_All,Unigene85…
	GO:0046686	response to cadmium ion	36	4.54e-06	Unigene8054_All,Unigene85437_All,Unigene85002_All,Unigene50626_All,Unigene85900_All,Unigene85079_All,Unigene84716_All,Unigene85183_All,Unigene85353_All,Unigene85302_All,Unigene85235_All,Unigene41958_All,Unigene85763_All,Unigene85993_All,Unigene85010_All,Unigene85032_All,Unigene85736_All,Unigene75519_All,Unigene84305_All,Unigene50961_All,Unigene85626_All,Unigene85093_All,Unigene85278_All,Unigene81…
	GO:0008152	metabolic process	227	1.2e-05	Unigene84997_All,Unigene25411_All,Unigene67483_All,Unigene85884_All,Unigene85002_All,Unigene16765_All,Unigene85641_All,CL547.Contig3_All,Unigene86130_All,Unigene85552_All,Unigene85894_All,Unigene86145_All,Unigene85302_All,Unigene26667_All,Unigene58724_All,Unigene25464_All,Unigene41830_All,CL2262.Contig3_All,Unigene9607_All,Unigene86197_All,Unigene3330_All,Unigene70585_All,Unigene84982_All,CL1754.…
	GO:0071704	organic substance metabolic process	181	6.06e-05	Unigene25411_All,Unigene67483_All,Unigene85884_All,Unigene85002_All,Unigene16765_All,Unigene85641_All,CL547.Contig3_All,Unigene86130_All,Unigene85552_All,Unigene85302_All,Unigene26667_All,Unigene58724_All,Unigene25464_All,Unigene41830_All,CL2262.Contig3_All,Unigene9607_All,Unigene70585_All,Unigene84982_All,Unigene25160_All,Unigene5814_All,Unigene59122_All,Unigene16959_All,Unigene85321_All,Unigene…
	GO:0009060	aerobic respiration	15	7.37e-05	Unigene85822_All,Unigene85763_All,Unigene85993_All,Unigene85075_All,Unigene85078_All,Unigene84859_All,Unigene18213_All,Unigene86201_All,Unigene85563_All,Unigene50961_All,Unigene85614_All,Unigene84860_All,Unigene85894_All,Unigene67767_All,Unigene85528_All
	GO:0044710	single-organism metabolic process	93	0.00017	Unigene8054_All,Unigene85822_All,Unigene85437_All,Unigene39551_All,Unigene86222_All,Unigene85884_All,Unigene85002_All,Unigene85753_All,Unigene63684_All,Unigene85641_All,Unigene85374_All,Unigene86130_All,Unigene85614_All,Unigene85894_All,Unigene86048_All,Unigene86145_All,Unigene16961_All,Unigene7823_All,Unigene85302_All,Unigene85763_All,CL3574.Contig4_All,Unigene85516_All,Unigene85993_All,Unigene4…
	GO:0045333	cellular respiration	17	0.00018	Unigene85822_All,Unigene85075_All,Unigene18213_All,Unigene85614_All,Unigene84860_All,Unigene85894_All,Unigene67767_All,Unigene85528_All,Unigene85447_All,Unigene85763_All,Unigene85993_All,Unigene85078_All,Unigene84859_All,Unigene85563_All,Unigene86201_All,Unigene50961_All,CL354.Contig26_All
	GO:0015980	energy derivation by oxidation of organic compounds	17	0.00023	Unigene85822_All,Unigene85075_All,Unigene18213_All,Unigene85614_All,Unigene84860_All,Unigene85894_All,Unigene67767_All,Unigene85528_All,Unigene85447_All,Unigene85763_All,Unigene85993_All,Unigene85078_All,Unigene84859_All,Unigene85563_All,Unigene86201_All,Unigene50961_All,CL354.Contig26_All
	GO:0042278	purine nucleoside metabolic process	21	0.00126	Unigene8054_All,Unigene84622_All,Unigene39551_All,Unigene85884_All,Unigene85679_All,Unigene85002_All,Unigene86242_All,Unigene85641_All,Unigene85840_All,Unigene9608_All,Unigene85302_All,CL1202.Contig5_All,Unigene58870_All,Unigene41830_All,Unigene33785_All,Unigene9607_All,Unigene82934_All,CL2272.Contig2_All,Unigene33720_All,Unigene50109_All,Unigene26641_All
	GO:0046128	purine ribonucleoside metabolic process	21	0.00126	Unigene8054_All,Unigene84622_All,Unigene39551_All,Unigene85884_All,Unigene85679_All,Unigene85002_All,Unigene86242_All,Unigene85641_All,Unigene85840_All,Unigene9608_All,Unigene85302_All,CL1202.Contig5_All,Unigene58870_All,Unigene41830_All,Unigene33785_All,Unigene9607_All,Unigene82934_All,CL2272.Contig2_All,Unigene33720_All,Unigene50109_All,Unigene26641_All
	GO:0009119	ribonucleoside metabolic process	22	0.00126	Unigene8054_All,Unigene84622_All,Unigene39551_All,Unigene85884_All,Unigene85679_All,Unigene85002_All,Unigene86242_All,Unigene85641_All,Unigene85840_All,Unigene9608_All,Unigene85302_All,CL1202.Contig5_All,Unigene58870_All,Unigene41830_All,Unigene33785_All,Unigene9607_All,Unigene25412_All,Unigene82934_All,CL2272.Contig2_All,Unigene33720_All,Unigene50109_All,Unigene26641_All
	GO:0009116	nucleoside metabolic process	22	0.00154	Unigene8054_All,Unigene84622_All,Unigene39551_All,Unigene85884_All,Unigene85679_All,Unigene85002_All,Unigene86242_All,Unigene85641_All,Unigene85840_All,Unigene9608_All,Unigene85302_All,CL1202.Contig5_All,Unigene58870_All,Unigene41830_All,Unigene33785_All,Unigene9607_All,Unigene25412_All,Unigene82934_All,CL2272.Contig2_All,Unigene33720_All,Unigene50109_All,Unigene26641_All
	GO:0055114	oxidation-reduction process	39	0.0023	Unigene85822_All,Unigene85437_All,Unigene86115_All,Unigene85374_All,Unigene84857_All,Unigene85614_All,Unigene67767_All,Unigene85894_All,Unigene86048_All,Unigene86114_All,Unigene85763_All,CL3574.Contig4_All,Unigene85516_All,Unigene85993_All,Unigene85078_All,Unigene86201_All,Unigene50961_All,Unigene3330_All,Unigene25160_All,CL1596.Contig1_All,Unigene85064_All,Unigene85075_All,Unigene18213_All,Unige…
	GO:1901657	glycosyl compound metabolic process	24	0.00306	Unigene8054_All,Unigene84622_All,Unigene39551_All,Unigene85884_All,Unigene85679_All,Unigene85002_All,Unigene86242_All,Unigene63684_All,Unigene85641_All,Unigene85840_All,Unigene9608_All,CL1202.Contig5_All,Unigene85302_All,Unigene58870_All,Unigene41830_All,Unigene85604_All,Unigene33785_All,Unigene9607_All,Unigene25412_All,Unigene82934_All,CL2272.Contig2_All,Unigene33720_All,Unigene50109_All,Unigene…
	GO:0072521	purine-containing compound metabolic process	22	0.00313	Unigene8054_All,Unigene84622_All,Unigene39551_All,Unigene86222_All,Unigene85884_All,Unigene85679_All,Unigene85002_All,Unigene86242_All,Unigene85641_All,Unigene85840_All,Unigene9608_All,CL1202.Contig5_All,Unigene85302_All,Unigene58870_All,Unigene41830_All,Unigene33785_All,Unigene9607_All,Unigene82934_All,CL2272.Contig2_All,Unigene33720_All,Unigene50109_All,Unigene26641_All
	GO:0006184	GTP catabolic process	10	0.00739	Unigene41830_All,Unigene33785_All,Unigene85679_All,Unigene9607_All,Unigene86242_All,Unigene82934_All,CL2272.Contig2_All,Unigene9608_All,Unigene50109_All,Unigene26641_All
	GO:0046039	GTP metabolic process	10	0.00739	Unigene41830_All,Unigene33785_All,Unigene85679_All,Unigene9607_All,Unigene86242_All,Unigene82934_All,CL2272.Contig2_All,Unigene9608_All,Unigene50109_All,Unigene26641_All
	GO:1901069	guanosine-containing compound catabolic process	10	0.00739	Unigene41830_All,Unigene33785_All,Unigene85679_All,Unigene9607_All,Unigene86242_All,Unigene82934_All,CL2272.Contig2_All,Unigene9608_All,Unigene50109_All,Unigene26641_All
	GO:0006091	generation of precursor metabolites and energy	29	0.00825	Unigene85822_All,Unigene85437_All,Unigene85278_All,CL1596.Contig1_All,Unigene85075_All,Unigene85002_All,Unigene18213_All,Unigene85436_All,Unigene84857_All,Unigene85614_All,Unigene85900_All,Unigene32259_All,Unigene84860_All,Unigene67767_All,Unigene85894_All,Unigene85528_All,Unigene85302_All,Unigene85763_All,Unigene85447_All,Unigene85993_All,Unigene85604_All,Unigene85078_All,Unigene84859_All,Unigen…
	GO:0006163	purine nucleotide metabolic process	20	0.00942	Unigene8054_All,Unigene84622_All,Unigene86222_All,Unigene85884_All,Unigene85679_All,Unigene85002_All,Unigene86242_All,Unigene85840_All,Unigene9608_All,Unigene85302_All,CL1202.Contig5_All,Unigene58870_All,Unigene41830_All,Unigene33785_All,Unigene9607_All,Unigene82934_All,CL2272.Contig2_All,Unigene33720_All,Unigene50109_All,Unigene26641_All
	GO:0043170	macromolecule metabolic process	124	0.01208	Unigene8328_All,Unigene86222_All,CL3798.Contig1_All,Unigene25411_All,Unigene67483_All,Unigene85002_All,Unigene16906_All,Unigene25216_All,Unigene16765_All,Unigene16721_All,Unigene50149_All,CL547.Contig3_All,Unigene50626_All,Unigene85552_All,Unigene42150_All,Unigene85353_All,Unigene84624_All,Unigene24912_All,Unigene85302_All,Unigene26667_All,Unigene58724_All,Unigene42059_All,Unigene67719_All,Unigen…
	GO:1901068	guanosine-containing compound metabolic process	10	0.01283	Unigene41830_All,Unigene33785_All,Unigene85679_All,Unigene9607_All,Unigene86242_All,Unigene82934_All,CL2272.Contig2_All,Unigene9608_All,Unigene50109_All,Unigene26641_All
	GO:0009150	purine ribonucleotide metabolic process	18	0.02068	Unigene8054_All,Unigene84622_All,Unigene85884_All,Unigene85679_All,Unigene86242_All,Unigene85840_All,Unigene9608_All,Unigene85302_All,CL1202.Contig5_All,Unigene58870_All,Unigene41830_All,Unigene33785_All,Unigene9607_All,CL2272.Contig2_All,Unigene82934_All,Unigene33720_All,Unigene50109_All,Unigene26641_All
	GO:0009266	response to temperature stimulus	24	0.02467	Unigene50148_All,Unigene25160_All,Unigene85716_All,Unigene85278_All,Unigene39551_All,Unigene16906_All,Unigene26225_All,Unigene75967_All,Unigene50626_All,Unigene85900_All,Unigene84660_All,Unigene85079_All,Unigene76070_All,Unigene85005_All,Unigene60999_All,Unigene8155_All,Unigene85604_All,Unigene85010_All,Unigene42214_All,Unigene8261_All,Unigene82934_All,Unigene50961_All,Unigene85626_All,Unigene850…
	GO:0009651	response to salt stress	20	0.02702	Unigene8040_All,Unigene50148_All,Unigene85278_All,Unigene85002_All,Unigene86168_All,Unigene85753_All,Unigene75967_All,Unigene84857_All,Unigene85079_All,Unigene85900_All,Unigene42150_All,Unigene85005_All,Unigene33926_All,Unigene85302_All,Unigene33707_All,Unigene85010_All,Unigene67299_All,Unigene33883_All,Unigene82934_All,Unigene50961_All
	GO:0009987	cellular process	236	0.02782	Unigene85212_All,Unigene33922_All,Unigene25411_All,Unigene67483_All,Unigene86154_All,Unigene85884_All,Unigene85002_All,CL4030.Contig1_All,Unigene16765_All,Unigene85641_All,CL547.Contig3_All,Unigene86130_All,Unigene85552_All,Unigene84716_All,Unigene85894_All,Unigene85302_All,Unigene26667_All,Unigene58724_All,Unigene85021_All,Unigene25464_All,Unigene41830_All,CL2262.Contig3_All,Unigene9607_All,Unig…
	GO:0044260	cellular macromolecule metabolic process	117	0.02877	Unigene8328_All,Unigene86222_All,CL3798.Contig1_All,Unigene25411_All,Unigene67483_All,Unigene85002_All,Unigene16906_All,Unigene25216_All,Unigene16765_All,Unigene16721_All,Unigene50149_All,Unigene50626_All,Unigene85552_All,Unigene42150_All,Unigene85353_All,Unigene84624_All,Unigene24912_All,Unigene85302_All,Unigene26667_All,Unigene58724_All,Unigene42059_All,Unigene67719_All,Unigene25464_All,Unigene…
	GO:0006152	purine nucleoside catabolic process	12	0.03502	Unigene8054_All,Unigene41830_All,Unigene85884_All,Unigene33785_All,Unigene85679_All,Unigene9607_All,Unigene86242_All,Unigene82934_All,CL2272.Contig2_All,Unigene9608_All,Unigene50109_All,Unigene26641_All
	GO:0006195	purine nucleotide catabolic process	12	0.03502	Unigene8054_All,Unigene41830_All,Unigene85884_All,Unigene33785_All,Unigene85679_All,Unigene9607_All,Unigene86242_All,Unigene82934_All,CL2272.Contig2_All,Unigene9608_All,Unigene50109_All,Unigene26641_All
	GO:0009143	nucleoside triphosphate catabolic process	12	0.03502	Unigene8054_All,Unigene41830_All,Unigene85884_All,Unigene33785_All,Unigene85679_All,Unigene9607_All,Unigene86242_All,Unigene82934_All,CL2272.Contig2_All,Unigene9608_All,Unigene50109_All,Unigene26641_All
	GO:0009146	purine nucleoside triphosphate catabolic process	12	0.03502	Unigene8054_All,Unigene41830_All,Unigene85884_All,Unigene33785_All,Unigene85679_All,Unigene9607_All,Unigene86242_All,Unigene82934_All,CL2272.Contig2_All,Unigene9608_All,Unigene50109_All,Unigene26641_All
	GO:0009154	purine ribonucleotide catabolic process	12	0.03502	Unigene8054_All,Unigene41830_All,Unigene85884_All,Unigene33785_All,Unigene85679_All,Unigene9607_All,Unigene86242_All,Unigene82934_All,CL2272.Contig2_All,Unigene9608_All,Unigene50109_All,Unigene26641_All
	GO:0009166	nucleotide catabolic process	12	0.03502	Unigene8054_All,Unigene41830_All,Unigene85884_All,Unigene33785_All,Unigene85679_All,Unigene9607_All,Unigene86242_All,Unigene82934_All,CL2272.Contig2_All,Unigene9608_All,Unigene50109_All,Unigene26641_All
	GO:0009203	ribonucleoside triphosphate catabolic process	12	0.03502	Unigene8054_All,Unigene41830_All,Unigene85884_All,Unigene33785_All,Unigene85679_All,Unigene9607_All,Unigene86242_All,Unigene82934_All,CL2272.Contig2_All,Unigene9608_All,Unigene50109_All,Unigene26641_All
	GO:0009207	purine ribonucleoside triphosphate catabolic process	12	0.03502	Unigene8054_All,Unigene41830_All,Unigene85884_All,Unigene33785_All,Unigene85679_All,Unigene9607_All,Unigene86242_All,Unigene82934_All,CL2272.Contig2_All,Unigene9608_All,Unigene50109_All,Unigene26641_All
	GO:0009261	ribonucleotide catabolic process	12	0.03502	Unigene8054_All,Unigene41830_All,Unigene85884_All,Unigene33785_All,Unigene85679_All,Unigene9607_All,Unigene86242_All,Unigene82934_All,CL2272.Contig2_All,Unigene9608_All,Unigene50109_All,Unigene26641_All
	GO:0042454	ribonucleoside catabolic process	12	0.03502	Unigene8054_All,Unigene41830_All,Unigene85884_All,Unigene33785_All,Unigene85679_All,Unigene9607_All,Unigene86242_All,Unigene82934_All,CL2272.Contig2_All,Unigene9608_All,Unigene50109_All,Unigene26641_All
	GO:0046130	purine ribonucleoside catabolic process	12	0.03502	Unigene8054_All,Unigene41830_All,Unigene85884_All,Unigene33785_All,Unigene85679_All,Unigene9607_All,Unigene86242_All,Unigene82934_All,CL2272.Contig2_All,Unigene9608_All,Unigene50109_All,Unigene26641_All
	GO:0046434	organophosphate catabolic process	12	0.03502	Unigene8054_All,Unigene41830_All,Unigene85884_All,Unigene33785_All,Unigene85679_All,Unigene9607_All,Unigene86242_All,Unigene82934_All,CL2272.Contig2_All,Unigene9608_All,Unigene50109_All,Unigene26641_All
	GO:1901292	nucleoside phosphate catabolic process	12	0.03502	Unigene8054_All,Unigene41830_All,Unigene85884_All,Unigene33785_All,Unigene85679_All,Unigene9607_All,Unigene86242_All,Unigene82934_All,CL2272.Contig2_All,Unigene9608_All,Unigene50109_All,Unigene26641_All
	GO:1901135	carbohydrate derivative metabolic process	31	0.03546	Unigene8054_All,Unigene84622_All,Unigene85559_All,Unigene85716_All,Unigene39551_All,Unigene86222_All,Unigene85884_All,Unigene85679_All,Unigene85002_All,Unigene86242_All,Unigene63684_All,Unigene85641_All,Unigene85840_All,Unigene9608_All,Unigene85353_All,CL1202.Contig5_All,Unigene85302_All,Unigene7823_All,Unigene85984_All,Unigene58870_All,Unigene41830_All,Unigene85993_All,Unigene85604_All,Unigene33…
	GO:0009164	nucleoside catabolic process	12	0.04589	Unigene8054_All,Unigene41830_All,Unigene85884_All,Unigene33785_All,Unigene85679_All,Unigene9607_All,Unigene86242_All,Unigene82934_All,CL2272.Contig2_All,Unigene9608_All,Unigene50109_All,Unigene26641_All
	GO:0072523	purine-containing compound catabolic process	12	0.04589	Unigene8054_All,Unigene41830_All,Unigene85884_All,Unigene33785_All,Unigene85679_All,Unigene9607_All,Unigene86242_All,Unigene82934_All,CL2272.Contig2_All,Unigene9608_All,Unigene50109_All,Unigene26641_All
	GO:0019439	aromatic compound catabolic process	15	0.04891	Unigene8040_All,Unigene8054_All,Unigene85516_All,Unigene41830_All,Unigene85884_All,Unigene33785_All,Unigene85679_All,Unigene9607_All,Unigene86242_All,Unigene85753_All,Unigene82934_All,CL2272.Contig2_All,Unigene9608_All,Unigene50109_All,Unigene26641_All
	GO:1901136	carbohydrate derivative catabolic process	12	0.05011	Unigene8054_All,Unigene41830_All,Unigene85884_All,Unigene33785_All,Unigene85679_All,Unigene9607_All,Unigene86242_All,Unigene82934_All,CL2272.Contig2_All,Unigene9608_All,Unigene50109_All,Unigene26641_All
	GO:1901658	glycosyl compound catabolic process	12	0.05011	Unigene8054_All,Unigene41830_All,Unigene85884_All,Unigene33785_All,Unigene85679_All,Unigene9607_All,Unigene86242_All,Unigene82934_All,CL2272.Contig2_All,Unigene9608_All,Unigene50109_All,Unigene26641_All
	GO:0009259	ribonucleotide metabolic process	20	0.05133	Unigene8054_All,Unigene84622_All,Unigene86222_All,Unigene85884_All,Unigene85679_All,Unigene86242_All,Unigene85840_All,Unigene9608_All,Unigene85302_All,CL1202.Contig5_All,Unigene58870_All,Unigene41830_All,Unigene33785_All,Unigene9607_All,Unigene25412_All,Unigene82934_All,CL2272.Contig2_All,Unigene33720_All,Unigene50109_All,Unigene26641_All
	GO:0019693	ribose phosphate metabolic process	20	0.05133	Unigene8054_All,Unigene84622_All,Unigene86222_All,Unigene85884_All,Unigene85679_All,Unigene86242_All,Unigene85840_All,Unigene9608_All,Unigene85302_All,CL1202.Contig5_All,Unigene58870_All,Unigene41830_All,Unigene33785_All,Unigene9607_All,Unigene25412_All,Unigene82934_All,CL2272.Contig2_All,Unigene33720_All,Unigene50109_All,Unigene26641_All
	GO:0044270	cellular nitrogen compound catabolic process	15	0.05238	Unigene8040_All,Unigene8054_All,Unigene85516_All,Unigene41830_All,Unigene85884_All,Unigene33785_All,Unigene85679_All,Unigene9607_All,Unigene86242_All,Unigene85753_All,Unigene82934_All,CL2272.Contig2_All,Unigene9608_All,Unigene50109_All,Unigene26641_All
	GO:0046700	heterocycle catabolic process	15	0.05238	Unigene8040_All,Unigene8054_All,Unigene85516_All,Unigene41830_All,Unigene85884_All,Unigene33785_All,Unigene85679_All,Unigene9607_All,Unigene86242_All,Unigene85753_All,Unigene82934_All,CL2272.Contig2_All,Unigene9608_All,Unigene50109_All,Unigene26641_All
	GO:0000303	response to superoxide	3	0.05539	Unigene85753_All,Unigene8040_All,Unigene50961_All
	GO:1901361	organic cyclic compound catabolic process	15	0.05606	Unigene8040_All,Unigene8054_All,Unigene85516_All,Unigene41830_All,Unigene85884_All,Unigene33785_All,Unigene85679_All,Unigene9607_All,Unigene86242_All,Unigene85753_All,Unigene82934_All,CL2272.Contig2_All,Unigene9608_All,Unigene50109_All,Unigene26641_All
	GO:1901565	organonitrogen compound catabolic process	16	0.05821	Unigene8040_All,Unigene8054_All,Unigene85516_All,Unigene41830_All,Unigene85884_All,Unigene33785_All,Unigene85679_All,Unigene9607_All,Unigene86242_All,Unigene85753_All,Unigene86123_All,Unigene82934_All,CL2272.Contig2_All,Unigene9608_All,Unigene50109_All,Unigene26641_All
	GO:0042773	ATP synthesis coupled electron transport	6	0.07034	Unigene85447_All,Unigene84860_All,Unigene85075_All,Unigene85078_All,Unigene85528_All,Unigene84859_All
	GO:0042775	mitochondrial ATP synthesis coupled electron transport	6	0.07034	Unigene85447_All,Unigene84860_All,Unigene85075_All,Unigene85078_All,Unigene85528_All,Unigene84859_All
	GO:0055086	nucleobase-containing small molecule metabolic process	31	0.07466	Unigene8054_All,Unigene84622_All,Unigene85559_All,Unigene39551_All,Unigene86222_All,Unigene85884_All,Unigene85679_All,Unigene50317_All,Unigene85002_All,Unigene86242_All,Unigene85641_All,Unigene84857_All,Unigene85840_All,Unigene9608_All,CL1202.Contig5_All,Unigene85302_All,Unigene7823_All,Unigene85984_All,Unigene85503_All,Unigene58870_All,Unigene41830_All,Unigene85604_All,Unigene33785_All,Unigene96…
	GO:0009199	ribonucleoside triphosphate metabolic process	17	0.08275	Unigene8054_All,Unigene84622_All,Unigene85884_All,Unigene85679_All,Unigene86242_All,Unigene9608_All,CL1202.Contig5_All,Unigene58870_All,Unigene41830_All,Unigene33785_All,Unigene9607_All,CL2272.Contig2_All,Unigene82934_All,Unigene25412_All,Unigene33720_All,Unigene50109_All,Unigene26641_All
	GO:0042274	ribosomal small subunit biogenesis	7	0.08678	Unigene33675_All,Unigene16721_All,Unigene84975_All,Unigene45296_All,Unigene67639_All,Unigene50143_All,Unigene25240_All
	GO:0006121	mitochondrial electron transport, succinate to ubiquinone	5	0.09446	Unigene84860_All,Unigene85075_All,Unigene85078_All,Unigene85528_All,Unigene84859_All
	GO:0009144	purine nucleoside triphosphate metabolic process	16	0.1007	CL1202.Contig5_All,Unigene8054_All,Unigene84622_All,Unigene58870_All,Unigene41830_All,Unigene85884_All,Unigene33785_All,Unigene85679_All,Unigene9607_All,Unigene86242_All,Unigene82934_All,CL2272.Contig2_All,Unigene33720_All,Unigene9608_All,Unigene50109_All,Unigene26641_All
	GO:0009205	purine ribonucleoside triphosphate metabolic process	16	0.1007	CL1202.Contig5_All,Unigene8054_All,Unigene84622_All,Unigene58870_All,Unigene41830_All,Unigene85884_All,Unigene33785_All,Unigene85679_All,Unigene9607_All,Unigene86242_All,Unigene82934_All,CL2272.Contig2_All,Unigene33720_All,Unigene9608_All,Unigene50109_All,Unigene26641_All
	GO:0009141	nucleoside triphosphate metabolic process	17	0.12204	Unigene8054_All,Unigene84622_All,Unigene85884_All,Unigene85679_All,Unigene86242_All,Unigene9608_All,CL1202.Contig5_All,Unigene58870_All,Unigene41830_All,Unigene33785_All,Unigene9607_All,CL2272.Contig2_All,Unigene82934_All,Unigene25412_All,Unigene33720_All,Unigene50109_All,Unigene26641_All
	GO:0051258	protein polymerization	5	0.12302	Unigene82934_All,CL2272.Contig2_All,Unigene9608_All,Unigene50109_All,Unigene9607_All
	GO:1901137	carbohydrate derivative biosynthetic process	20	0.1362	Unigene8054_All,Unigene84622_All,Unigene85559_All,Unigene85716_All,Unigene39551_All,Unigene86222_All,Unigene85884_All,Unigene85002_All,Unigene85641_All,Unigene85840_All,Unigene85353_All,CL1202.Contig5_All,Unigene85302_All,Unigene7823_All,Unigene85984_All,Unigene58870_All,Unigene85993_All,Unigene85604_All,Unigene25412_All,Unigene33720_All
	GO:0042221	response to chemical stimulus	57	0.137	Unigene8054_All,Unigene50148_All,Unigene85716_All,Unigene85437_All,Unigene25411_All,Unigene85002_All,Unigene85753_All,Unigene87165_All,Unigene84857_All,Unigene85840_All,Unigene50626_All,Unigene85900_All,Unigene85079_All,Unigene84716_All,Unigene85183_All,Unigene85005_All,Unigene85353_All,Unigene85235_All,Unigene26667_All,Unigene85302_All,Unigene41958_All,Unigene85763_All,Unigene85010_All,Unigene85…
	GO:0042451	purine nucleoside biosynthetic process	11	0.18255	CL1202.Contig5_All,Unigene8054_All,Unigene84622_All,Unigene85302_All,Unigene58870_All,Unigene39551_All,Unigene85884_All,Unigene85002_All,Unigene85641_All,Unigene85840_All,Unigene33720_All
	GO:0046129	purine ribonucleoside biosynthetic process	11	0.18255	CL1202.Contig5_All,Unigene8054_All,Unigene84622_All,Unigene85302_All,Unigene58870_All,Unigene39551_All,Unigene85884_All,Unigene85002_All,Unigene85641_All,Unigene85840_All,Unigene33720_All
	GO:0009163	nucleoside biosynthetic process	12	0.19281	CL1202.Contig5_All,Unigene8054_All,Unigene84622_All,Unigene85302_All,Unigene58870_All,Unigene39551_All,Unigene85884_All,Unigene85002_All,Unigene85641_All,Unigene25412_All,Unigene85840_All,Unigene33720_All
	GO:0042455	ribonucleoside biosynthetic process	12	0.19281	CL1202.Contig5_All,Unigene8054_All,Unigene84622_All,Unigene85302_All,Unigene58870_All,Unigene39551_All,Unigene85884_All,Unigene85002_All,Unigene85641_All,Unigene25412_All,Unigene85840_All,Unigene33720_All
	GO:0009117	nucleotide metabolic process	28	0.20747	Unigene8054_All,Unigene84622_All,Unigene85559_All,Unigene86222_All,Unigene85884_All,Unigene85679_All,Unigene50317_All,Unigene85002_All,Unigene86242_All,Unigene84857_All,Unigene85840_All,Unigene9608_All,CL1202.Contig5_All,Unigene85302_All,Unigene7823_All,Unigene85984_All,Unigene58870_All,Unigene41830_All,Unigene85604_All,Unigene33785_All,Unigene9607_All,Unigene33883_All,Unigene25412_All,Unigene829…
	GO:0044281	small molecule metabolic process	54	0.2459	Unigene8054_All,Unigene84622_All,Unigene85716_All,Unigene39551_All,Unigene86222_All,Unigene86115_All,Unigene85884_All,Unigene85679_All,Unigene85002_All,Unigene85637_All,Unigene63684_All,Unigene85641_All,Unigene84857_All,Unigene86130_All,Unigene85840_All,Unigene67767_All,Unigene86048_All,Unigene16961_All,Unigene7823_All,Unigene85302_All,Unigene85763_All,Unigene41830_All,Unigene33785_All,Unigene852…
	GO:0072522	purine-containing compound biosynthetic process	12	0.31309	CL1202.Contig5_All,Unigene8054_All,Unigene84622_All,Unigene85302_All,Unigene58870_All,Unigene39551_All,Unigene86222_All,Unigene85884_All,Unigene85002_All,Unigene85641_All,Unigene85840_All,Unigene33720_All
	GO:0010043	response to zinc ion	4	0.31949	Unigene33707_All,Unigene33926_All,Unigene50961_All,Unigene8195_All
	GO:0034622	cellular macromolecular complex assembly	13	0.3209	Unigene85302_All,Unigene85021_All,Unigene9607_All,Unigene85002_All,Unigene16721_All,Unigene82934_All,CL2272.Contig2_All,Unigene50961_All,Unigene45296_All,Unigene9608_All,Unigene85872_All,Unigene50109_All,Unigene9701_All
	GO:0034655	nucleobase-containing compound catabolic process	12	0.33457	Unigene8054_All,Unigene41830_All,Unigene85884_All,Unigene33785_All,Unigene85679_All,Unigene9607_All,Unigene86242_All,Unigene82934_All,CL2272.Contig2_All,Unigene9608_All,Unigene50109_All,Unigene26641_All
	GO:0065003	macromolecular complex assembly	14	0.33519	Unigene85302_All,Unigene85021_All,Unigene9607_All,Unigene85002_All,Unigene16721_All,Unigene8261_All,Unigene82934_All,CL2272.Contig2_All,Unigene50961_All,Unigene45296_All,Unigene9608_All,Unigene85872_All,Unigene50109_All,Unigene9701_All
	GO:0006753	nucleoside phosphate metabolic process	28	0.34743	Unigene8054_All,Unigene84622_All,Unigene85559_All,Unigene86222_All,Unigene85884_All,Unigene85679_All,Unigene50317_All,Unigene85002_All,Unigene86242_All,Unigene84857_All,Unigene85840_All,Unigene9608_All,CL1202.Contig5_All,Unigene85302_All,Unigene7823_All,Unigene85984_All,Unigene58870_All,Unigene41830_All,Unigene85604_All,Unigene33785_All,Unigene9607_All,Unigene33883_All,Unigene25412_All,Unigene829…
	GO:1901659	glycosyl compound biosynthetic process	13	0.40824	CL1202.Contig5_All,Unigene8054_All,Unigene84622_All,Unigene85302_All,Unigene58870_All,Unigene39551_All,Unigene85604_All,Unigene85884_All,Unigene85002_All,Unigene85641_All,Unigene25412_All,Unigene85840_All,Unigene33720_All
	GO:0006970	response to osmotic stress	20	0.45027	Unigene8040_All,Unigene50148_All,Unigene85278_All,Unigene85002_All,Unigene86168_All,Unigene85753_All,Unigene75967_All,Unigene84857_All,Unigene85079_All,Unigene85900_All,Unigene42150_All,Unigene85005_All,Unigene33926_All,Unigene85302_All,Unigene33707_All,Unigene85010_All,Unigene67299_All,Unigene33883_All,Unigene82934_All,Unigene50961_All
	GO:0009269	response to desiccation	2	0.49785	Unigene85753_All,Unigene8040_All
	GO:0022904	respiratory electron transport chain	7	0.4979	CL354.Contig26_All,Unigene85447_All,Unigene84860_All,Unigene85075_All,Unigene85078_All,Unigene85528_All,Unigene84859_All
	GO:0006457	protein folding	16	0.53932	Unigene85014_All,Unigene50148_All,Unigene85134_All,Unigene85583_All,Unigene75967_All,Unigene84417_All,Unigene85119_All,Unigene85552_All,Unigene76070_All,Unigene60999_All,Unigene85010_All,Unigene85032_All,Unigene85661_All,Unigene85093_All,CL4881.Contig1_All,Unigene9701_All
	GO:0042592	homeostatic process	10	0.88588	Unigene85212_All,Unigene86114_All,Unigene85437_All,Unigene85604_All,Unigene85993_All,Unigene85400_All,Unigene16720_All,Unigene84417_All,Unigene86033_All,Unigene32259_All
	GO:0009628	response to abiotic stimulus	47	0.89499	Unigene50148_All,Unigene85716_All,Unigene85437_All,Unigene39551_All,Unigene86222_All,Unigene85002_All,Unigene16906_All,Unigene85753_All,Unigene84857_All,Unigene50933_All,Unigene45193_All,Unigene50626_All,Unigene85900_All,Unigene85079_All,Unigene42150_All,Unigene85005_All,Unigene85302_All,Unigene84094_All,Unigene85021_All,Unigene8155_All,Unigene67299_All,Unigene85010_All,Unigene85993_All,Unigene50…
T9-vs-T10_P
	GO:0006412	translation	81	3.96e-24	Unigene8328_All,CL3798.Contig1_All,Unigene25411_All,Unigene67483_All,Unigene16906_All,Unigene25216_All,Unigene16765_All,Unigene16721_All,CL1055.Contig10_All,Unigene50149_All,Unigene42150_All,Unigene84624_All,CL5121.Contig2_All,Unigene24912_All,Unigene58724_All,Unigene42059_All,CL5121.Contig1_All,Unigene11098_All,Unigene67719_All,Unigene25464_All,Unigene33567_All,Unigene41830_All,Unigene42324_All,…
	GO:0010467	gene expression	87	2.22e-17	Unigene8328_All,CL3798.Contig1_All,Unigene25411_All,Unigene67483_All,Unigene16906_All,Unigene25216_All,Unigene16765_All,Unigene16721_All,CL1055.Contig10_All,Unigene50149_All,Unigene42150_All,Unigene84624_All,CL5121.Contig2_All,Unigene24912_All,Unigene58724_All,Unigene42059_All,CL5121.Contig1_All,Unigene11098_All,Unigene67719_All,Unigene25464_All,Unigene33567_All,Unigene41830_All,Unigene42324_All,…
	GO:0034645	cellular macromolecule biosynthetic process	84	6.69e-15	Unigene8328_All,CL3798.Contig1_All,Unigene25411_All,Unigene67483_All,Unigene16906_All,Unigene25216_All,Unigene16765_All,Unigene16721_All,CL1055.Contig10_All,Unigene50149_All,Unigene42150_All,Unigene84624_All,CL5121.Contig2_All,Unigene24912_All,Unigene58724_All,Unigene42059_All,CL5121.Contig1_All,Unigene11098_All,Unigene67719_All,Unigene25464_All,Unigene33567_All,Unigene41830_All,Unigene42324_All,…
	GO:0009059	macromolecule biosynthetic process	84	1.24e-14	Unigene8328_All,CL3798.Contig1_All,Unigene25411_All,Unigene67483_All,Unigene16906_All,Unigene25216_All,Unigene16765_All,Unigene16721_All,CL1055.Contig10_All,Unigene50149_All,Unigene42150_All,Unigene84624_All,CL5121.Contig2_All,Unigene24912_All,Unigene58724_All,Unigene42059_All,CL5121.Contig1_All,Unigene11098_All,Unigene67719_All,Unigene25464_All,Unigene33567_All,Unigene41830_All,Unigene42324_All,…
	GO:0044267	cellular protein metabolic process	106	3.14e-13	Unigene8328_All,CL3798.Contig1_All,Unigene25411_All,Unigene67483_All,Unigene85002_All,Unigene16906_All,Unigene25216_All,Unigene16765_All,Unigene16721_All,CL1055.Contig10_All,Unigene50149_All,Unigene50626_All,Unigene42150_All,Unigene84624_All,CL5121.Contig2_All,Unigene26667_All,Unigene24912_All,Unigene58724_All,Unigene42059_All,CL5121.Contig1_All,Unigene11098_All,Unigene67719_All,Unigene25464_All,…
	GO:0044249	cellular biosynthetic process	109	9.38e-13	Unigene8054_All,Unigene8328_All,Unigene39551_All,CL3798.Contig1_All,Unigene25411_All,Unigene67483_All,Unigene85002_All,Unigene16906_All,Unigene25216_All,Unigene16765_All,Unigene16721_All,CL1055.Contig10_All,Unigene50149_All,Unigene85641_All,Unigene42150_All,Unigene84624_All,CL5121.Contig2_All,Unigene7823_All,Unigene24912_All,Unigene58724_All,Unigene42059_All,CL5121.Contig1_All,Unigene11098_All,Un…
	GO:1901576	organic substance biosynthetic process	110	2.13e-12	Unigene8054_All,Unigene8328_All,Unigene39551_All,CL3798.Contig1_All,Unigene25411_All,Unigene67483_All,Unigene85002_All,Unigene16906_All,Unigene25216_All,Unigene16765_All,Unigene16721_All,CL1055.Contig10_All,Unigene50149_All,Unigene85641_All,Unigene42150_All,Unigene84624_All,CL5121.Contig2_All,Unigene7823_All,Unigene24912_All,Unigene58724_All,Unigene42059_All,CL5121.Contig1_All,Unigene11098_All,Un…
	GO:0019538	protein metabolic process	107	2.72e-12	Unigene8328_All,CL3798.Contig1_All,Unigene25411_All,Unigene67483_All,Unigene85002_All,Unigene16906_All,Unigene25216_All,Unigene16765_All,Unigene16721_All,CL1055.Contig10_All,Unigene50149_All,Unigene50626_All,Unigene42150_All,Unigene84624_All,CL5121.Contig2_All,Unigene26667_All,Unigene24912_All,Unigene58724_All,Unigene42059_All,CL5121.Contig1_All,Unigene11098_All,Unigene67719_All,Unigene25464_All,…
	GO:0009058	biosynthetic process	110	3.56e-11	Unigene8054_All,Unigene8328_All,Unigene39551_All,CL3798.Contig1_All,Unigene25411_All,Unigene67483_All,Unigene85002_All,Unigene16906_All,Unigene25216_All,Unigene16765_All,Unigene16721_All,CL1055.Contig10_All,Unigene50149_All,Unigene85641_All,Unigene42150_All,Unigene84624_All,CL5121.Contig2_All,Unigene7823_All,Unigene24912_All,Unigene58724_All,Unigene42059_All,CL5121.Contig1_All,Unigene11098_All,Un…
	GO:0044238	primary metabolic process	160	1.57e-07	Unigene25411_All,Unigene67483_All,Unigene85002_All,Unigene16765_All,Unigene85641_All,CL5121.Contig2_All,Unigene26667_All,Unigene58724_All,CL5121.Contig1_All,Unigene11098_All,Unigene25464_All,Unigene41830_All,CL2262.Contig3_All,Unigene73199_All,Unigene70585_All,CL663.Contig3_All,CL1201.Contig2_All,Unigene25160_All,Unigene59122_All,Unigene42221_All,Unigene42044_All,Unigene85119_All,Unigene11511_All…
	GO:0044237	cellular metabolic process	174	3.56e-07	Unigene25411_All,Unigene67483_All,Unigene85002_All,Unigene16765_All,Unigene85641_All,CL5121.Contig2_All,Unigene26667_All,Unigene58724_All,CL5121.Contig1_All,Unigene11098_All,Unigene25464_All,Unigene41830_All,CL2262.Contig3_All,Unigene73199_All,Unigene3330_All,Unigene70585_All,CL663.Contig3_All,CL1201.Contig2_All,CL1754.Contig2_All,Unigene25160_All,Unigene59122_All,Unigene88198_All,Unigene42221_Al…
	GO:0009187	cyclic nucleotide metabolic process	8	3.9e-07	Unigene8835_All,CL1321.Contig1_All,Unigene16370_All,Unigene58691_All,Unigene59668_All,Unigene67895_All,Unigene59667_All,Unigene75600_All
	GO:0009190	cyclic nucleotide biosynthetic process	8	3.9e-07	Unigene8835_All,CL1321.Contig1_All,Unigene16370_All,Unigene58691_All,Unigene59668_All,Unigene67895_All,Unigene59667_All,Unigene75600_All
	GO:0044260	cellular macromolecule metabolic process	120	7.47e-07	Unigene8328_All,CL3798.Contig1_All,Unigene25411_All,Unigene67483_All,Unigene85002_All,Unigene16906_All,Unigene25216_All,Unigene16765_All,Unigene16721_All,CL1055.Contig10_All,Unigene50149_All,Unigene50626_All,Unigene42150_All,Unigene84624_All,CL5121.Contig2_All,Unigene26667_All,Unigene24912_All,Unigene58724_All,Unigene42059_All,CL5121.Contig1_All,Unigene11098_All,Unigene67719_All,Unigene25464_All,…
	GO:0043170	macromolecule metabolic process	123	3.1e-06	Unigene8328_All,CL3798.Contig1_All,Unigene25411_All,Unigene67483_All,Unigene85002_All,Unigene16906_All,Unigene25216_All,Unigene16765_All,Unigene16721_All,CL1055.Contig10_All,Unigene50149_All,Unigene50626_All,Unigene42150_All,Unigene84624_All,CL5121.Contig2_All,Unigene26667_All,Unigene24912_All,Unigene58724_All,CL5121.Contig1_All,Unigene42059_All,Unigene11098_All,Unigene67719_All,Unigene25464_All,…
	GO:0009987	cellular process	218	9.01e-06	Unigene33922_All,Unigene25411_All,Unigene67483_All,Unigene85002_All,Unigene17730_All,Unigene16765_All,Unigene67911_All,Unigene85641_All,Unigene84716_All,CL5121.Contig2_All,Unigene26667_All,Unigene58724_All,Unigene85021_All,CL5121.Contig1_All,Unigene11098_All,Unigene25464_All,Unigene7949_All,Unigene41830_All,CL2262.Contig3_All,Unigene73199_All,Unigene3330_All,Unigene70585_All,CL663.Contig3_All,CL1…
	GO:0071704	organic substance metabolic process	163	1.71e-05	Unigene25411_All,Unigene67483_All,Unigene85002_All,Unigene16765_All,Unigene85641_All,CL5121.Contig2_All,Unigene26667_All,Unigene58724_All,CL5121.Contig1_All,Unigene11098_All,Unigene25464_All,Unigene41830_All,CL2262.Contig3_All,Unigene67093_All,Unigene73199_All,Unigene70585_All,CL663.Contig3_All,CL1201.Contig2_All,Unigene25160_All,Unigene59122_All,Unigene42221_All,Unigene42044_All,Unigene85119_All…
	GO:0042254	ribosome biogenesis	20	7.23e-05	Unigene16818_All,Unigene33997_All,Unigene50143_All,Unigene16906_All,Unigene16721_All,Unigene50595_All,Unigene45296_All,Unigene79010_All,Unigene21374_All,Unigene85133_All,Unigene87513_All,Unigene88165_All,Unigene67639_All,Unigene3311_All,Unigene76172_All,Unigene33675_All,Unigene16585_All,Unigene84730_All,Unigene88168_All,CL1486.Contig5_All
	GO:0022613	ribonucleoprotein complex biogenesis	20	7.84e-05	Unigene16818_All,Unigene33997_All,Unigene50143_All,Unigene16906_All,Unigene16721_All,Unigene50595_All,Unigene45296_All,Unigene79010_All,Unigene21374_All,Unigene85133_All,Unigene87513_All,Unigene88165_All,Unigene67639_All,Unigene3311_All,Unigene76172_All,Unigene33675_All,Unigene16585_All,Unigene84730_All,Unigene88168_All,CL1486.Contig5_All
	GO:0055085	transmembrane transport	23	0.00023	Unigene59669_All,Unigene8054_All,Unigene84622_All,CL644.Contig1_All,Unigene25378_All,Unigene8835_All,Unigene1487_All,Unigene16370_All,Unigene7686_All,Unigene58691_All,Unigene16541_All,Unigene67895_All,Unigene59667_All,Unigene75600_All,CL1202.Contig5_All,Unigene58870_All,Unigene67803_All,CL1321.Contig1_All,CL2154.Contig2_All,Unigene2231_All,CL6859.Contig1_All,Unigene59668_All,Unigene33720_All
	GO:0044085	cellular component biogenesis	33	0.00048	Unigene69326_All,Unigene16818_All,Unigene33997_All,Unigene50143_All,Unigene85002_All,Unigene16906_All,Unigene17730_All,Unigene16721_All,Unigene50595_All,CL6760.Contig2_All,Unigene45296_All,Unigene79010_All,Unigene9608_All,Unigene21374_All,Unigene85133_All,Unigene87513_All,Unigene85021_All,Unigene67639_All,Unigene88165_All,CL659.Contig1_All,Unigene3311_All,CL659.Contig3_All,Unigene76172_All,Unigen…
	GO:0001510	RNA methylation	18	0.0008	Unigene8328_All,Unigene16818_All,Unigene33997_All,Unigene50595_All,Unigene42044_All,Unigene79010_All,Unigene84660_All,CL5121.Contig2_All,Unigene87513_All,Unigene24912_All,CL5121.Contig1_All,Unigene11098_All,Unigene84730_All,Unigene88168_All,CL1486.Contig5_All,CL663.Contig3_All,Unigene59075_All,Unigene33705_All
	GO:0035556	intracellular signal transduction	15	0.00155	Unigene85021_All,Unigene8835_All,CL331.Contig2_All,CL1321.Contig1_All,Unigene33785_All,Unigene16370_All,Unigene84305_All,Unigene58691_All,Unigene43526_All,Unigene59668_All,Unigene67895_All,Unigene59667_All,Unigene84716_All,Unigene68697_All,Unigene75600_All
	GO:0009451	RNA modification	18	0.00251	Unigene8328_All,Unigene16818_All,Unigene33997_All,Unigene50595_All,Unigene42044_All,Unigene79010_All,Unigene84660_All,CL5121.Contig2_All,Unigene87513_All,Unigene24912_All,CL5121.Contig1_All,Unigene11098_All,Unigene84730_All,Unigene88168_All,CL1486.Contig5_All,CL663.Contig3_All,Unigene59075_All,Unigene33705_All
	GO:0009119	ribonucleoside metabolic process	19	0.00664	Unigene8054_All,Unigene84622_All,Unigene39551_All,Unigene85002_All,CL2103.Contig1_All,Unigene85641_All,Unigene85840_All,Unigene9608_All,CL1202.Contig5_All,Unigene58870_All,Unigene41830_All,Unigene33785_All,Unigene2231_All,Unigene82934_All,CL2272.Contig2_All,Unigene25412_All,Unigene33720_All,Unigene50109_All,Unigene26641_All
	GO:0009116	nucleoside metabolic process	19	0.00789	Unigene8054_All,Unigene84622_All,Unigene39551_All,Unigene85002_All,CL2103.Contig1_All,Unigene85641_All,Unigene85840_All,Unigene9608_All,CL1202.Contig5_All,Unigene58870_All,Unigene41830_All,Unigene33785_All,Unigene2231_All,Unigene82934_All,CL2272.Contig2_All,Unigene25412_All,Unigene33720_All,Unigene50109_All,Unigene26641_All
	GO:0042278	purine nucleoside metabolic process	18	0.00789	CL1202.Contig5_All,Unigene8054_All,Unigene84622_All,Unigene58870_All,Unigene39551_All,Unigene41830_All,Unigene33785_All,Unigene85002_All,Unigene2231_All,CL2103.Contig1_All,Unigene85641_All,CL2272.Contig2_All,Unigene82934_All,Unigene85840_All,Unigene9608_All,Unigene33720_All,Unigene50109_All,Unigene26641_All
	GO:0046128	purine ribonucleoside metabolic process	18	0.00789	CL1202.Contig5_All,Unigene8054_All,Unigene84622_All,Unigene58870_All,Unigene39551_All,Unigene41830_All,Unigene33785_All,Unigene85002_All,Unigene2231_All,CL2103.Contig1_All,Unigene85641_All,CL2272.Contig2_All,Unigene82934_All,Unigene85840_All,Unigene9608_All,Unigene33720_All,Unigene50109_All,Unigene26641_All
	GO:0055086	nucleobase-containing small molecule metabolic process	30	0.0128	Unigene8054_All,Unigene84622_All,Unigene39551_All,Unigene8835_All,Unigene16370_All,Unigene50317_All,Unigene85002_All,Unigene58691_All,CL2103.Contig1_All,Unigene85641_All,Unigene85840_All,Unigene9608_All,Unigene67895_All,Unigene59667_All,Unigene75600_All,Unigene7823_All,CL1202.Contig5_All,Unigene58870_All,Unigene41830_All,CL1321.Contig1_All,Unigene33785_All,Unigene33883_All,Unigene2231_All,Unigene…
	GO:0009117	nucleotide metabolic process	28	0.01785	Unigene8054_All,Unigene84622_All,Unigene8835_All,Unigene16370_All,Unigene50317_All,Unigene85002_All,Unigene58691_All,CL2103.Contig1_All,Unigene85840_All,Unigene9608_All,Unigene67895_All,Unigene59667_All,Unigene75600_All,CL1202.Contig5_All,Unigene7823_All,Unigene58870_All,Unigene41830_All,CL1321.Contig1_All,Unigene33785_All,Unigene33883_All,Unigene2231_All,Unigene25412_All,CL2272.Contig2_All,Unige…
	GO:0006753	nucleoside phosphate metabolic process	28	0.03159	Unigene8054_All,Unigene84622_All,Unigene8835_All,Unigene16370_All,Unigene50317_All,Unigene85002_All,Unigene58691_All,CL2103.Contig1_All,Unigene85840_All,Unigene9608_All,Unigene67895_All,Unigene59667_All,Unigene75600_All,CL1202.Contig5_All,Unigene7823_All,Unigene58870_All,Unigene41830_All,CL1321.Contig1_All,Unigene33785_All,Unigene33883_All,Unigene2231_All,Unigene25412_All,CL2272.Contig2_All,Unige…
	GO:0072521	purine-containing compound metabolic process	18	0.04743	CL1202.Contig5_All,Unigene8054_All,Unigene84622_All,Unigene58870_All,Unigene39551_All,Unigene41830_All,Unigene33785_All,Unigene85002_All,Unigene2231_All,CL2103.Contig1_All,Unigene85641_All,CL2272.Contig2_All,Unigene82934_All,Unigene85840_All,Unigene9608_All,Unigene33720_All,Unigene50109_All,Unigene26641_All
	GO:0008152	metabolic process	190	0.04834	Unigene25411_All,Unigene67483_All,Unigene85002_All,Unigene16765_All,Unigene85641_All,CL5121.Contig2_All,Unigene26667_All,Unigene58724_All,CL5121.Contig1_All,Unigene11098_All,Unigene25464_All,Unigene41830_All,CL2262.Contig3_All,Unigene67093_All,Unigene73199_All,Unigene3330_All,Unigene70585_All,CL663.Contig3_All,CL1201.Contig2_All,CL1754.Contig2_All,Unigene25160_All,Unigene59122_All,Unigene88198_Al…
	GO:0007017	microtubule-based process	10	0.07677	Unigene85021_All,CL659.Contig1_All,CL659.Contig3_All,CL2103.Contig1_All,Unigene82934_All,CL2272.Contig2_All,Unigene9608_All,Unigene50109_All,Unigene75480_All,CL659.Contig2_All
	GO:0009165	nucleotide biosynthetic process	17	0.08782	Unigene7823_All,CL1202.Contig5_All,Unigene8054_All,Unigene84622_All,Unigene58870_All,Unigene8835_All,CL1321.Contig1_All,Unigene16370_All,Unigene50317_All,Unigene58691_All,Unigene25412_All,Unigene59668_All,Unigene85840_All,Unigene33720_All,Unigene67895_All,Unigene59667_All,Unigene75600_All
	GO:1901657	glycosyl compound metabolic process	19	0.09796	Unigene8054_All,Unigene84622_All,Unigene39551_All,Unigene85002_All,CL2103.Contig1_All,Unigene85641_All,Unigene85840_All,Unigene9608_All,CL1202.Contig5_All,Unigene58870_All,Unigene41830_All,Unigene33785_All,Unigene2231_All,Unigene82934_All,CL2272.Contig2_All,Unigene25412_All,Unigene33720_All,Unigene50109_All,Unigene26641_All
	GO:0034654	nucleobase-containing compound biosynthetic process	21	0.10385	Unigene8054_All,Unigene84622_All,Unigene39551_All,Unigene8835_All,Unigene16370_All,Unigene50317_All,Unigene85002_All,Unigene58691_All,Unigene85641_All,Unigene85840_All,Unigene11511_All,Unigene67895_All,Unigene59667_All,Unigene75600_All,CL1202.Contig5_All,Unigene7823_All,Unigene58870_All,CL1321.Contig1_All,Unigene25412_All,Unigene59668_All,Unigene33720_All
	GO:1901293	nucleoside phosphate biosynthetic process	17	0.1222	Unigene7823_All,CL1202.Contig5_All,Unigene8054_All,Unigene84622_All,Unigene58870_All,Unigene8835_All,CL1321.Contig1_All,Unigene16370_All,Unigene50317_All,Unigene58691_All,Unigene25412_All,Unigene59668_All,Unigene85840_All,Unigene33720_All,Unigene67895_All,Unigene59667_All,Unigene75600_All
	GO:0009150	purine ribonucleotide metabolic process	15	0.13676	CL1202.Contig5_All,Unigene8054_All,Unigene84622_All,Unigene58870_All,Unigene41830_All,Unigene33785_All,Unigene2231_All,CL2103.Contig1_All,CL2272.Contig2_All,Unigene82934_All,Unigene85840_All,Unigene9608_All,Unigene33720_All,Unigene50109_All,Unigene26641_All
	GO:0043414	macromolecule methylation	18	0.13698	Unigene8328_All,Unigene16818_All,Unigene33997_All,Unigene50595_All,Unigene42044_All,Unigene79010_All,Unigene84660_All,CL5121.Contig2_All,Unigene87513_All,Unigene24912_All,CL5121.Contig1_All,Unigene11098_All,Unigene84730_All,Unigene88168_All,CL1486.Contig5_All,CL663.Contig3_All,Unigene59075_All,Unigene33705_All
	GO:0019439	aromatic compound catabolic process	13	0.13722	Unigene8040_All,Unigene8054_All,Unigene54925_All,Unigene41830_All,Unigene33785_All,Unigene2231_All,CL2103.Contig1_All,CL2272.Contig2_All,Unigene82934_All,Unigene9608_All,Unigene50109_All,Unigene26641_All,CL1201.Contig2_All
	GO:0044270	cellular nitrogen compound catabolic process	13	0.14554	Unigene8040_All,Unigene8054_All,Unigene54925_All,Unigene41830_All,Unigene33785_All,Unigene2231_All,CL2103.Contig1_All,CL2272.Contig2_All,Unigene82934_All,Unigene9608_All,Unigene50109_All,Unigene26641_All,CL1201.Contig2_All
	GO:0046700	heterocycle catabolic process	13	0.14554	Unigene8040_All,Unigene8054_All,Unigene54925_All,Unigene41830_All,Unigene33785_All,Unigene2231_All,CL2103.Contig1_All,CL2272.Contig2_All,Unigene82934_All,Unigene9608_All,Unigene50109_All,Unigene26641_All,CL1201.Contig2_All
	GO:1901361	organic cyclic compound catabolic process	13	0.15428	Unigene8040_All,Unigene8054_All,Unigene54925_All,Unigene41830_All,Unigene33785_All,Unigene2231_All,CL2103.Contig1_All,CL2272.Contig2_All,Unigene82934_All,Unigene9608_All,Unigene50109_All,Unigene26641_All,CL1201.Contig2_All
	GO:0009199	ribonucleoside triphosphate metabolic process	15	0.15924	CL1202.Contig5_All,Unigene8054_All,Unigene84622_All,Unigene58870_All,Unigene41830_All,Unigene33785_All,Unigene2231_All,CL2103.Contig1_All,Unigene25412_All,CL2272.Contig2_All,Unigene82934_All,Unigene9608_All,Unigene33720_All,Unigene50109_All,Unigene26641_All
	GO:0006163	purine nucleotide metabolic process	16	0.16194	CL1202.Contig5_All,Unigene8054_All,Unigene84622_All,Unigene58870_All,Unigene41830_All,Unigene33785_All,Unigene85002_All,Unigene2231_All,CL2103.Contig1_All,CL2272.Contig2_All,Unigene82934_All,Unigene85840_All,Unigene9608_All,Unigene33720_All,Unigene50109_All,Unigene26641_All
	GO:0006152	purine nucleoside catabolic process	10	0.18575	Unigene8054_All,Unigene41830_All,Unigene33785_All,Unigene2231_All,CL2103.Contig1_All,Unigene82934_All,CL2272.Contig2_All,Unigene9608_All,Unigene50109_All,Unigene26641_All
	GO:0006195	purine nucleotide catabolic process	10	0.18575	Unigene8054_All,Unigene41830_All,Unigene33785_All,Unigene2231_All,CL2103.Contig1_All,Unigene82934_All,CL2272.Contig2_All,Unigene9608_All,Unigene50109_All,Unigene26641_All
	GO:0009143	nucleoside triphosphate catabolic process	10	0.18575	Unigene8054_All,Unigene41830_All,Unigene33785_All,Unigene2231_All,CL2103.Contig1_All,Unigene82934_All,CL2272.Contig2_All,Unigene9608_All,Unigene50109_All,Unigene26641_All
	GO:0009146	purine nucleoside triphosphate catabolic process	10	0.18575	Unigene8054_All,Unigene41830_All,Unigene33785_All,Unigene2231_All,CL2103.Contig1_All,Unigene82934_All,CL2272.Contig2_All,Unigene9608_All,Unigene50109_All,Unigene26641_All
	GO:0009154	purine ribonucleotide catabolic process	10	0.18575	Unigene8054_All,Unigene41830_All,Unigene33785_All,Unigene2231_All,CL2103.Contig1_All,Unigene82934_All,CL2272.Contig2_All,Unigene9608_All,Unigene50109_All,Unigene26641_All
	GO:0009166	nucleotide catabolic process	10	0.18575	Unigene8054_All,Unigene41830_All,Unigene33785_All,Unigene2231_All,CL2103.Contig1_All,Unigene82934_All,CL2272.Contig2_All,Unigene9608_All,Unigene50109_All,Unigene26641_All
	GO:0009203	ribonucleoside triphosphate catabolic process	10	0.18575	Unigene8054_All,Unigene41830_All,Unigene33785_All,Unigene2231_All,CL2103.Contig1_All,Unigene82934_All,CL2272.Contig2_All,Unigene9608_All,Unigene50109_All,Unigene26641_All
	GO:0009207	purine ribonucleoside triphosphate catabolic process	10	0.18575	Unigene8054_All,Unigene41830_All,Unigene33785_All,Unigene2231_All,CL2103.Contig1_All,Unigene82934_All,CL2272.Contig2_All,Unigene9608_All,Unigene50109_All,Unigene26641_All
	GO:0009261	ribonucleotide catabolic process	10	0.18575	Unigene8054_All,Unigene41830_All,Unigene33785_All,Unigene2231_All,CL2103.Contig1_All,Unigene82934_All,CL2272.Contig2_All,Unigene9608_All,Unigene50109_All,Unigene26641_All
	GO:0042454	ribonucleoside catabolic process	10	0.18575	Unigene8054_All,Unigene41830_All,Unigene33785_All,Unigene2231_All,CL2103.Contig1_All,Unigene82934_All,CL2272.Contig2_All,Unigene9608_All,Unigene50109_All,Unigene26641_All
	GO:0046130	purine ribonucleoside catabolic process	10	0.18575	Unigene8054_All,Unigene41830_All,Unigene33785_All,Unigene2231_All,CL2103.Contig1_All,Unigene82934_All,CL2272.Contig2_All,Unigene9608_All,Unigene50109_All,Unigene26641_All
	GO:0046434	organophosphate catabolic process	10	0.18575	Unigene8054_All,Unigene41830_All,Unigene33785_All,Unigene2231_All,CL2103.Contig1_All,Unigene82934_All,CL2272.Contig2_All,Unigene9608_All,Unigene50109_All,Unigene26641_All
	GO:1901292	nucleoside phosphate catabolic process	10	0.18575	Unigene8054_All,Unigene41830_All,Unigene33785_All,Unigene2231_All,CL2103.Contig1_All,Unigene82934_All,CL2272.Contig2_All,Unigene9608_All,Unigene50109_All,Unigene26641_All
	GO:0006139	nucleobase-containing compound metabolic process	61	0.21328	Unigene8054_All,Unigene84622_All,Unigene8328_All,Unigene33997_All,Unigene39551_All,Unigene54925_All,Unigene50143_All,Unigene85002_All,Unigene50595_All,Unigene85641_All,CL2103.Contig1_All,Unigene77333_All,Unigene45296_All,Unigene85840_All,Unigene75600_All,CL5121.Contig2_All,Unigene7823_All,Unigene24912_All,CL5121.Contig1_All,Unigene11098_All,Unigene41830_All,CL1321.Contig1_All,Unigene33785_All,CL2…
	GO:0009144	purine nucleoside triphosphate metabolic process	14	0.21876	CL1202.Contig5_All,Unigene8054_All,Unigene84622_All,Unigene58870_All,Unigene41830_All,Unigene33785_All,Unigene2231_All,CL2103.Contig1_All,CL2272.Contig2_All,Unigene82934_All,Unigene9608_All,Unigene33720_All,Unigene50109_All,Unigene26641_All
	GO:0009205	purine ribonucleoside triphosphate metabolic process	14	0.21876	CL1202.Contig5_All,Unigene8054_All,Unigene84622_All,Unigene58870_All,Unigene41830_All,Unigene33785_All,Unigene2231_All,CL2103.Contig1_All,CL2272.Contig2_All,Unigene82934_All,Unigene9608_All,Unigene33720_All,Unigene50109_All,Unigene26641_All
	GO:0009141	nucleoside triphosphate metabolic process	15	0.2244	CL1202.Contig5_All,Unigene8054_All,Unigene84622_All,Unigene58870_All,Unigene41830_All,Unigene33785_All,Unigene2231_All,CL2103.Contig1_All,Unigene25412_All,CL2272.Contig2_All,Unigene82934_All,Unigene9608_All,Unigene33720_All,Unigene50109_All,Unigene26641_All
	GO:0009164	nucleoside catabolic process	10	0.23152	Unigene8054_All,Unigene41830_All,Unigene33785_All,Unigene2231_All,CL2103.Contig1_All,Unigene82934_All,CL2272.Contig2_All,Unigene9608_All,Unigene50109_All,Unigene26641_All
	GO:0072523	purine-containing compound catabolic process	10	0.23152	Unigene8054_All,Unigene41830_All,Unigene33785_All,Unigene2231_All,CL2103.Contig1_All,Unigene82934_All,CL2272.Contig2_All,Unigene9608_All,Unigene50109_All,Unigene26641_All
	GO:1901136	carbohydrate derivative catabolic process	10	0.24872	Unigene8054_All,Unigene41830_All,Unigene33785_All,Unigene2231_All,CL2103.Contig1_All,Unigene82934_All,CL2272.Contig2_All,Unigene9608_All,Unigene50109_All,Unigene26641_All
	GO:1901658	glycosyl compound catabolic process	10	0.24872	Unigene8054_All,Unigene41830_All,Unigene33785_All,Unigene2231_All,CL2103.Contig1_All,Unigene82934_All,CL2272.Contig2_All,Unigene9608_All,Unigene50109_All,Unigene26641_All
	GO:0034655	nucleobase-containing compound catabolic process	11	0.32649	Unigene8054_All,Unigene54925_All,Unigene41830_All,Unigene33785_All,Unigene2231_All,CL2103.Contig1_All,Unigene82934_All,CL2272.Contig2_All,Unigene9608_All,Unigene50109_All,Unigene26641_All
	GO:0019637	organophosphate metabolic process	29	0.39728	Unigene8054_All,Unigene84622_All,Unigene8835_All,Unigene16370_All,Unigene50317_All,Unigene85002_All,Unigene58691_All,CL2103.Contig1_All,Unigene85840_All,Unigene9608_All,Unigene67895_All,Unigene59667_All,Unigene75600_All,CL1202.Contig5_All,Unigene7823_All,Unigene58870_All,Unigene41830_All,CL1321.Contig1_All,Unigene33785_All,Unigene33883_All,Unigene2231_All,Unigene25412_All,CL2272.Contig2_All,Unige…
	GO:0032259	methylation	18	0.43657	Unigene8328_All,Unigene16818_All,Unigene33997_All,Unigene50595_All,Unigene42044_All,Unigene79010_All,Unigene84660_All,CL5121.Contig2_All,Unigene87513_All,Unigene24912_All,CL5121.Contig1_All,Unigene11098_All,Unigene84730_All,Unigene88168_All,CL1486.Contig5_All,CL663.Contig3_All,Unigene59075_All,Unigene33705_All
	GO:0006184	GTP catabolic process	7	0.52942	CL2272.Contig2_All,Unigene82934_All,Unigene9608_All,Unigene41830_All,Unigene33785_All,Unigene50109_All,Unigene26641_All
	GO:0046039	GTP metabolic process	7	0.52942	CL2272.Contig2_All,Unigene82934_All,Unigene9608_All,Unigene41830_All,Unigene33785_All,Unigene50109_All,Unigene26641_All
	GO:1901069	guanosine-containing compound catabolic process	7	0.52942	CL2272.Contig2_All,Unigene82934_All,Unigene9608_All,Unigene41830_All,Unigene33785_All,Unigene50109_All,Unigene26641_All
	GO:0042545	cell wall modification	8	0.54775	Unigene87513_All,Unigene16818_All,Unigene33997_All,Unigene50595_All,Unigene84730_All,Unigene88168_All,Unigene79010_All,CL1486.Contig5_All
	GO:0009259	ribonucleotide metabolic process	16	0.58756	CL1202.Contig5_All,Unigene8054_All,Unigene84622_All,Unigene58870_All,Unigene41830_All,Unigene33785_All,Unigene2231_All,CL2103.Contig1_All,Unigene25412_All,CL2272.Contig2_All,Unigene82934_All,Unigene85840_All,Unigene9608_All,Unigene33720_All,Unigene50109_All,Unigene26641_All
	GO:0019693	ribose phosphate metabolic process	16	0.58756	CL1202.Contig5_All,Unigene8054_All,Unigene84622_All,Unigene58870_All,Unigene41830_All,Unigene33785_All,Unigene2231_All,CL2103.Contig1_All,Unigene25412_All,CL2272.Contig2_All,Unigene82934_All,Unigene85840_All,Unigene9608_All,Unigene33720_All,Unigene50109_All,Unigene26641_All
	GO:0046483	heterocycle metabolic process	64	0.59429	Unigene8054_All,Unigene84622_All,Unigene8328_All,Unigene33997_All,Unigene39551_All,Unigene54925_All,Unigene50143_All,Unigene85002_All,Unigene50595_All,Unigene85641_All,CL2103.Contig1_All,Unigene77333_All,Unigene45296_All,Unigene85840_All,Unigene75600_All,CL5121.Contig2_All,Unigene7823_All,Unigene24912_All,CL5121.Contig1_All,Unigene11098_All,Unigene41830_All,CL1321.Contig1_All,Unigene33785_All,CL2…
	GO:0006725	cellular aromatic compound metabolic process	64	0.63947	Unigene8054_All,Unigene84622_All,Unigene8328_All,Unigene33997_All,Unigene39551_All,Unigene54925_All,Unigene50143_All,Unigene85002_All,Unigene50595_All,Unigene85641_All,CL2103.Contig1_All,Unigene77333_All,Unigene45296_All,Unigene85840_All,Unigene75600_All,CL5121.Contig2_All,Unigene7823_All,Unigene24912_All,CL5121.Contig1_All,Unigene11098_All,Unigene41830_All,CL1321.Contig1_All,Unigene33785_All,CL2…
	GO:0051258	protein polymerization	4	0.68236	CL2272.Contig2_All,Unigene82934_All,Unigene9608_All,Unigene50109_All
	GO:0009163	nucleoside biosynthetic process	10	0.74546	CL1202.Contig5_All,Unigene8054_All,Unigene84622_All,Unigene58870_All,Unigene39551_All,Unigene85002_All,Unigene85641_All,Unigene25412_All,Unigene85840_All,Unigene33720_All
	GO:0042455	ribonucleoside biosynthetic process	10	0.74546	CL1202.Contig5_All,Unigene8054_All,Unigene84622_All,Unigene58870_All,Unigene39551_All,Unigene85002_All,Unigene85641_All,Unigene25412_All,Unigene85840_All,Unigene33720_All
	GO:1901068	guanosine-containing compound metabolic process	7	0.75895	CL2272.Contig2_All,Unigene82934_All,Unigene9608_All,Unigene41830_All,Unigene33785_All,Unigene50109_All,Unigene26641_All
	GO:0034641	cellular nitrogen compound metabolic process	64	0.78272	Unigene8054_All,Unigene84622_All,Unigene8328_All,Unigene33997_All,Unigene39551_All,Unigene54925_All,Unigene50143_All,Unigene85002_All,Unigene50595_All,Unigene85641_All,CL2103.Contig1_All,Unigene77333_All,Unigene45296_All,Unigene85840_All,Unigene75600_All,CL5121.Contig2_All,Unigene7823_All,Unigene24912_All,CL5121.Contig1_All,Unigene11098_All,Unigene41830_All,CL1321.Contig1_All,Unigene33785_All,CL2…
	GO:0042451	purine nucleoside biosynthetic process	9	0.87685	CL1202.Contig5_All,Unigene8054_All,Unigene84622_All,Unigene58870_All,Unigene39551_All,Unigene85002_All,Unigene85641_All,Unigene85840_All,Unigene33720_All
	GO:0046129	purine ribonucleoside biosynthetic process	9	0.87685	CL1202.Contig5_All,Unigene8054_All,Unigene84622_All,Unigene58870_All,Unigene39551_All,Unigene85002_All,Unigene85641_All,Unigene85840_All,Unigene33720_All
	GO:0010099	regulation of photomorphogenesis	2	0.92231	CL331.Contig2_All,Unigene68697_All
	GO:2000030	regulation of response to red or far red light	2	0.92231	CL331.Contig2_All,Unigene68697_All
T10-vs-T11_P
	GO:0045333	cellular respiration	32	7.06e-20	Unigene85822_All,Unigene8551_All,Unigene8506_All,Unigene85075_All,Unigene8494_All,Unigene8508_All,Unigene8484_All,Unigene18213_All,Unigene8445_All,Unigene8502_All,CL354.Contig18_All,Unigene8576_All,Unigene8455_All,Unigene85894_All,Unigene67767_All,CL354.Contig13_All,CL354.Contig19_All,Unigene85528_All,Unigene8461_All,CL354.Contig7_All,CL354.Contig30_All,Unigene8556_All,Unigene8493_All,CL354.Conti…
	GO:0015980	energy derivation by oxidation of organic compounds	32	1.14e-19	Unigene85822_All,Unigene8551_All,Unigene8506_All,Unigene85075_All,Unigene8494_All,Unigene8508_All,Unigene8484_All,Unigene18213_All,Unigene8445_All,Unigene8502_All,CL354.Contig18_All,Unigene8576_All,Unigene8455_All,Unigene85894_All,Unigene67767_All,CL354.Contig13_All,CL354.Contig19_All,Unigene85528_All,Unigene8461_All,CL354.Contig7_All,CL354.Contig30_All,Unigene8556_All,Unigene8493_All,CL354.Conti…
	GO:0009060	aerobic respiration	24	8.78e-15	Unigene85822_All,Unigene8506_All,Unigene85075_All,Unigene8494_All,Unigene8484_All,Unigene18213_All,Unigene8445_All,Unigene8502_All,CL354.Contig18_All,Unigene8576_All,Unigene8455_All,Unigene85894_All,Unigene67767_All,CL354.Contig13_All,Unigene85528_All,CL354.Contig7_All,CL354.Contig30_All,Unigene8493_All,CL354.Contig38_All,Unigene8525_All,Unigene84859_All,Unigene85563_All,Unigene50961_All,Unigene8…
	GO:0006412	translation	62	1.28e-11	Unigene8328_All,Unigene33812_All,Unigene25411_All,Unigene67483_All,Unigene50143_All,Unigene16906_All,Unigene25216_All,Unigene16765_All,Unigene16721_All,Unigene50149_All,Unigene42241_All,Unigene45296_All,Unigene45193_All,Unigene42150_All,Unigene8172_All,Unigene84624_All,Unigene24912_All,Unigene58724_All,Unigene42059_All,Unigene67719_All,Unigene25464_All,Unigene33567_All,Unigene67299_All,Unigene418…
	GO:0022900	electron transport chain	28	1.94e-11	Unigene8551_All,Unigene8506_All,Unigene85437_All,Unigene85075_All,Unigene8494_All,Unigene8508_All,Unigene8484_All,Unigene8445_All,Unigene8502_All,CL354.Contig18_All,Unigene8455_All,Unigene8576_All,CL354.Contig13_All,CL354.Contig19_All,Unigene85528_All,Unigene8461_All,CL354.Contig7_All,CL354.Contig30_All,Unigene8556_All,Unigene8493_All,CL354.Contig38_All,CL354.Contig14_All,Unigene8525_All,Unigene8…
	GO:0006119	oxidative phosphorylation	18	2.7e-11	Unigene8506_All,Unigene85075_All,Unigene8494_All,Unigene8484_All,Unigene8445_All,CL354.Contig18_All,Unigene8502_All,Unigene8455_All,Unigene8576_All,CL354.Contig13_All,Unigene85528_All,CL354.Contig30_All,CL354.Contig7_All,Unigene8493_All,CL354.Contig38_All,Unigene8525_All,Unigene84859_All,Unigene8473_All
	GO:0006091	generation of precursor metabolites and energy	37	1.84e-08	Unigene85822_All,Unigene8551_All,Unigene85437_All,Unigene85002_All,Unigene8508_All,Unigene8445_All,Unigene8502_All,CL354.Contig18_All,Unigene8576_All,Unigene8455_All,Unigene85894_All,Unigene67767_All,CL354.Contig13_All,CL354.Contig19_All,Unigene85302_All,CL354.Contig38_All,Unigene8525_All,Unigene50961_All,Unigene3330_All,Unigene8473_All,Unigene8506_All,Unigene85075_All,Unigene8494_All,Unigene8484…
	GO:0044237	cellular metabolic process	177	4.86e-08	Unigene8551_All,Unigene25411_All,Unigene67483_All,Unigene18462_All,Unigene85002_All,Unigene16765_All,CL354.Contig18_All,Unigene8455_All,Unigene85894_All,Unigene85302_All,Unigene58724_All,Unigene25464_All,Unigene26043_All,Unigene41830_All,CL2262.Contig3_All,CL354.Contig38_All,Unigene9607_All,Unigene3330_All,Unigene8473_All,Unigene84982_All,Unigene8506_All,Unigene25160_All,Unigene59122_All,Unigene1…
	GO:0009187	cyclic nucleotide metabolic process	8	4.33e-07	CL2154.Contig4_All,CL1321.Contig1_All,Unigene16370_All,Unigene58691_All,Unigene59668_All,Unigene67895_All,Unigene59667_All,Unigene75600_All
	GO:0009190	cyclic nucleotide biosynthetic process	8	4.33e-07	CL2154.Contig4_All,CL1321.Contig1_All,Unigene16370_All,Unigene58691_All,Unigene59668_All,Unigene67895_All,Unigene59667_All,Unigene75600_All
	GO:0034645	cellular macromolecule biosynthetic process	67	1.59e-06	Unigene8328_All,Unigene25411_All,Unigene67483_All,Unigene16906_All,Unigene25216_All,Unigene16765_All,Unigene16721_All,Unigene50149_All,Unigene42150_All,Unigene85353_All,Unigene84624_All,Unigene24912_All,Unigene58724_All,Unigene42059_All,Unigene67719_All,Unigene25464_All,Unigene33567_All,Unigene67299_All,Unigene41830_All,Unigene42324_All,Unigene84305_All,Unigene84982_All,Unigene59122_All,Unigene16…
	GO:1901576	organic substance biosynthetic process	96	1.77e-06	Unigene8054_All,Unigene8328_All,Unigene39551_All,Unigene25411_All,Unigene67483_All,Unigene85002_All,Unigene16906_All,Unigene25216_All,Unigene16765_All,Unigene16721_All,Unigene50149_All,Unigene42150_All,Unigene85353_All,Unigene84624_All,Unigene7823_All,Unigene24912_All,Unigene85302_All,Unigene58724_All,Unigene42059_All,Unigene67719_All,Unigene25464_All,Unigene33567_All,Unigene67299_All,Unigene4232…
	GO:0044249	cellular biosynthetic process	94	2.27e-06	Unigene8054_All,Unigene8328_All,Unigene39551_All,Unigene25411_All,Unigene67483_All,Unigene85002_All,Unigene16906_All,Unigene25216_All,Unigene16765_All,Unigene16721_All,Unigene50149_All,Unigene42150_All,Unigene85353_All,Unigene84624_All,Unigene7823_All,Unigene24912_All,Unigene85302_All,Unigene58724_All,Unigene42059_All,Unigene67719_All,Unigene25464_All,Unigene33567_All,Unigene67299_All,Unigene4232…
	GO:0009059	macromolecule biosynthetic process	67	2.41e-06	Unigene8328_All,Unigene25411_All,Unigene67483_All,Unigene16906_All,Unigene25216_All,Unigene16765_All,Unigene16721_All,Unigene50149_All,Unigene42150_All,Unigene85353_All,Unigene84624_All,Unigene24912_All,Unigene58724_All,Unigene42059_All,Unigene67719_All,Unigene25464_All,Unigene33567_All,Unigene67299_All,Unigene41830_All,Unigene42324_All,Unigene84305_All,Unigene84982_All,Unigene59122_All,Unigene16…
	GO:0055114	oxidation-reduction process	42	2.74e-06	Unigene85822_All,Unigene8551_All,Unigene85437_All,Unigene8508_All,Unigene8445_All,Unigene8502_All,CL354.Contig18_All,Unigene8576_All,Unigene8455_All,Unigene85894_All,Unigene67767_All,CL354.Contig13_All,CL354.Contig19_All,Unigene85516_All,CL354.Contig38_All,Unigene8525_All,Unigene50961_All,Unigene3330_All,Unigene8473_All,Unigene25160_All,Unigene8506_All,Unigene85075_All,Unigene85064_All,Unigene849…
	GO:0010467	gene expression	65	3.48e-06	Unigene8328_All,Unigene25411_All,Unigene67483_All,Unigene16906_All,Unigene25216_All,Unigene16765_All,Unigene16721_All,Unigene50149_All,Unigene59643_All,Unigene42150_All,Unigene84624_All,Unigene24912_All,Unigene58724_All,Unigene42059_All,Unigene67719_All,Unigene25464_All,Unigene33567_All,Unigene67299_All,Unigene41830_All,Unigene42324_All,Unigene84982_All,Unigene59122_All,Unigene16959_All,Unigene42…
	GO:0009058	biosynthetic process	96	1.42e-05	Unigene8054_All,Unigene8328_All,Unigene39551_All,Unigene25411_All,Unigene67483_All,Unigene85002_All,Unigene16906_All,Unigene25216_All,Unigene16765_All,Unigene16721_All,Unigene50149_All,Unigene42150_All,Unigene85353_All,Unigene84624_All,Unigene7823_All,Unigene24912_All,Unigene85302_All,Unigene58724_All,Unigene42059_All,Unigene67719_All,Unigene25464_All,Unigene33567_All,Unigene67299_All,Unigene4232…
	GO:0022904	respiratory electron transport chain	11	4.14e-05	Unigene8461_All,Unigene8556_All,Unigene8551_All,CL354.Contig14_All,Unigene85075_All,Unigene8517_All,Unigene84859_All,Unigene8508_All,CL354.Contig15_All,Unigene85528_All,CL354.Contig19_All
	GO:0009987	cellular process	217	5.84e-05	Unigene85212_All,Unigene33922_All,Unigene8551_All,Unigene25411_All,Unigene67483_All,Unigene18462_All,Unigene85002_All,CL4030.Contig1_All,Unigene16765_All,CL354.Contig18_All,Unigene8455_All,Unigene84716_All,Unigene85894_All,CL2154.Contig1_All,Unigene85302_All,Unigene58724_All,Unigene26564_All,Unigene85021_All,Unigene25464_All,Unigene26043_All,Unigene41830_All,CL2262.Contig3_All,CL354.Contig38_All,…
	GO:0055085	transmembrane transport	24	6.96e-05	Unigene59669_All,Unigene8054_All,Unigene85225_All,Unigene84622_All,CL2154.Contig4_All,Unigene25378_All,Unigene1487_All,Unigene16370_All,Unigene39096_All,Unigene7686_All,Unigene58691_All,Unigene16541_All,Unigene67895_All,Unigene59667_All,Unigene75600_All,CL2154.Contig1_All,CL1202.Contig5_All,Unigene58870_All,CL7195.Contig1_All,Unigene67803_All,CL1321.Contig1_All,CL2154.Contig2_All,Unigene59668_All…
	GO:0044267	cellular protein metabolic process	85	0.00013	Unigene8328_All,Unigene25411_All,Unigene67483_All,Unigene85002_All,Unigene16906_All,Unigene25216_All,Unigene16765_All,Unigene16721_All,Unigene50149_All,Unigene50626_All,Unigene42150_All,Unigene85353_All,Unigene84624_All,Unigene24912_All,Unigene85302_All,Unigene58724_All,Unigene42059_All,Unigene67719_All,Unigene25464_All,Unigene33567_All,Unigene67299_All,Unigene41830_All,Unigene42324_All,Unigene85…
	GO:0044710	single-organism metabolic process	83	0.00038	Unigene76437_All,Unigene8054_All,Unigene85822_All,Unigene8551_All,Unigene85437_All,Unigene39551_All,Unigene85002_All,CL354.Contig18_All,Unigene8576_All,Unigene8455_All,Unigene85894_All,CL354.Contig19_All,Unigene7823_All,Unigene16961_All,Unigene85302_All,Unigene85516_All,Unigene41830_All,Unigene33785_All,CL354.Contig38_All,Unigene9607_All,CL6246.Contig1_All,Unigene50961_All,Unigene3330_All,Unigene…
	GO:0019538	protein metabolic process	86	0.00048	Unigene8328_All,Unigene25411_All,Unigene67483_All,Unigene85002_All,Unigene16906_All,Unigene25216_All,Unigene16765_All,Unigene16721_All,Unigene50149_All,Unigene50626_All,Unigene42150_All,Unigene85353_All,Unigene84624_All,Unigene24912_All,Unigene85302_All,Unigene58724_All,Unigene42059_All,Unigene67719_All,Unigene25464_All,Unigene33567_All,Unigene67299_All,Unigene41830_All,Unigene42324_All,Unigene85…
	GO:0044238	primary metabolic process	149	0.0008	Unigene25411_All,Unigene67483_All,Unigene18462_All,Unigene85002_All,Unigene16765_All,Unigene85894_All,Unigene85302_All,Unigene58724_All,Unigene25464_All,Unigene26043_All,Unigene41830_All,CL2262.Contig3_All,Unigene9607_All,Unigene84982_All,Unigene25160_All,Unigene59122_All,Unigene16959_All,Unigene75967_All,Unigene42221_All,Unigene42044_All,Unigene85119_All,Unigene85528_All,Unigene79052_All,Unigene…
	GO:0009117	nucleotide metabolic process	31	0.00096	Unigene8054_All,Unigene84622_All,CL2154.Contig4_All,Unigene85559_All,Unigene16370_All,Unigene50317_All,Unigene85002_All,Unigene58691_All,CL2103.Contig1_All,Unigene85840_All,Unigene9608_All,Unigene67895_All,Unigene59667_All,Unigene75600_All,Unigene7823_All,Unigene85302_All,CL1202.Contig5_All,Unigene58870_All,Unigene41830_All,CL1321.Contig1_All,Unigene33785_All,Unigene9607_All,Unigene33883_All,Unig…
	GO:0006753	nucleoside phosphate metabolic process	31	0.00188	Unigene8054_All,Unigene84622_All,CL2154.Contig4_All,Unigene85559_All,Unigene16370_All,Unigene50317_All,Unigene85002_All,Unigene58691_All,CL2103.Contig1_All,Unigene85840_All,Unigene9608_All,Unigene67895_All,Unigene59667_All,Unigene75600_All,Unigene7823_All,Unigene85302_All,CL1202.Contig5_All,Unigene58870_All,Unigene41830_All,CL1321.Contig1_All,Unigene33785_All,Unigene9607_All,Unigene33883_All,Unig…
	GO:0055086	nucleobase-containing small molecule metabolic process	32	0.00207	Unigene8054_All,Unigene84622_All,CL2154.Contig4_All,Unigene39551_All,Unigene85002_All,CL2103.Contig1_All,Unigene85840_All,Unigene75600_All,Unigene7823_All,Unigene85302_All,Unigene41830_All,CL1321.Contig1_All,Unigene33785_All,Unigene9607_All,Unigene25412_All,Unigene59668_All,Unigene50109_All,Unigene85559_All,Unigene16370_All,Unigene50317_All,Unigene58691_All,Unigene67895_All,Unigene9608_All,Unigen…
	GO:0009165	nucleotide biosynthetic process	20	0.00248	Unigene8054_All,Unigene84622_All,CL2154.Contig4_All,Unigene85559_All,Unigene16370_All,Unigene50317_All,Unigene58691_All,Unigene85840_All,Unigene67895_All,Unigene59667_All,Unigene75600_All,Unigene85302_All,CL1202.Contig5_All,Unigene7823_All,Unigene58870_All,CL1321.Contig1_All,Unigene25412_All,Unigene59668_All,Unigene33720_All,CL237.Contig1_All
	GO:1901293	nucleoside phosphate biosynthetic process	20	0.00377	Unigene8054_All,Unigene84622_All,CL2154.Contig4_All,Unigene85559_All,Unigene16370_All,Unigene50317_All,Unigene58691_All,Unigene85840_All,Unigene67895_All,Unigene59667_All,Unigene75600_All,Unigene85302_All,CL1202.Contig5_All,Unigene7823_All,Unigene58870_All,CL1321.Contig1_All,Unigene25412_All,Unigene59668_All,Unigene33720_All,CL237.Contig1_All
	GO:0008152	metabolic process	194	0.00679	Unigene60587_All,Unigene8551_All,Unigene25411_All,Unigene67483_All,Unigene18462_All,Unigene85002_All,Unigene16765_All,CL354.Contig18_All,Unigene8455_All,Unigene85894_All,Unigene85302_All,Unigene58724_All,Unigene25464_All,Unigene26043_All,Unigene41830_All,CL2262.Contig3_All,CL354.Contig38_All,Unigene9607_All,Unigene3330_All,Unigene8473_All,Unigene84982_All,Unigene8506_All,Unigene42407_All,Unigene2…
	GO:0006099	tricarboxylic acid cycle	8	0.00754	Unigene18213_All,Unigene85563_All,Unigene85822_All,Unigene85894_All,Unigene85075_All,Unigene67767_All,Unigene85528_All,Unigene84859_All
	GO:0009119	ribonucleoside metabolic process	19	0.00757	Unigene8054_All,Unigene84622_All,Unigene39551_All,Unigene85002_All,CL2103.Contig1_All,Unigene85840_All,Unigene9608_All,Unigene85302_All,CL1202.Contig5_All,Unigene58870_All,Unigene41830_All,Unigene33785_All,Unigene9607_All,Unigene25412_All,Unigene82934_All,CL2272.Contig2_All,Unigene33720_All,Unigene50109_All,Unigene26641_All
	GO:0042278	purine nucleoside metabolic process	18	0.00898	Unigene8054_All,Unigene84622_All,Unigene39551_All,Unigene85002_All,CL2103.Contig1_All,Unigene85840_All,Unigene9608_All,Unigene85302_All,CL1202.Contig5_All,Unigene58870_All,Unigene41830_All,Unigene33785_All,Unigene9607_All,Unigene82934_All,CL2272.Contig2_All,Unigene33720_All,Unigene50109_All,Unigene26641_All
	GO:0046128	purine ribonucleoside metabolic process	18	0.00898	Unigene8054_All,Unigene84622_All,Unigene39551_All,Unigene85002_All,CL2103.Contig1_All,Unigene85840_All,Unigene9608_All,Unigene85302_All,CL1202.Contig5_All,Unigene58870_All,Unigene41830_All,Unigene33785_All,Unigene9607_All,Unigene82934_All,CL2272.Contig2_All,Unigene33720_All,Unigene50109_All,Unigene26641_All
	GO:0009116	nucleoside metabolic process	19	0.00899	Unigene8054_All,Unigene84622_All,Unigene39551_All,Unigene85002_All,CL2103.Contig1_All,Unigene85840_All,Unigene9608_All,Unigene85302_All,CL1202.Contig5_All,Unigene58870_All,Unigene41830_All,Unigene33785_All,Unigene9607_All,Unigene25412_All,Unigene82934_All,CL2272.Contig2_All,Unigene33720_All,Unigene50109_All,Unigene26641_All
	GO:0034654	nucleobase-containing compound biosynthetic process	23	0.01453	Unigene8054_All,Unigene84622_All,CL2154.Contig4_All,Unigene85559_All,Unigene39551_All,Unigene16370_All,Unigene50317_All,Unigene85002_All,Unigene58691_All,Unigene85840_All,Unigene67895_All,Unigene59667_All,Unigene75600_All,Unigene66417_All,Unigene85302_All,CL1202.Contig5_All,Unigene7823_All,Unigene58870_All,CL1321.Contig1_All,Unigene25412_All,Unigene59668_All,Unigene33720_All,CL237.Contig1_All
	GO:0006796	phosphate-containing compound metabolic process	54	0.01561	Unigene8054_All,Unigene84622_All,CL2154.Contig4_All,Unigene85002_All,Unigene8445_All,CL2103.Contig1_All,Unigene8502_All,Unigene85840_All,CL354.Contig18_All,Unigene8576_All,Unigene8455_All,Unigene75600_All,Unigene85353_All,CL354.Contig13_All,Unigene7823_All,Unigene85302_All,Unigene41830_All,CL1321.Contig1_All,Unigene33785_All,CL354.Contig38_All,Unigene8525_All,Unigene9607_All,Unigene75519_All,Unig…
	GO:0006793	phosphorus metabolic process	54	0.02494	Unigene8054_All,Unigene84622_All,CL2154.Contig4_All,Unigene85002_All,Unigene8445_All,CL2103.Contig1_All,Unigene8502_All,Unigene85840_All,CL354.Contig18_All,Unigene8576_All,Unigene8455_All,Unigene75600_All,Unigene85353_All,CL354.Contig13_All,Unigene7823_All,Unigene85302_All,Unigene41830_All,CL1321.Contig1_All,Unigene33785_All,CL354.Contig38_All,Unigene8525_All,Unigene9607_All,Unigene75519_All,Unig…
	GO:0035556	intracellular signal transduction	13	0.03665	CL2154.Contig4_All,Unigene85021_All,CL1321.Contig1_All,Unigene33785_All,Unigene16370_All,Unigene83347_All,Unigene84305_All,Unigene58691_All,Unigene59668_All,Unigene67895_All,Unigene59667_All,Unigene84716_All,Unigene75600_All
	GO:0009150	purine ribonucleotide metabolic process	16	0.04552	CL1202.Contig5_All,Unigene8054_All,Unigene84622_All,Unigene85302_All,Unigene58870_All,Unigene41830_All,Unigene33785_All,Unigene9607_All,CL2103.Contig1_All,CL2272.Contig2_All,Unigene82934_All,Unigene85840_All,Unigene9608_All,Unigene33720_All,Unigene50109_All,Unigene26641_All
	GO:0072521	purine-containing compound metabolic process	18	0.05379	Unigene8054_All,Unigene84622_All,Unigene39551_All,Unigene85002_All,CL2103.Contig1_All,Unigene85840_All,Unigene9608_All,Unigene85302_All,CL1202.Contig5_All,Unigene58870_All,Unigene41830_All,Unigene33785_All,Unigene9607_All,Unigene82934_All,CL2272.Contig2_All,Unigene33720_All,Unigene50109_All,Unigene26641_All
	GO:0006163	purine nucleotide metabolic process	17	0.05743	Unigene8054_All,Unigene84622_All,Unigene85002_All,CL2103.Contig1_All,Unigene85840_All,Unigene9608_All,Unigene85302_All,CL1202.Contig5_All,Unigene58870_All,Unigene41830_All,Unigene33785_All,Unigene9607_All,Unigene82934_All,CL2272.Contig2_All,Unigene33720_All,Unigene50109_All,Unigene26641_All
	GO:0051258	protein polymerization	5	0.05972	CL2272.Contig2_All,Unigene82934_All,Unigene9608_All,Unigene50109_All,Unigene9607_All
	GO:0019637	organophosphate metabolic process	31	0.09421	Unigene8054_All,Unigene84622_All,CL2154.Contig4_All,Unigene85559_All,Unigene16370_All,Unigene50317_All,Unigene85002_All,Unigene58691_All,CL2103.Contig1_All,Unigene85840_All,Unigene9608_All,Unigene67895_All,Unigene59667_All,Unigene75600_All,Unigene7823_All,Unigene85302_All,CL1202.Contig5_All,Unigene58870_All,Unigene41830_All,CL1321.Contig1_All,Unigene33785_All,Unigene9607_All,Unigene33883_All,Unig…
	GO:0006184	GTP catabolic process	8	0.10245	Unigene41830_All,Unigene33785_All,Unigene9607_All,Unigene82934_All,CL2272.Contig2_All,Unigene9608_All,Unigene50109_All,Unigene26641_All
	GO:0046039	GTP metabolic process	8	0.10245	Unigene41830_All,Unigene33785_All,Unigene9607_All,Unigene82934_All,CL2272.Contig2_All,Unigene9608_All,Unigene50109_All,Unigene26641_All
	GO:1901069	guanosine-containing compound catabolic process	8	0.10245	Unigene41830_All,Unigene33785_All,Unigene9607_All,Unigene82934_All,CL2272.Contig2_All,Unigene9608_All,Unigene50109_All,Unigene26641_All
	GO:1901657	glycosyl compound metabolic process	19	0.11114	Unigene8054_All,Unigene84622_All,Unigene39551_All,Unigene85002_All,CL2103.Contig1_All,Unigene85840_All,Unigene9608_All,Unigene85302_All,CL1202.Contig5_All,Unigene58870_All,Unigene41830_All,Unigene33785_All,Unigene9607_All,Unigene25412_All,Unigene82934_All,CL2272.Contig2_All,Unigene33720_All,Unigene50109_All,Unigene26641_All
	GO:0010038	response to metal ion	26	0.13997	Unigene8054_All,Unigene50148_All,Unigene85437_All,Unigene8195_All,Unigene85002_All,Unigene75967_All,Unigene85079_All,Unigene50626_All,Unigene76070_All,Unigene84716_All,Unigene85353_All,Unigene33707_All,Unigene33926_All,Unigene85302_All,Unigene85235_All,CL1202.Contig5_All,Unigene41958_All,Unigene85000_All,Unigene85010_All,Unigene85032_All,Unigene42214_All,Unigene33883_All,Unigene75519_All,Unigene8…
	GO:0019439	aromatic compound catabolic process	13	0.15368	Unigene8040_All,Unigene8054_All,Unigene54925_All,Unigene85516_All,Unigene41830_All,Unigene33785_All,Unigene9607_All,CL2103.Contig1_All,CL2272.Contig2_All,Unigene82934_All,Unigene9608_All,Unigene50109_All,Unigene26641_All
	GO:1901068	guanosine-containing compound metabolic process	8	0.15689	Unigene41830_All,Unigene33785_All,Unigene9607_All,Unigene82934_All,CL2272.Contig2_All,Unigene9608_All,Unigene50109_All,Unigene26641_All
	GO:0044270	cellular nitrogen compound catabolic process	13	0.16298	Unigene8040_All,Unigene8054_All,Unigene54925_All,Unigene85516_All,Unigene41830_All,Unigene33785_All,Unigene9607_All,CL2103.Contig1_All,CL2272.Contig2_All,Unigene82934_All,Unigene9608_All,Unigene50109_All,Unigene26641_All
	GO:0046700	heterocycle catabolic process	13	0.16298	Unigene8040_All,Unigene8054_All,Unigene54925_All,Unigene85516_All,Unigene41830_All,Unigene33785_All,Unigene9607_All,CL2103.Contig1_All,CL2272.Contig2_All,Unigene82934_All,Unigene9608_All,Unigene50109_All,Unigene26641_All
	GO:1901361	organic cyclic compound catabolic process	13	0.17276	Unigene8040_All,Unigene8054_All,Unigene54925_All,Unigene85516_All,Unigene41830_All,Unigene33785_All,Unigene9607_All,CL2103.Contig1_All,CL2272.Contig2_All,Unigene82934_All,Unigene9608_All,Unigene50109_All,Unigene26641_All
	GO:0010043	response to zinc ion	4	0.17356	Unigene33707_All,Unigene33926_All,Unigene50961_All,Unigene8195_All
	GO:0009199	ribonucleoside triphosphate metabolic process	15	0.17905	CL1202.Contig5_All,Unigene8054_All,Unigene84622_All,Unigene58870_All,Unigene41830_All,Unigene33785_All,Unigene9607_All,CL2103.Contig1_All,Unigene25412_All,CL2272.Contig2_All,Unigene82934_All,Unigene9608_All,Unigene33720_All,Unigene50109_All,Unigene26641_All
	GO:0006152	purine nucleoside catabolic process	10	0.20652	Unigene8054_All,Unigene41830_All,Unigene33785_All,Unigene9607_All,CL2103.Contig1_All,CL2272.Contig2_All,Unigene82934_All,Unigene9608_All,Unigene50109_All,Unigene26641_All
	GO:0006195	purine nucleotide catabolic process	10	0.20652	Unigene8054_All,Unigene41830_All,Unigene33785_All,Unigene9607_All,CL2103.Contig1_All,CL2272.Contig2_All,Unigene82934_All,Unigene9608_All,Unigene50109_All,Unigene26641_All
	GO:0009143	nucleoside triphosphate catabolic process	10	0.20652	Unigene8054_All,Unigene41830_All,Unigene33785_All,Unigene9607_All,CL2103.Contig1_All,CL2272.Contig2_All,Unigene82934_All,Unigene9608_All,Unigene50109_All,Unigene26641_All
	GO:0009146	purine nucleoside triphosphate catabolic process	10	0.20652	Unigene8054_All,Unigene41830_All,Unigene33785_All,Unigene9607_All,CL2103.Contig1_All,CL2272.Contig2_All,Unigene82934_All,Unigene9608_All,Unigene50109_All,Unigene26641_All
	GO:0009154	purine ribonucleotide catabolic process	10	0.20652	Unigene8054_All,Unigene41830_All,Unigene33785_All,Unigene9607_All,CL2103.Contig1_All,CL2272.Contig2_All,Unigene82934_All,Unigene9608_All,Unigene50109_All,Unigene26641_All
	GO:0009166	nucleotide catabolic process	10	0.20652	Unigene8054_All,Unigene41830_All,Unigene33785_All,Unigene9607_All,CL2103.Contig1_All,CL2272.Contig2_All,Unigene82934_All,Unigene9608_All,Unigene50109_All,Unigene26641_All
	GO:0009203	ribonucleoside triphosphate catabolic process	10	0.20652	Unigene8054_All,Unigene41830_All,Unigene33785_All,Unigene9607_All,CL2103.Contig1_All,CL2272.Contig2_All,Unigene82934_All,Unigene9608_All,Unigene50109_All,Unigene26641_All
	GO:0009207	purine ribonucleoside triphosphate catabolic process	10	0.20652	Unigene8054_All,Unigene41830_All,Unigene33785_All,Unigene9607_All,CL2103.Contig1_All,CL2272.Contig2_All,Unigene82934_All,Unigene9608_All,Unigene50109_All,Unigene26641_All
	GO:0009261	ribonucleotide catabolic process	10	0.20652	Unigene8054_All,Unigene41830_All,Unigene33785_All,Unigene9607_All,CL2103.Contig1_All,CL2272.Contig2_All,Unigene82934_All,Unigene9608_All,Unigene50109_All,Unigene26641_All
	GO:0042454	ribonucleoside catabolic process	10	0.20652	Unigene8054_All,Unigene41830_All,Unigene33785_All,Unigene9607_All,CL2103.Contig1_All,CL2272.Contig2_All,Unigene82934_All,Unigene9608_All,Unigene50109_All,Unigene26641_All
	GO:0046130	purine ribonucleoside catabolic process	10	0.20652	Unigene8054_All,Unigene41830_All,Unigene33785_All,Unigene9607_All,CL2103.Contig1_All,CL2272.Contig2_All,Unigene82934_All,Unigene9608_All,Unigene50109_All,Unigene26641_All
	GO:0046434	organophosphate catabolic process	10	0.20652	Unigene8054_All,Unigene41830_All,Unigene33785_All,Unigene9607_All,CL2103.Contig1_All,CL2272.Contig2_All,Unigene82934_All,Unigene9608_All,Unigene50109_All,Unigene26641_All
	GO:1901292	nucleoside phosphate catabolic process	10	0.20652	Unigene8054_All,Unigene41830_All,Unigene33785_All,Unigene9607_All,CL2103.Contig1_All,CL2272.Contig2_All,Unigene82934_All,Unigene9608_All,Unigene50109_All,Unigene26641_All
	GO:0009259	ribonucleotide metabolic process	17	0.23545	Unigene8054_All,Unigene84622_All,CL2103.Contig1_All,Unigene85840_All,Unigene9608_All,Unigene85302_All,CL1202.Contig5_All,Unigene58870_All,Unigene41830_All,Unigene33785_All,Unigene9607_All,Unigene82934_All,CL2272.Contig2_All,Unigene25412_All,Unigene33720_All,Unigene50109_All,Unigene26641_All
	GO:0019693	ribose phosphate metabolic process	17	0.23545	Unigene8054_All,Unigene84622_All,CL2103.Contig1_All,Unigene85840_All,Unigene9608_All,Unigene85302_All,CL1202.Contig5_All,Unigene58870_All,Unigene41830_All,Unigene33785_All,Unigene9607_All,Unigene82934_All,CL2272.Contig2_All,Unigene25412_All,Unigene33720_All,Unigene50109_All,Unigene26641_All
	GO:0009144	purine nucleoside triphosphate metabolic process	14	0.24533	CL1202.Contig5_All,Unigene8054_All,Unigene84622_All,Unigene58870_All,Unigene41830_All,Unigene33785_All,Unigene9607_All,CL2103.Contig1_All,CL2272.Contig2_All,Unigene82934_All,Unigene9608_All,Unigene33720_All,Unigene50109_All,Unigene26641_All
	GO:0009205	purine ribonucleoside triphosphate metabolic process	14	0.24533	CL1202.Contig5_All,Unigene8054_All,Unigene84622_All,Unigene58870_All,Unigene41830_All,Unigene33785_All,Unigene9607_All,CL2103.Contig1_All,CL2272.Contig2_All,Unigene82934_All,Unigene9608_All,Unigene33720_All,Unigene50109_All,Unigene26641_All
	GO:0009141	nucleoside triphosphate metabolic process	15	0.25215	CL1202.Contig5_All,Unigene8054_All,Unigene84622_All,Unigene58870_All,Unigene41830_All,Unigene33785_All,Unigene9607_All,CL2103.Contig1_All,Unigene25412_All,CL2272.Contig2_All,Unigene82934_All,Unigene9608_All,Unigene33720_All,Unigene50109_All,Unigene26641_All
	GO:0009164	nucleoside catabolic process	10	0.25734	Unigene8054_All,Unigene41830_All,Unigene33785_All,Unigene9607_All,CL2103.Contig1_All,CL2272.Contig2_All,Unigene82934_All,Unigene9608_All,Unigene50109_All,Unigene26641_All
	GO:0072523	purine-containing compound catabolic process	10	0.25734	Unigene8054_All,Unigene41830_All,Unigene33785_All,Unigene9607_All,CL2103.Contig1_All,CL2272.Contig2_All,Unigene82934_All,Unigene9608_All,Unigene50109_All,Unigene26641_All
	GO:1901136	carbohydrate derivative catabolic process	10	0.27643	Unigene8054_All,Unigene41830_All,Unigene33785_All,Unigene9607_All,CL2103.Contig1_All,CL2272.Contig2_All,Unigene82934_All,Unigene9608_All,Unigene50109_All,Unigene26641_All
	GO:1901658	glycosyl compound catabolic process	10	0.27643	Unigene8054_All,Unigene41830_All,Unigene33785_All,Unigene9607_All,CL2103.Contig1_All,CL2272.Contig2_All,Unigene82934_All,Unigene9608_All,Unigene50109_All,Unigene26641_All
	GO:0042274	ribosomal small subunit biogenesis	6	0.27849	Unigene16721_All,Unigene33675_All,Unigene45296_All,Unigene67639_All,Unigene50143_All,Unigene25240_All
	GO:0044260	cellular macromolecule metabolic process	100	0.33078	Unigene8328_All,Unigene25411_All,Unigene67483_All,Unigene18462_All,Unigene85002_All,Unigene16906_All,Unigene25216_All,Unigene16765_All,Unigene16721_All,Unigene50149_All,Unigene59643_All,Unigene50626_All,Unigene42150_All,Unigene85353_All,Unigene84624_All,Unigene24912_All,Unigene85302_All,Unigene58724_All,Unigene42059_All,Unigene67719_All,Unigene25464_All,Unigene33567_All,Unigene26043_All,Unigene67…
	GO:0046686	response to cadmium ion	23	0.33599	Unigene8054_All,Unigene85437_All,Unigene8195_All,Unigene85002_All,Unigene75967_All,Unigene85079_All,Unigene50626_All,Unigene76070_All,Unigene84716_All,Unigene85353_All,Unigene85302_All,Unigene85235_All,CL1202.Contig5_All,Unigene41958_All,Unigene85000_All,Unigene85010_All,Unigene85032_All,Unigene42214_All,Unigene33883_All,Unigene75519_All,Unigene84305_All,Unigene82934_All,Unigene50961_All
	GO:0034655	nucleobase-containing compound catabolic process	11	0.36355	Unigene8054_All,Unigene54925_All,Unigene41830_All,Unigene33785_All,Unigene9607_All,CL2103.Contig1_All,CL2272.Contig2_All,Unigene82934_All,Unigene9608_All,Unigene50109_All,Unigene26641_All
	GO:0010253	UDP-rhamnose biosynthetic process	3	0.4329	Unigene7823_All,Unigene85559_All,CL237.Contig1_All
	GO:0033478	UDP-rhamnose metabolic process	3	0.4329	Unigene7823_All,Unigene85559_All,CL237.Contig1_All
	GO:0071704	organic substance metabolic process	146	0.54061	Unigene25411_All,Unigene67483_All,Unigene18462_All,Unigene85002_All,Unigene16765_All,Unigene85302_All,Unigene58724_All,Unigene25464_All,Unigene26043_All,Unigene41830_All,CL2262.Contig3_All,Unigene9607_All,Unigene84982_All,Unigene25160_All,Unigene59122_All,Unigene16959_All,Unigene75967_All,Unigene42221_All,Unigene42044_All,Unigene85119_All,Unigene79052_All,Unigene41837_All,Unigene67639_All,Unigene…
	GO:0090407	organophosphate biosynthetic process	20	0.60047	Unigene8054_All,Unigene84622_All,CL2154.Contig4_All,Unigene85559_All,Unigene16370_All,Unigene50317_All,Unigene58691_All,Unigene85840_All,Unigene67895_All,Unigene59667_All,Unigene75600_All,Unigene85302_All,CL1202.Contig5_All,Unigene7823_All,Unigene58870_All,CL1321.Contig1_All,Unigene25412_All,Unigene59668_All,Unigene33720_All,CL237.Contig1_All
	GO:0016310	phosphorylation	25	0.61843	Unigene8506_All,Unigene85075_All,Unigene8494_All,Unigene85002_All,Unigene8484_All,Unigene8445_All,Unigene8502_All,CL354.Contig18_All,Unigene85840_All,Unigene8576_All,Unigene8455_All,Unigene85353_All,CL354.Contig13_All,Unigene85528_All,CL354.Contig7_All,Unigene85302_All,CL354.Contig30_All,Unigene8493_All,CL354.Contig38_All,Unigene8525_All,Unigene75519_All,Unigene84859_All,CL146.Contig1_All,Unigene…
	GO:0043170	macromolecule metabolic process	103	0.70762	Unigene8328_All,Unigene25411_All,Unigene67483_All,Unigene18462_All,Unigene85002_All,Unigene16906_All,Unigene25216_All,Unigene16765_All,Unigene16721_All,Unigene50149_All,Unigene59643_All,Unigene50626_All,Unigene42150_All,Unigene85353_All,Unigene84624_All,Unigene24912_All,Unigene85302_All,Unigene58724_All,Unigene42059_All,Unigene67719_All,Unigene25464_All,Unigene33567_All,Unigene26043_All,Unigene67…
	GO:0009163	nucleoside biosynthetic process	10	0.82722	CL1202.Contig5_All,Unigene8054_All,Unigene84622_All,Unigene85302_All,Unigene58870_All,Unigene39551_All,Unigene85002_All,Unigene25412_All,Unigene85840_All,Unigene33720_All
	GO:0042455	ribonucleoside biosynthetic process	10	0.82722	CL1202.Contig5_All,Unigene8054_All,Unigene84622_All,Unigene85302_All,Unigene58870_All,Unigene39551_All,Unigene85002_All,Unigene25412_All,Unigene85840_All,Unigene33720_All
	GO:0065003	macromolecular complex assembly	12	0.92865	Unigene85302_All,Unigene85021_All,Unigene85002_All,Unigene9607_All,Unigene8261_All,Unigene16721_All,CL2272.Contig2_All,Unigene82934_All,Unigene50961_All,Unigene45296_All,Unigene9608_All,Unigene50109_All
	GO:0042451	purine nucleoside biosynthetic process	9	0.97064	CL1202.Contig5_All,Unigene8054_All,Unigene84622_All,Unigene85302_All,Unigene58870_All,Unigene39551_All,Unigene85002_All,Unigene85840_All,Unigene33720_All
	GO:0046129	purine ribonucleoside biosynthetic process	9	0.97064	CL1202.Contig5_All,Unigene8054_All,Unigene84622_All,Unigene85302_All,Unigene58870_All,Unigene39551_All,Unigene85002_All,Unigene85840_All,Unigene33720_All

## Sheet: Cellular Component
Supplementary file S1 GO enrichment analysis of all DEGs from each comparion. Listed are enriched GO terms of cellular component with a q-value smaller than 1.
	GO ID	GO Term	DEG Number	q-Value	Genes
T5-vs-T9_C
	GO:0005840	ribosome	91	4.92e-19	Unigene8328_All,Unigene33922_All,CL3798.Contig1_All,Unigene25411_All,Unigene67483_All,Unigene16906_All,Unigene25216_All,Unigene16765_All,Unigene16721_All,Unigene50149_All,Unigene42150_All,Unigene85353_All,Unigene84624_All,Unigene24912_All,Unigene42422_All,Unigene58724_All,Unigene42059_All,Unigene67719_All,Unigene25464_All,Unigene67299_All,Unigene33567_All,Unigene42324_All,Unigene42349_All,Unigene…
	GO:0043228	non-membrane-bounded organelle	115	1.99e-18	Unigene8054_All,Unigene8328_All,Unigene33922_All,Unigene39551_All,Unigene86222_All,CL3798.Contig1_All,Unigene25411_All,Unigene67483_All,Unigene16906_All,Unigene25216_All,Unigene16765_All,Unigene16721_All,Unigene50149_All,Unigene50626_All,Unigene42150_All,Unigene85183_All,Unigene85353_All,Unigene84624_All,Unigene24912_All,Unigene42422_All,Unigene58724_All,Unigene42059_All,Unigene67719_All,Unigene2…
	GO:0043232	intracellular non-membrane-bounded organelle	115	1.99e-18	Unigene8054_All,Unigene8328_All,Unigene33922_All,Unigene39551_All,Unigene86222_All,CL3798.Contig1_All,Unigene25411_All,Unigene67483_All,Unigene16906_All,Unigene25216_All,Unigene16765_All,Unigene16721_All,Unigene50149_All,Unigene50626_All,Unigene42150_All,Unigene85183_All,Unigene85353_All,Unigene84624_All,Unigene24912_All,Unigene42422_All,Unigene58724_All,Unigene42059_All,Unigene67719_All,Unigene2…
	GO:0030529	ribonucleoprotein complex	91	3.07e-16	Unigene8328_All,Unigene33922_All,CL3798.Contig1_All,Unigene25411_All,Unigene67483_All,Unigene16906_All,Unigene25216_All,Unigene16765_All,Unigene16721_All,Unigene50149_All,Unigene42150_All,Unigene85353_All,Unigene84624_All,Unigene24912_All,Unigene42422_All,Unigene58724_All,Unigene42059_All,Unigene67719_All,Unigene25464_All,Unigene67299_All,Unigene33567_All,Unigene42324_All,Unigene42349_All,Unigene…
	GO:0032991	macromolecular complex	124	3.4e-16	Unigene8054_All,Unigene8328_All,Unigene33922_All,Unigene85437_All,CL3798.Contig1_All,Unigene25411_All,Unigene67483_All,Unigene16906_All,Unigene25216_All,Unigene16765_All,Unigene16721_All,Unigene50149_All,Unigene85374_All,Unigene85900_All,Unigene42150_All,Unigene85353_All,Unigene84624_All,Unigene24912_All,Unigene42422_All,Unigene58724_All,Unigene42059_All,Unigene67719_All,Unigene25464_All,Unigene6…
	GO:0044445	cytosolic part	67	1.38e-12	Unigene8328_All,Unigene33922_All,Unigene25411_All,Unigene67483_All,Unigene16906_All,Unigene16721_All,Unigene85900_All,Unigene42150_All,Unigene85353_All,Unigene84624_All,Unigene24912_All,Unigene67719_All,Unigene67299_All,Unigene42324_All,Unigene33265_All,Unigene70585_All,Unigene84982_All,Unigene59122_All,Unigene16959_All,Unigene50636_All,Unigene12062_All,Unigene84975_All,Unigene42044_All,Unigene42…
	GO:0022626	cytosolic ribosome	64	1.19e-11	Unigene8328_All,Unigene33922_All,Unigene25411_All,Unigene67483_All,Unigene16906_All,Unigene16721_All,Unigene42150_All,Unigene85353_All,Unigene84624_All,Unigene24912_All,Unigene67719_All,Unigene67299_All,Unigene42324_All,Unigene33265_All,Unigene70585_All,Unigene84982_All,Unigene59122_All,Unigene16959_All,Unigene50636_All,Unigene12062_All,Unigene84975_All,Unigene42044_All,Unigene42221_All,Unigene67…
	GO:0005737	cytoplasm	229	1.79e-09	Unigene33922_All,Unigene25411_All,Unigene67483_All,Unigene85002_All,CL4030.Contig1_All,Unigene16765_All,Unigene86130_All,Unigene85552_All,Unigene84716_All,Unigene85894_All,Unigene85302_All,Unigene58724_All,Unigene85021_All,Unigene41958_All,Unigene25464_All,Unigene41830_All,Unigene9607_All,Unigene85097_All,Unigene3330_All,Unigene70585_All,Unigene84982_All,Unigene85072_All,Unigene85635_All,Unigene2…
	GO:0031974	membrane-enclosed lumen	53	3.41e-09	Unigene8054_All,Unigene50148_All,Unigene33812_All,Unigene39551_All,Unigene86222_All,Unigene67483_All,Unigene16721_All,Unigene42241_All,Unigene84417_All,Unigene50626_All,Unigene85183_All,Unigene85353_All,Unigene8172_All,Unigene24912_All,Unigene85235_All,Unigene67299_All,Unigene85993_All,Unigene85070_All,Unigene75519_All,Unigene16720_All,Unigene85744_All,Unigene59075_All,Unigene85093_All,Unigene850…
	GO:0044446	intracellular organelle part	125	4.2e-09	Unigene8054_All,Unigene8328_All,Unigene85437_All,Unigene39551_All,Unigene86222_All,CL3798.Contig1_All,Unigene25411_All,Unigene67483_All,Unigene85002_All,Unigene16906_All,Unigene25216_All,Unigene16721_All,Unigene85374_All,Unigene50626_All,Unigene85900_All,Unigene85183_All,Unigene85353_All,Unigene84624_All,Unigene24912_All,Unigene85302_All,Unigene42059_All,Unigene67719_All,Unigene67299_All,Unigene4…
	GO:0071944	cell periphery	82	4.59e-09	Unigene8054_All,Unigene33922_All,Unigene39551_All,Unigene86222_All,Unigene67483_All,Unigene85002_All,Unigene16721_All,Unigene85374_All,Unigene50626_All,Unigene85900_All,Unigene84716_All,Unigene85183_All,Unigene85353_All,Unigene24912_All,Unigene16961_All,Unigene7823_All,Unigene85302_All,Unigene85763_All,Unigene67299_All,Unigene42324_All,Unigene85032_All,Unigene84305_All,Unigene84982_All,Unigene251…
	GO:0044422	organelle part	125	5.56e-09	Unigene8054_All,Unigene8328_All,Unigene85437_All,Unigene39551_All,Unigene86222_All,CL3798.Contig1_All,Unigene25411_All,Unigene67483_All,Unigene85002_All,Unigene16906_All,Unigene25216_All,Unigene16721_All,Unigene85374_All,Unigene50626_All,Unigene85900_All,Unigene85183_All,Unigene85353_All,Unigene84624_All,Unigene24912_All,Unigene85302_All,Unigene42059_All,Unigene67719_All,Unigene67299_All,Unigene4…
	GO:0005829	cytosol	94	5.87e-09	Unigene8328_All,Unigene85822_All,Unigene33922_All,Unigene86222_All,Unigene25411_All,Unigene67483_All,Unigene85002_All,Unigene16906_All,Unigene85753_All,Unigene63684_All,Unigene16721_All,Unigene85900_All,Unigene42150_All,Unigene85353_All,Unigene84624_All,Unigene24912_All,Unigene7823_All,Unigene85302_All,Unigene41958_All,Unigene67719_All,Unigene67299_All,Unigene11898_All,Unigene42324_All,Unigene332…
	GO:0070013	intracellular organelle lumen	52	8.76e-09	Unigene8054_All,Unigene50148_All,Unigene33812_All,Unigene39551_All,Unigene86222_All,Unigene67483_All,Unigene16721_All,Unigene42241_All,Unigene84417_All,Unigene50626_All,Unigene85183_All,Unigene85353_All,Unigene8172_All,Unigene24912_All,Unigene85235_All,Unigene67299_All,Unigene85993_All,Unigene85070_All,Unigene75519_All,Unigene16720_All,Unigene85744_All,Unigene59075_All,Unigene85093_All,Unigene850…
	GO:0043233	organelle lumen	52	9.88e-09	Unigene8054_All,Unigene50148_All,Unigene33812_All,Unigene39551_All,Unigene86222_All,Unigene67483_All,Unigene16721_All,Unigene42241_All,Unigene84417_All,Unigene50626_All,Unigene85183_All,Unigene85353_All,Unigene8172_All,Unigene24912_All,Unigene85235_All,Unigene67299_All,Unigene85993_All,Unigene85070_All,Unigene75519_All,Unigene16720_All,Unigene85744_All,Unigene59075_All,Unigene85093_All,Unigene850…
	GO:0005618	cell wall	40	1.11e-08	Unigene50148_All,Unigene39551_All,Unigene67483_All,Unigene42241_All,Unigene50626_All,Unigene85183_All,Unigene85353_All,Unigene8172_All,Unigene24912_All,Unigene85235_All,Unigene85763_All,Unigene85010_All,Unigene42324_All,Unigene85736_All,Unigene85626_All,Unigene84982_All,Unigene58863_All,Unigene25321_All,Unigene25160_All,Unigene8195_All,Unigene85075_All,Unigene86168_All,Unigene67259_All,Unigene675…
	GO:0030312	external encapsulating structure	40	1.11e-08	Unigene50148_All,Unigene39551_All,Unigene67483_All,Unigene42241_All,Unigene50626_All,Unigene85183_All,Unigene85353_All,Unigene8172_All,Unigene24912_All,Unigene85235_All,Unigene85763_All,Unigene85010_All,Unigene42324_All,Unigene85736_All,Unigene85626_All,Unigene84982_All,Unigene58863_All,Unigene25321_All,Unigene25160_All,Unigene8195_All,Unigene85075_All,Unigene86168_All,Unigene67259_All,Unigene675…
	GO:0005730	nucleolus	45	2.23e-08	Unigene8054_All,Unigene50148_All,Unigene33812_All,Unigene39551_All,Unigene86222_All,Unigene67483_All,Unigene16721_All,Unigene42241_All,Unigene50626_All,Unigene85183_All,Unigene85353_All,Unigene8172_All,Unigene24912_All,Unigene85235_All,Unigene67299_All,Unigene85070_All,Unigene75519_All,Unigene85744_All,Unigene59075_All,Unigene58863_All,Unigene33851_All,Unigene85289_All,Unigene59122_All,Unigene163…
	GO:0044391	ribosomal subunit	44	3.75e-07	Unigene8328_All,Unigene33812_All,Unigene41948_All,Unigene25411_All,Unigene67483_All,Unigene50143_All,Unigene16906_All,Unigene25216_All,Unigene16721_All,Unigene45296_All,Unigene8172_All,Unigene24912_All,Unigene67719_All,Unigene67299_All,Unigene42324_All,Unigene33675_All,Unigene16585_All,Unigene70585_All,Unigene33805_All,Unigene59075_All,Unigene84982_All,Unigene58863_All,Unigene59122_All,Unigene252…
	GO:0031981	nuclear lumen	47	4.92e-07	Unigene8054_All,Unigene50148_All,Unigene33812_All,Unigene39551_All,Unigene86222_All,Unigene67483_All,Unigene16721_All,Unigene42241_All,Unigene50626_All,Unigene85183_All,Unigene85353_All,Unigene8172_All,Unigene24912_All,Unigene85235_All,Unigene67299_All,Unigene85070_All,Unigene75519_All,Unigene85744_All,Unigene59075_All,Unigene85072_All,Unigene58863_All,Unigene33851_All,Unigene85289_All,Unigene591…
	GO:0005739	mitochondrion	53	6.25e-07	Unigene8054_All,Unigene84622_All,Unigene50148_All,Unigene85437_All,Unigene85002_All,Unigene85698_All,Unigene85637_All,Unigene7686_All,Unigene84857_All,Unigene85900_All,Unigene85079_All,Unigene84716_All,Unigene67767_All,Unigene85894_All,Unigene85302_All,Unigene86114_All,Unigene85763_All,Unigene85516_All,Unigene85010_All,Unigene85993_All,Unigene85078_All,Unigene85736_All,Unigene50961_All,Unigene333…
	GO:0044455	mitochondrial membrane part	12	2.87e-06	CL1202.Contig5_All,Unigene8054_All,Unigene85437_All,Unigene85447_All,Unigene85993_All,Unigene85075_All,Unigene85078_All,Unigene84859_All,Unigene84857_All,Unigene3330_All,Unigene84860_All,Unigene85528_All
	GO:0044444	cytoplasmic part	208	3.17e-06	Unigene33922_All,Unigene25411_All,Unigene67483_All,Unigene85002_All,CL4030.Contig1_All,Unigene16765_All,Unigene84716_All,Unigene85894_All,Unigene85302_All,Unigene58724_All,Unigene85021_All,Unigene41958_All,Unigene25464_All,Unigene85097_All,Unigene3330_All,Unigene70585_All,Unigene84982_All,Unigene85072_All,Unigene85635_All,Unigene25160_All,Unigene5814_All,Unigene59122_All,Unigene16959_All,CL1596.C…
	GO:0005746	mitochondrial respiratory chain	11	3.79e-06	CL1202.Contig5_All,Unigene8054_All,Unigene85437_All,Unigene85447_All,Unigene85993_All,Unigene85075_All,Unigene85078_All,Unigene84859_All,Unigene3330_All,Unigene84860_All,Unigene85528_All
	GO:0044428	nuclear part	47	7.8e-06	Unigene8054_All,Unigene50148_All,Unigene33812_All,Unigene39551_All,Unigene86222_All,Unigene67483_All,Unigene16721_All,Unigene42241_All,Unigene50626_All,Unigene85183_All,Unigene85353_All,Unigene8172_All,Unigene24912_All,Unigene85235_All,Unigene67299_All,Unigene85070_All,Unigene75519_All,Unigene85744_All,Unigene59075_All,Unigene85072_All,Unigene58863_All,Unigene33851_All,Unigene85289_All,Unigene591…
	GO:0044429	mitochondrial part	20	1.53e-05	Unigene8054_All,Unigene85437_All,Unigene85278_All,Unigene85075_All,Unigene85698_All,Unigene85321_All,Unigene7686_All,Unigene84857_All,Unigene85900_All,Unigene76070_All,Unigene84860_All,Unigene85528_All,CL1202.Contig5_All,Unigene85447_All,Unigene85993_All,Unigene85078_All,Unigene84859_All,Unigene3330_All,Unigene33720_All,Unigene85093_All
	GO:0005886	plasma membrane	59	6.16e-05	Unigene8054_All,Unigene50148_All,Unigene33922_All,Unigene33812_All,Unigene39551_All,Unigene86222_All,Unigene85002_All,Unigene16721_All,Unigene87165_All,Unigene85374_All,Unigene50933_All,Unigene50626_All,Unigene85900_All,Unigene85079_All,Unigene84716_All,Unigene85353_All,Unigene8172_All,Unigene24912_All,Unigene16961_All,Unigene7823_All,Unigene85302_All,Unigene67299_All,Unigene85010_All,Unigene4232…
	GO:0005740	mitochondrial envelope	18	7.19e-05	Unigene8054_All,Unigene85437_All,Unigene85278_All,Unigene85075_All,Unigene85698_All,Unigene85321_All,Unigene7686_All,Unigene84857_All,Unigene85900_All,Unigene84860_All,Unigene85528_All,CL1202.Contig5_All,Unigene85447_All,Unigene85993_All,Unigene85078_All,Unigene84859_All,Unigene3330_All,Unigene33720_All
	GO:0043229	intracellular organelle	217	0.00026	Unigene85212_All,Unigene33922_All,Unigene25411_All,Unigene67483_All,Unigene85002_All,CL4030.Contig1_All,Unigene16765_All,Unigene84716_All,Unigene85894_All,Unigene85183_All,Unigene85302_All,Unigene26667_All,Unigene58724_All,Unigene85021_All,Unigene25464_All,Unigene9607_All,Unigene85097_All,Unigene3330_All,Unigene70585_All,Unigene84982_All,Unigene85072_All,Unigene85635_All,Unigene25160_All,Unigene5…
	GO:0043226	organelle	217	0.00027	Unigene85212_All,Unigene33922_All,Unigene25411_All,Unigene67483_All,Unigene85002_All,CL4030.Contig1_All,Unigene16765_All,Unigene84716_All,Unigene85894_All,Unigene85183_All,Unigene85302_All,Unigene26667_All,Unigene58724_All,Unigene85021_All,Unigene25464_All,Unigene9607_All,Unigene85097_All,Unigene3330_All,Unigene70585_All,Unigene84982_All,Unigene85072_All,Unigene85635_All,Unigene25160_All,Unigene5…
	GO:0031966	mitochondrial membrane	15	0.00153	CL1202.Contig5_All,Unigene8054_All,Unigene85437_All,Unigene85447_All,Unigene85993_All,Unigene85075_All,Unigene85078_All,Unigene84859_All,Unigene85321_All,Unigene7686_All,Unigene84857_All,Unigene3330_All,Unigene33720_All,Unigene84860_All,Unigene85528_All
	GO:0044424	intracellular part	247	0.00164	Unigene85212_All,Unigene33922_All,Unigene25411_All,Unigene67483_All,Unigene85002_All,CL4030.Contig1_All,Unigene16765_All,Unigene86130_All,Unigene85552_All,Unigene84716_All,Unigene85894_All,Unigene85183_All,Unigene85302_All,Unigene26667_All,Unigene58724_All,Unigene85021_All,Unigene41958_All,Unigene25464_All,Unigene41830_All,CL2262.Contig3_All,Unigene9607_All,Unigene85097_All,Unigene3330_All,Unigen…
	GO:0015935	small ribosomal subunit	23	0.00192	Unigene25411_All,Unigene67483_All,Unigene50143_All,Unigene25216_All,Unigene25240_All,Unigene16721_All,Unigene42044_All,Unigene67594_All,Unigene45296_All,Unigene67604_All,Unigene8172_All,Unigene24912_All,Unigene67719_All,Unigene67639_All,Unigene67299_All,Unigene42324_All,Unigene8219_All,Unigene33675_All,Unigene25419_All,Unigene33805_All,Unigene33705_All,Unigene84982_All,Unigene58863_All
	GO:0005743	mitochondrial inner membrane	14	0.00313	CL1202.Contig5_All,Unigene8054_All,Unigene85437_All,Unigene85447_All,Unigene85993_All,Unigene85075_All,Unigene85078_All,Unigene84859_All,Unigene7686_All,Unigene84857_All,Unigene3330_All,Unigene33720_All,Unigene84860_All,Unigene85528_All
	GO:0005622	intracellular	250	0.0037	Unigene85212_All,Unigene33922_All,Unigene25411_All,Unigene67483_All,Unigene85002_All,CL4030.Contig1_All,Unigene16765_All,Unigene86130_All,Unigene85552_All,Unigene84716_All,Unigene85894_All,Unigene85183_All,Unigene85302_All,Unigene26667_All,Unigene58724_All,Unigene85021_All,Unigene41958_All,Unigene25464_All,Unigene41830_All,CL2262.Contig3_All,Unigene9607_All,Unigene85097_All,Unigene3330_All,Unigen…
	GO:0070469	respiratory chain	12	0.00473	CL1202.Contig5_All,Unigene8054_All,Unigene85437_All,Unigene85447_All,Unigene85993_All,Unigene85075_All,Unigene85078_All,Unigene84859_All,Unigene86168_All,Unigene3330_All,Unigene84860_All,Unigene85528_All
	GO:0048046	apoplast	17	0.00725	Unigene50148_All,Unigene85437_All,Unigene85278_All,Unigene85002_All,Unigene26225_All,Unigene85583_All,Unigene85079_All,Unigene85900_All,Unigene85353_All,Unigene85302_All,Unigene7823_All,Unigene85259_All,Unigene85993_All,Unigene85604_All,Unigene85032_All,Unigene42286_All,Unigene85626_All
	GO:0030964	NADH dehydrogenase complex	5	0.00924	CL1202.Contig5_All,Unigene8054_All,Unigene85437_All,Unigene85993_All,Unigene86168_All
	GO:0045271	respiratory chain complex I	5	0.00924	CL1202.Contig5_All,Unigene8054_All,Unigene85437_All,Unigene85993_All,Unigene86168_All
	GO:0016020	membrane	122	0.00945	Unigene8054_All,Unigene33922_All,Unigene85437_All,Unigene39551_All,Unigene86222_All,Unigene67483_All,Unigene86154_All,Unigene85884_All,Unigene85002_All,Unigene16906_All,CL4030.Contig1_All,Unigene16721_All,Unigene85374_All,Unigene50626_All,Unigene85900_All,Unigene42150_All,Unigene84716_All,Unigene85353_All,Unigene24912_All,Unigene16961_All,Unigene7823_All,Unigene85302_All,Unigene67803_All,Unigene6…
	GO:0015934	large ribosomal subunit	21	0.00988	Unigene8328_All,Unigene33812_All,Unigene41948_All,Unigene59122_All,Unigene16906_All,Unigene12062_All,Unigene42221_All,Unigene84892_All,Unigene25249_All,Unigene84660_All,Unigene75480_All,Unigene67549_All,Unigene58908_All,Unigene16585_All,Unigene84651_All,Unigene42161_All,Unigene70585_All,Unigene67693_All,Unigene84981_All,Unigene59075_All,Unigene59313_All
	GO:0005634	nucleus	63	0.01146	Unigene8054_All,Unigene50148_All,Unigene33922_All,Unigene33812_All,Unigene39551_All,Unigene86222_All,Unigene67483_All,Unigene85002_All,Unigene16721_All,Unigene42241_All,Unigene50933_All,Unigene50626_All,Unigene85900_All,Unigene85079_All,Unigene85183_All,Unigene85005_All,Unigene85353_All,Unigene8172_All,Unigene24912_All,Unigene85235_All,Unigene85302_All,Unigene67299_All,Unigene33785_All,Unigene850…
	GO:0019866	organelle inner membrane	14	0.01886	CL1202.Contig5_All,Unigene8054_All,Unigene85437_All,Unigene85447_All,Unigene85993_All,Unigene85075_All,Unigene85078_All,Unigene84859_All,Unigene7686_All,Unigene84857_All,Unigene3330_All,Unigene33720_All,Unigene84860_All,Unigene85528_All
	GO:0045261	proton-transporting ATP synthase complex, catalytic core F(1)	6	0.0212	CL1202.Contig5_All,Unigene8054_All,Unigene84622_All,Unigene84857_All,Unigene58870_All,Unigene33720_All
	GO:0005747	mitochondrial respiratory chain complex I	4	0.02281	CL1202.Contig5_All,Unigene8054_All,Unigene85437_All,Unigene85993_All
	GO:0022625	cytosolic large ribosomal subunit	19	0.03098	Unigene8328_All,Unigene33812_All,Unigene59122_All,Unigene16906_All,Unigene12062_All,Unigene42221_All,Unigene84892_All,Unigene25249_All,Unigene84660_All,Unigene75480_All,Unigene67549_All,Unigene58908_All,Unigene16585_All,Unigene84651_All,Unigene70585_All,Unigene67693_All,Unigene84981_All,Unigene59075_All,Unigene59313_All
	GO:0005576	extracellular region	17	0.03196	Unigene50148_All,Unigene85437_All,Unigene85278_All,Unigene85002_All,Unigene26225_All,Unigene85583_All,Unigene85079_All,Unigene85900_All,Unigene85353_All,Unigene85302_All,Unigene7823_All,Unigene85259_All,Unigene85993_All,Unigene85604_All,Unigene85032_All,Unigene42286_All,Unigene85626_All
	GO:0005749	mitochondrial respiratory chain complex II	5	0.0322	Unigene84860_All,Unigene85075_All,Unigene85078_All,Unigene85528_All,Unigene84859_All
	GO:0045257	succinate dehydrogenase complex (ubiquinone)	5	0.0322	Unigene84860_All,Unigene85075_All,Unigene85078_All,Unigene85528_All,Unigene84859_All
	GO:0045273	respiratory chain complex II	5	0.0322	Unigene84860_All,Unigene85075_All,Unigene85078_All,Unigene85528_All,Unigene84859_All
	GO:0045281	succinate dehydrogenase complex	5	0.0322	Unigene84860_All,Unigene85075_All,Unigene85078_All,Unigene85528_All,Unigene84859_All
	GO:0045283	fumarate reductase complex	5	0.0322	Unigene84860_All,Unigene85075_All,Unigene85078_All,Unigene85528_All,Unigene84859_All
	GO:0009317	acetyl-CoA carboxylase complex	2	0.12472	Unigene85771_All,Unigene85246_All
	GO:0033178	proton-transporting two-sector ATPase complex, catalytic domain	6	0.25086	CL1202.Contig5_All,Unigene8054_All,Unigene84622_All,Unigene84857_All,Unigene58870_All,Unigene33720_All
	GO:0000275	mitochondrial proton-transporting ATP synthase complex, catalytic core F(1)	3	0.28957	CL1202.Contig5_All,Unigene8054_All,Unigene84857_All
	GO:0005773	vacuole	32	0.40014	Unigene8328_All,Unigene85635_All,Unigene25160_All,Unigene33851_All,Unigene33812_All,Unigene8195_All,Unigene85002_All,Unigene26225_All,Unigene86168_All,Unigene43720_All,Unigene75967_All,Unigene85374_All,Unigene59224_All,Unigene67604_All,Unigene50626_All,Unigene84660_All,Unigene85079_All,Unigene84716_All,Unigene8390_All,Unigene85143_All,Unigene16961_All,Unigene33926_All,Unigene85302_All,Unigene8409…
	GO:0005753	mitochondrial proton-transporting ATP synthase complex	3	0.54225	CL1202.Contig5_All,Unigene8054_All,Unigene84857_All
	GO:0045259	proton-transporting ATP synthase complex	6	0.61353	CL1202.Contig5_All,Unigene8054_All,Unigene84622_All,Unigene84857_All,Unigene58870_All,Unigene33720_All
T9-vs-T10_C
	GO:0043228	non-membrane-bounded organelle	131	4.16e-30	Unigene33922_All,Unigene25411_All,Unigene67483_All,Unigene17730_All,Unigene16765_All,Unigene67911_All,CL5121.Contig2_All,Unigene58724_All,CL5121.Contig1_All,Unigene11098_All,Unigene25464_All,Unigene70585_All,CL663.Contig3_All,CL659.Contig2_All,Unigene59122_All,Unigene42221_All,Unigene42044_All,Unigene41837_All,Unigene87513_All,Unigene67639_All,Unigene85000_All,Unigene42286_All,Unigene58908_All,CL…
	GO:0043232	intracellular non-membrane-bounded organelle	131	4.16e-30	Unigene33922_All,Unigene25411_All,Unigene67483_All,Unigene17730_All,Unigene16765_All,Unigene67911_All,CL5121.Contig2_All,Unigene58724_All,CL5121.Contig1_All,Unigene11098_All,Unigene25464_All,Unigene70585_All,CL663.Contig3_All,CL659.Contig2_All,Unigene59122_All,Unigene42221_All,Unigene42044_All,Unigene41837_All,Unigene87513_All,Unigene67639_All,Unigene85000_All,Unigene42286_All,Unigene58908_All,CL…
	GO:0005840	ribosome	105	7.41e-30	Unigene8328_All,Unigene33922_All,CL3798.Contig1_All,Unigene25411_All,Unigene67483_All,Unigene16906_All,Unigene25216_All,Unigene16765_All,Unigene16721_All,CL1055.Contig10_All,Unigene50149_All,Unigene42150_All,Unigene84624_All,CL5121.Contig2_All,Unigene42422_All,Unigene24912_All,Unigene58724_All,Unigene42059_All,CL5121.Contig1_All,Unigene11098_All,Unigene67719_All,Unigene25464_All,Unigene33567_All,…
	GO:0030529	ribonucleoprotein complex	109	4.43e-29	Unigene8328_All,Unigene33922_All,CL3798.Contig1_All,Unigene25411_All,Unigene67483_All,Unigene16906_All,Unigene25216_All,Unigene16765_All,Unigene16721_All,CL1055.Contig10_All,Unigene50149_All,Unigene42150_All,Unigene84624_All,CL5121.Contig2_All,Unigene42422_All,Unigene24912_All,Unigene58724_All,Unigene42059_All,CL5121.Contig1_All,Unigene11098_All,Unigene67719_All,Unigene25464_All,Unigene33567_All,…
	GO:0032991	macromolecular complex	132	2.38e-22	Unigene33922_All,Unigene25411_All,Unigene67483_All,Unigene17730_All,Unigene16765_All,Unigene67911_All,CL5121.Contig2_All,Unigene58724_All,CL5121.Contig1_All,Unigene11098_All,Unigene25464_All,Unigene3330_All,Unigene70585_All,CL663.Contig3_All,CL659.Contig2_All,Unigene59122_All,Unigene42221_All,Unigene42044_All,Unigene11511_All,Unigene41837_All,Unigene87513_All,Unigene67639_All,Unigene42286_All,Uni…
	GO:0022626	cytosolic ribosome	75	3.43e-19	Unigene8328_All,Unigene33922_All,Unigene25411_All,Unigene67483_All,Unigene16906_All,Unigene16721_All,Unigene42150_All,Unigene84624_All,CL5121.Contig2_All,Unigene24912_All,CL5121.Contig1_All,Unigene11098_All,Unigene67719_All,Unigene42324_All,Unigene3311_All,CL694.Contig11_All,CL1450.Contig4_All,Unigene33265_All,Unigene70585_All,Unigene59122_All,Unigene12062_All,Unigene42221_All,Unigene42044_All,Un…
	GO:0044445	cytosolic part	75	2.53e-18	Unigene8328_All,Unigene33922_All,Unigene25411_All,Unigene67483_All,Unigene16906_All,Unigene16721_All,Unigene42150_All,Unigene84624_All,CL5121.Contig2_All,Unigene24912_All,CL5121.Contig1_All,Unigene11098_All,Unigene67719_All,Unigene42324_All,Unigene3311_All,CL694.Contig11_All,CL1450.Contig4_All,Unigene33265_All,Unigene70585_All,Unigene59122_All,Unigene12062_All,Unigene42221_All,Unigene42044_All,Un…
	GO:0044391	ribosomal subunit	60	1.74e-17	Unigene8328_All,Unigene33997_All,Unigene33812_All,Unigene41948_All,Unigene25411_All,Unigene67483_All,Unigene50143_All,Unigene16906_All,Unigene25216_All,Unigene16721_All,Unigene50595_All,Unigene45296_All,Unigene8172_All,CL5121.Contig2_All,Unigene24912_All,CL5121.Contig1_All,Unigene11098_All,Unigene67719_All,Unigene42324_All,Unigene3311_All,CL1450.Contig4_All,Unigene33675_All,Unigene16585_All,Unige…
	GO:0044422	organelle part	129	4.61e-12	Unigene25411_All,Unigene67483_All,Unigene85002_All,Unigene17730_All,Unigene67911_All,CL5121.Contig2_All,CL5121.Contig1_All,Unigene11098_All,Unigene3330_All,Unigene70585_All,CL663.Contig3_All,CL1201.Contig2_All,CL659.Contig2_All,Unigene59122_All,Unigene88198_All,Unigene42221_All,Unigene42044_All,Unigene11511_All,Unigene27776_All,Unigene87513_All,Unigene67639_All,Unigene85000_All,Unigene42286_All,U…
	GO:0044446	intracellular organelle part	128	8.97e-12	Unigene69326_All,Unigene8054_All,Unigene8328_All,Unigene39551_All,CL3798.Contig1_All,Unigene25411_All,Unigene67483_All,Unigene85002_All,Unigene16906_All,Unigene17730_All,Unigene25216_All,Unigene16721_All,Unigene67911_All,Unigene50626_All,Unigene84624_All,CL5121.Contig2_All,Unigene74900_All,Unigene24912_All,Unigene42059_All,CL5121.Contig1_All,Unigene11098_All,Unigene67719_All,Unigene42324_All,Unig…
	GO:0005829	cytosol	94	4.96e-10	Unigene8328_All,Unigene33922_All,Unigene25411_All,Unigene67483_All,Unigene85002_All,Unigene16906_All,Unigene16721_All,Unigene42150_All,Unigene84624_All,CL5121.Contig2_All,Unigene7823_All,Unigene24912_All,CL5121.Contig1_All,Unigene41958_All,Unigene11098_All,Unigene67719_All,Unigene11898_All,Unigene42324_All,Unigene3311_All,CL694.Contig11_All,CL1450.Contig4_All,Unigene33265_All,Unigene84305_All,Uni…
	GO:0015935	small ribosomal subunit	31	1.96e-08	Unigene16818_All,CL2285.Contig12_All,Unigene33997_All,Unigene25411_All,Unigene67483_All,Unigene50143_All,Unigene25216_All,Unigene16721_All,Unigene50595_All,Unigene42044_All,Unigene67594_All,Unigene45296_All,Unigene79010_All,Unigene67604_All,Unigene8172_All,Unigene87513_All,Unigene24912_All,Unigene67639_All,Unigene67719_All,Unigene88165_All,Unigene42324_All,Unigene8219_All,Unigene33675_All,Unigene…
	GO:0005618	cell wall	38	5.12e-08	Unigene50148_All,Unigene33997_All,Unigene39551_All,Unigene67483_All,CL561.Contig1_All,Unigene50595_All,Unigene42241_All,Unigene50626_All,Unigene8172_All,Unigene24912_All,Unigene85010_All,Unigene42324_All,Unigene58863_All,Unigene25321_All,Unigene16818_All,CL2285.Contig12_All,Unigene25160_All,Unigene8195_All,Unigene67259_All,Unigene67594_All,Unigene67604_All,Unigene79010_All,Unigene21374_All,Unigen…
	GO:0030312	external encapsulating structure	38	5.12e-08	Unigene50148_All,Unigene33997_All,Unigene39551_All,Unigene67483_All,CL561.Contig1_All,Unigene50595_All,Unigene42241_All,Unigene50626_All,Unigene8172_All,Unigene24912_All,Unigene85010_All,Unigene42324_All,Unigene58863_All,Unigene25321_All,Unigene16818_All,CL2285.Contig12_All,Unigene25160_All,Unigene8195_All,Unigene67259_All,Unigene67594_All,Unigene67604_All,Unigene79010_All,Unigene21374_All,Unigen…
	GO:0015934	large ribosomal subunit	29	1.58e-07	Unigene8328_All,Unigene59122_All,Unigene33812_All,Unigene41948_All,Unigene16906_All,Unigene12062_All,Unigene42221_All,Unigene25249_All,Unigene84660_All,Unigene21374_All,Unigene19818_All,Unigene75480_All,CL5121.Contig2_All,CL5121.Contig1_All,Unigene11098_All,Unigene67549_All,Unigene3311_All,Unigene76172_All,Unigene58908_All,Unigene10140_All,CL1450.Contig4_All,Unigene16585_All,Unigene84651_All,Unig…
	GO:0022625	cytosolic large ribosomal subunit	27	6.03e-07	Unigene8328_All,Unigene59122_All,Unigene33812_All,Unigene16906_All,Unigene12062_All,Unigene42221_All,Unigene25249_All,Unigene84660_All,Unigene21374_All,Unigene19818_All,Unigene75480_All,CL5121.Contig2_All,CL5121.Contig1_All,Unigene11098_All,Unigene67549_All,Unigene3311_All,Unigene76172_All,Unigene58908_All,Unigene10140_All,CL1450.Contig4_All,Unigene16585_All,Unigene44585_All,Unigene84651_All,Unig…
	GO:0071944	cell periphery	74	1.04e-06	Unigene8054_All,Unigene33922_All,Unigene39551_All,Unigene67483_All,Unigene85002_All,Unigene16721_All,Unigene50626_All,Unigene84716_All,CL5121.Contig2_All,Unigene7823_All,Unigene24912_All,Unigene16961_All,CL5121.Contig1_All,Unigene11098_All,Unigene42324_All,Unigene85032_All,Unigene84305_All,Unigene25160_All,Unigene85289_All,Unigene12062_All,Unigene79010_All,Unigene67604_All,Unigene76070_All,Unigen…
	GO:0070013	intracellular organelle lumen	45	5.57e-06	Unigene8054_All,Unigene50148_All,Unigene33812_All,Unigene39551_All,Unigene67483_All,Unigene16721_All,Unigene42241_All,Unigene84417_All,Unigene50626_All,Unigene8172_All,CL5121.Contig2_All,Unigene24912_All,CL5121.Contig1_All,Unigene11098_All,Unigene75519_All,Unigene16720_All,CL5591.Contig1_All,Unigene59075_All,CL663.Contig3_All,Unigene58863_All,CL2285.Contig12_All,Unigene33851_All,Unigene85289_All,…
	GO:0043233	organelle lumen	45	6.14e-06	Unigene8054_All,Unigene50148_All,Unigene33812_All,Unigene39551_All,Unigene67483_All,Unigene16721_All,Unigene42241_All,Unigene84417_All,Unigene50626_All,Unigene8172_All,CL5121.Contig2_All,Unigene24912_All,CL5121.Contig1_All,Unigene11098_All,Unigene75519_All,Unigene16720_All,CL5591.Contig1_All,Unigene59075_All,CL663.Contig3_All,Unigene58863_All,CL2285.Contig12_All,Unigene33851_All,Unigene85289_All,…
	GO:0031974	membrane-enclosed lumen	45	6.76e-06	Unigene8054_All,Unigene50148_All,Unigene33812_All,Unigene39551_All,Unigene67483_All,Unigene16721_All,Unigene42241_All,Unigene84417_All,Unigene50626_All,Unigene8172_All,CL5121.Contig2_All,Unigene24912_All,CL5121.Contig1_All,Unigene11098_All,Unigene75519_All,Unigene16720_All,CL5591.Contig1_All,Unigene59075_All,CL663.Contig3_All,Unigene58863_All,CL2285.Contig12_All,Unigene33851_All,Unigene85289_All,…
	GO:0005730	nucleolus	38	2.36e-05	Unigene8054_All,Unigene50148_All,Unigene33812_All,Unigene39551_All,Unigene67483_All,Unigene16721_All,Unigene42241_All,Unigene50626_All,Unigene8172_All,CL5121.Contig2_All,Unigene24912_All,CL5121.Contig1_All,Unigene11098_All,Unigene75519_All,Unigene59075_All,CL663.Contig3_All,Unigene58863_All,CL2285.Contig12_All,Unigene33851_All,Unigene85289_All,Unigene59122_All,Unigene16362_All,Unigene26225_All,Un…
	GO:0031981	nuclear lumen	42	3.03e-05	Unigene8054_All,Unigene50148_All,Unigene33812_All,Unigene39551_All,Unigene67483_All,Unigene16721_All,Unigene42241_All,Unigene50626_All,Unigene8172_All,CL5121.Contig2_All,Unigene24912_All,CL5121.Contig1_All,Unigene11098_All,Unigene75519_All,CL5591.Contig1_All,Unigene59075_All,CL663.Contig3_All,Unigene58863_All,CL2285.Contig12_All,Unigene33851_All,Unigene85289_All,Unigene59122_All,Unigene16362_All,…
	GO:0022627	cytosolic small ribosomal subunit	24	4.62e-05	Unigene16818_All,CL2285.Contig12_All,Unigene33997_All,Unigene67483_All,Unigene50143_All,Unigene16721_All,Unigene50595_All,Unigene42044_All,Unigene67594_All,Unigene79010_All,Unigene67604_All,Unigene87513_All,Unigene24912_All,Unigene67719_All,Unigene88165_All,Unigene67639_All,Unigene8219_All,Unigene33675_All,Unigene84730_All,CL19.Contig4_All,Unigene88168_All,CL1486.Contig5_All,Unigene33705_All,Unig…
	GO:0044428	nuclear part	43	0.00012	Unigene8054_All,Unigene50148_All,Unigene33812_All,Unigene39551_All,Unigene67483_All,Unigene16721_All,Unigene42241_All,Unigene50626_All,Unigene8172_All,CL5121.Contig2_All,Unigene24912_All,CL5121.Contig1_All,Unigene11098_All,Unigene75519_All,CL5591.Contig1_All,Unigene59075_All,CL663.Contig3_All,Unigene58863_All,CL2285.Contig12_All,Unigene33851_All,Unigene85289_All,CL644.Contig1_All,Unigene59122_All…
	GO:0005886	plasma membrane	51	0.00848	Unigene86322_All,Unigene8054_All,Unigene50148_All,Unigene33922_All,Unigene33812_All,Unigene39551_All,Unigene85002_All,Unigene16721_All,Unigene50933_All,Unigene85079_All,Unigene50626_All,Unigene84716_All,Unigene8172_All,CL5121.Contig2_All,Unigene7823_All,Unigene24912_All,Unigene16961_All,CL5121.Contig1_All,Unigene11098_All,Unigene85010_All,Unigene42324_All,Unigene85032_All,Unigene84305_All,Unigene…
	GO:0043229	intracellular organelle	203	0.0182	Unigene33922_All,Unigene25411_All,Unigene67483_All,Unigene85002_All,Unigene17730_All,Unigene16765_All,Unigene67911_All,Unigene84716_All,Unigene12448_All,CL5121.Contig2_All,Unigene26667_All,Unigene58724_All,Unigene85021_All,CL5121.Contig1_All,Unigene11098_All,Unigene25464_All,Unigene3330_All,Unigene70585_All,Unigene33695_All,CL663.Contig3_All,CL1201.Contig2_All,CL659.Contig2_All,Unigene25160_All,U…
	GO:0043226	organelle	203	0.01849	Unigene33922_All,Unigene25411_All,Unigene67483_All,Unigene85002_All,Unigene17730_All,Unigene16765_All,Unigene67911_All,Unigene84716_All,Unigene12448_All,CL5121.Contig2_All,Unigene26667_All,Unigene58724_All,Unigene85021_All,CL5121.Contig1_All,Unigene11098_All,Unigene25464_All,Unigene3330_All,Unigene70585_All,Unigene33695_All,CL663.Contig3_All,CL1201.Contig2_All,CL659.Contig2_All,Unigene25160_All,U…
	GO:0005874	microtubule	7	0.02839	CL2272.Contig2_All,Unigene82934_All,CL659.Contig1_All,Unigene9608_All,CL659.Contig3_All,Unigene50109_All,CL659.Contig2_All
	GO:0016020	membrane	115	0.04288	Unigene69326_All,Unigene8054_All,Unigene33922_All,Unigene39551_All,Unigene67483_All,Unigene85002_All,Unigene16906_All,Unigene16721_All,Unigene50626_All,Unigene84716_All,Unigene42150_All,CL5121.Contig2_All,Unigene7823_All,Unigene24912_All,Unigene16961_All,CL5121.Contig1_All,Unigene11098_All,Unigene67803_All,Unigene42324_All,Unigene76669_All,Unigene85032_All,CL694.Contig11_All,Unigene84305_All,Unig…
	GO:0005634	nucleus	57	0.12942	Unigene86322_All,Unigene8054_All,Unigene50148_All,Unigene33922_All,Unigene33812_All,Unigene39551_All,Unigene54925_All,Unigene67483_All,Unigene85002_All,CL561.Contig1_All,Unigene16721_All,Unigene42241_All,Unigene50933_All,Unigene85079_All,Unigene50626_All,Unigene8172_All,CL5121.Contig2_All,Unigene24912_All,CL5121.Contig1_All,Unigene11098_All,Unigene33785_All,Unigene75519_All,CL5591.Contig1_All,Uni…
	GO:0045261	proton-transporting ATP synthase complex, catalytic core F(1)	5	0.15646	CL1202.Contig5_All,Unigene8054_All,Unigene84622_All,Unigene58870_All,Unigene33720_All
	GO:0044444	cytoplasmic part	183	0.2094	Unigene33922_All,Unigene25411_All,Unigene67483_All,Unigene85002_All,Unigene17730_All,Unigene16765_All,Unigene84716_All,Unigene12448_All,CL5121.Contig2_All,Unigene58724_All,Unigene85021_All,Unigene41958_All,CL5121.Contig1_All,Unigene11098_All,Unigene25464_All,Unigene3330_All,Unigene70585_All,CL663.Contig3_All,CL1201.Contig2_All,CL659.Contig2_All,Unigene25160_All,Unigene59122_All,Unigene88198_All,U…
	GO:0005911	cell-cell junction	24	0.35005	Unigene8328_All,Unigene16818_All,Unigene33997_All,Unigene8195_All,Unigene85002_All,Unigene26225_All,Unigene50595_All,Unigene79010_All,Unigene85079_All,Unigene21374_All,CL5121.Contig2_All,Unigene7823_All,Unigene87513_All,Unigene24912_All,CL5121.Contig1_All,Unigene11098_All,Unigene85000_All,Unigene33883_All,Unigene16585_All,Unigene84730_All,Unigene88168_All,CL1486.Contig5_All,Unigene59075_All,Unige…
	GO:0009506	plasmodesma	24	0.35005	Unigene8328_All,Unigene16818_All,Unigene33997_All,Unigene8195_All,Unigene85002_All,Unigene26225_All,Unigene50595_All,Unigene79010_All,Unigene85079_All,Unigene21374_All,CL5121.Contig2_All,Unigene7823_All,Unigene87513_All,Unigene24912_All,CL5121.Contig1_All,Unigene11098_All,Unigene85000_All,Unigene33883_All,Unigene16585_All,Unigene84730_All,Unigene88168_All,CL1486.Contig5_All,Unigene59075_All,Unige…
	GO:0030054	cell junction	24	0.35005	Unigene8328_All,Unigene16818_All,Unigene33997_All,Unigene8195_All,Unigene85002_All,Unigene26225_All,Unigene50595_All,Unigene79010_All,Unigene85079_All,Unigene21374_All,CL5121.Contig2_All,Unigene7823_All,Unigene87513_All,Unigene24912_All,CL5121.Contig1_All,Unigene11098_All,Unigene85000_All,Unigene33883_All,Unigene16585_All,Unigene84730_All,Unigene88168_All,CL1486.Contig5_All,Unigene59075_All,Unige…
	GO:0055044	symplast	24	0.35005	Unigene8328_All,Unigene16818_All,Unigene33997_All,Unigene8195_All,Unigene85002_All,Unigene26225_All,Unigene50595_All,Unigene79010_All,Unigene85079_All,Unigene21374_All,CL5121.Contig2_All,Unigene7823_All,Unigene87513_All,Unigene24912_All,CL5121.Contig1_All,Unigene11098_All,Unigene85000_All,Unigene33883_All,Unigene16585_All,Unigene84730_All,Unigene88168_All,CL1486.Contig5_All,Unigene59075_All,Unige…
	GO:0005737	cytoplasm	195	0.47539	Unigene33922_All,Unigene25411_All,Unigene67483_All,Unigene85002_All,Unigene17730_All,Unigene16765_All,Unigene67911_All,Unigene84716_All,Unigene12448_All,CL5121.Contig2_All,Unigene58724_All,Unigene85021_All,Unigene41958_All,CL5121.Contig1_All,Unigene11098_All,Unigene25464_All,Unigene41830_All,Unigene3330_All,Unigene70585_All,CL663.Contig3_All,CL1201.Contig2_All,CL659.Contig2_All,Unigene25160_All,U…
	GO:0005856	cytoskeleton	17	0.80684	Unigene74900_All,Unigene69326_All,Unigene40703_All,Unigene57910_All,CL659.Contig1_All,CL659.Contig3_All,Unigene17730_All,Unigene42286_All,Unigene67911_All,Unigene69195_All,CL2103.Contig1_All,CL2272.Contig2_All,Unigene82934_All,Unigene9608_All,Unigene50109_All,Unigene75480_All,CL659.Contig2_All
	GO:0005746	mitochondrial respiratory chain	5	0.91993	CL1202.Contig5_All,Unigene8054_All,Unigene3330_All,Unigene84860_All,Unigene84859_All
T10-vs-T11_C
	GO:0005840	ribosome	83	2.26e-17	Unigene8328_All,Unigene33922_All,Unigene25411_All,Unigene67483_All,Unigene16906_All,Unigene25216_All,Unigene16765_All,Unigene16721_All,Unigene50149_All,Unigene42150_All,Unigene85353_All,Unigene84624_All,Unigene42422_All,Unigene24912_All,Unigene58724_All,Unigene42059_All,Unigene67719_All,Unigene25464_All,Unigene33567_All,Unigene67299_All,Unigene42324_All,Unigene42349_All,Unigene33265_All,Unigene84…
	GO:0043228	non-membrane-bounded organelle	104	2.28e-16	Unigene8054_All,Unigene8328_All,Unigene33922_All,Unigene39551_All,Unigene25411_All,Unigene67483_All,Unigene16906_All,Unigene25216_All,Unigene16765_All,Unigene16721_All,Unigene50149_All,Unigene50626_All,Unigene42150_All,Unigene85353_All,Unigene84624_All,Unigene42422_All,Unigene24912_All,Unigene58724_All,Unigene26564_All,Unigene42059_All,Unigene67719_All,Unigene25464_All,Unigene33567_All,Unigene672…
	GO:0043232	intracellular non-membrane-bounded organelle	104	2.28e-16	Unigene8054_All,Unigene8328_All,Unigene33922_All,Unigene39551_All,Unigene25411_All,Unigene67483_All,Unigene16906_All,Unigene25216_All,Unigene16765_All,Unigene16721_All,Unigene50149_All,Unigene50626_All,Unigene42150_All,Unigene85353_All,Unigene84624_All,Unigene42422_All,Unigene24912_All,Unigene58724_All,Unigene26564_All,Unigene42059_All,Unigene67719_All,Unigene25464_All,Unigene33567_All,Unigene672…
	GO:0030529	ribonucleoprotein complex	83	7.87e-15	Unigene8328_All,Unigene33922_All,Unigene25411_All,Unigene67483_All,Unigene16906_All,Unigene25216_All,Unigene16765_All,Unigene16721_All,Unigene50149_All,Unigene42150_All,Unigene85353_All,Unigene84624_All,Unigene42422_All,Unigene24912_All,Unigene58724_All,Unigene42059_All,Unigene67719_All,Unigene25464_All,Unigene33567_All,Unigene67299_All,Unigene42324_All,Unigene42349_All,Unigene33265_All,Unigene84…
	GO:0070469	respiratory chain	22	1.47e-12	Unigene8054_All,Unigene8506_All,Unigene85437_All,Unigene85075_All,Unigene8494_All,Unigene8484_All,Unigene8445_All,Unigene8502_All,CL354.Contig18_All,Unigene8455_All,Unigene8576_All,CL354.Contig13_All,Unigene85528_All,CL1202.Contig5_All,CL354.Contig30_All,CL354.Contig7_All,Unigene8493_All,CL354.Contig38_All,Unigene8525_All,Unigene84859_All,Unigene3330_All,Unigene8473_All
	GO:0005743	mitochondrial inner membrane	24	4.07e-12	Unigene8054_All,Unigene8506_All,Unigene85437_All,Unigene85075_All,Unigene8494_All,Unigene8484_All,Unigene8445_All,Unigene7686_All,Unigene8502_All,CL354.Contig18_All,Unigene8455_All,Unigene8576_All,CL354.Contig13_All,Unigene85528_All,CL354.Contig7_All,CL1202.Contig5_All,CL354.Contig30_All,Unigene8493_All,CL354.Contig38_All,Unigene8525_All,Unigene84859_All,Unigene3330_All,Unigene33720_All,Unigene84…
	GO:0031966	mitochondrial membrane	24	1.86e-11	Unigene8054_All,Unigene8506_All,Unigene85437_All,Unigene85075_All,Unigene8494_All,Unigene8484_All,Unigene8445_All,Unigene7686_All,Unigene8502_All,CL354.Contig18_All,Unigene8455_All,Unigene8576_All,CL354.Contig13_All,Unigene85528_All,CL354.Contig7_All,CL1202.Contig5_All,CL354.Contig30_All,Unigene8493_All,CL354.Contig38_All,Unigene8525_All,Unigene84859_All,Unigene3330_All,Unigene33720_All,Unigene84…
	GO:0022626	cytosolic ribosome	59	5.76e-11	Unigene8328_All,Unigene33922_All,Unigene41948_All,Unigene33812_All,Unigene25411_All,Unigene67483_All,Unigene50143_All,Unigene16906_All,Unigene16721_All,Unigene42241_All,Unigene45296_All,Unigene45193_All,Unigene42150_All,Unigene85353_All,Unigene8172_All,Unigene84624_All,Unigene24912_All,Unigene67719_All,Unigene67299_All,Unigene42324_All,Unigene75519_All,Unigene33675_All,Unigene33265_All,Unigene165…
	GO:0019866	organelle inner membrane	24	1.73e-10	Unigene8054_All,Unigene8506_All,Unigene85437_All,Unigene85075_All,Unigene8494_All,Unigene8484_All,Unigene8445_All,Unigene7686_All,Unigene8502_All,CL354.Contig18_All,Unigene8455_All,Unigene8576_All,CL354.Contig13_All,Unigene85528_All,CL354.Contig7_All,CL1202.Contig5_All,CL354.Contig30_All,Unigene8493_All,CL354.Contig38_All,Unigene8525_All,Unigene84859_All,Unigene3330_All,Unigene33720_All,Unigene84…
	GO:0044445	cytosolic part	59	2.38e-10	Unigene8328_All,Unigene33922_All,Unigene41948_All,Unigene33812_All,Unigene25411_All,Unigene67483_All,Unigene50143_All,Unigene16906_All,Unigene16721_All,Unigene42241_All,Unigene45296_All,Unigene45193_All,Unigene42150_All,Unigene85353_All,Unigene8172_All,Unigene84624_All,Unigene24912_All,Unigene67719_All,Unigene67299_All,Unigene42324_All,Unigene75519_All,Unigene33675_All,Unigene33265_All,Unigene165…
	GO:0005740	mitochondrial envelope	24	2.39e-10	Unigene8054_All,Unigene8506_All,Unigene85437_All,Unigene85075_All,Unigene8494_All,Unigene8484_All,Unigene8445_All,Unigene7686_All,Unigene8502_All,CL354.Contig18_All,Unigene8455_All,Unigene8576_All,CL354.Contig13_All,Unigene85528_All,CL354.Contig7_All,CL1202.Contig5_All,CL354.Contig30_All,Unigene8493_All,CL354.Contig38_All,Unigene8525_All,Unigene84859_All,Unigene3330_All,Unigene33720_All,Unigene84…
	GO:0044429	mitochondrial part	25	3.24e-10	Unigene8054_All,Unigene8506_All,Unigene85437_All,Unigene85075_All,Unigene8494_All,Unigene8484_All,Unigene8445_All,Unigene7686_All,Unigene8502_All,CL354.Contig18_All,Unigene8455_All,Unigene8576_All,Unigene76070_All,CL354.Contig13_All,Unigene85528_All,CL354.Contig7_All,CL1202.Contig5_All,CL354.Contig30_All,Unigene8493_All,CL354.Contig38_All,Unigene8525_All,Unigene84859_All,Unigene3330_All,Unigene33…
	GO:0032991	macromolecular complex	103	3.33e-10	Unigene8054_All,Unigene8328_All,Unigene33922_All,Unigene85437_All,Unigene25411_All,Unigene67483_All,Unigene16906_All,Unigene25216_All,Unigene16765_All,Unigene16721_All,Unigene50149_All,Unigene42150_All,Unigene85353_All,Unigene84624_All,Unigene42422_All,Unigene24912_All,Unigene58724_All,Unigene42059_All,Unigene67719_All,Unigene25464_All,Unigene33567_All,Unigene67299_All,Unigene42324_All,Unigene960…
	GO:0016020	membrane	134	1.89e-09	Unigene33922_All,Unigene8551_All,Unigene67483_All,Unigene85002_All,CL4030.Contig1_All,CL354.Contig18_All,Unigene8455_All,Unigene84716_All,CL2154.Contig1_All,Unigene85302_All,CL354.Contig38_All,Unigene17795_All,Unigene3330_All,Unigene8473_All,Unigene84982_All,Unigene85225_All,Unigene8506_All,Unigene25160_All,Unigene85163_All,Unigene39096_All,Unigene75967_All,Unigene42221_All,Unigene85528_All,Unige…
	GO:0005739	mitochondrion	51	1.48e-07	Unigene8054_All,Unigene84622_All,Unigene50148_All,Unigene8551_All,Unigene85437_All,Unigene85002_All,Unigene8508_All,Unigene8445_All,Unigene7686_All,Unigene8502_All,CL354.Contig18_All,Unigene85079_All,Unigene8576_All,Unigene8455_All,Unigene84716_All,Unigene85894_All,Unigene67767_All,CL354.Contig13_All,CL354.Contig19_All,Unigene85302_All,Unigene85516_All,Unigene85010_All,CL354.Contig38_All,Unigene8…
	GO:0044391	ribosomal subunit	42	1.78e-07	Unigene8328_All,Unigene41948_All,Unigene33812_All,Unigene25411_All,Unigene67483_All,Unigene50143_All,Unigene16906_All,Unigene25216_All,Unigene16721_All,Unigene45296_All,Unigene8172_All,Unigene24912_All,Unigene67719_All,Unigene42324_All,Unigene67299_All,Unigene33675_All,Unigene16585_All,Unigene33805_All,Unigene59075_All,Unigene84982_All,Unigene58863_All,Unigene59122_All,Unigene25240_All,Unigene120…
	GO:0044446	intracellular organelle part	111	2.86e-07	Unigene8054_All,Unigene8328_All,Unigene85437_All,Unigene39551_All,Unigene25411_All,Unigene67483_All,Unigene85002_All,Unigene16906_All,Unigene25216_All,Unigene16721_All,CL354.Contig18_All,Unigene50626_All,Unigene8576_All,Unigene8455_All,Unigene85353_All,Unigene84624_All,Unigene24912_All,Unigene85302_All,Unigene42059_All,Unigene67719_All,Unigene67299_All,Unigene42324_All,CL354.Contig38_All,Unigene9…
	GO:0044422	organelle part	111	3.64e-07	Unigene8054_All,Unigene8328_All,Unigene85437_All,Unigene39551_All,Unigene25411_All,Unigene67483_All,Unigene85002_All,Unigene16906_All,Unigene25216_All,Unigene16721_All,CL354.Contig18_All,Unigene50626_All,Unigene8576_All,Unigene8455_All,Unigene85353_All,Unigene84624_All,Unigene24912_All,Unigene85302_All,Unigene42059_All,Unigene67719_All,Unigene67299_All,Unigene42324_All,CL354.Contig38_All,Unigene9…
	GO:0005829	cytosol	80	4.8e-06	Unigene8328_All,Unigene85822_All,Unigene33922_All,Unigene25411_All,Unigene67483_All,Unigene85002_All,Unigene16906_All,Unigene16721_All,Unigene42150_All,Unigene85353_All,Unigene84624_All,Unigene7823_All,Unigene24912_All,Unigene85302_All,Unigene41958_All,Unigene67719_All,Unigene67299_All,Unigene11898_All,Unigene42324_All,Unigene33265_All,Unigene84305_All,Unigene84982_All,Unigene8040_All,Unigene5912…
	GO:0016021	integral to membrane	26	7.61e-06	Unigene85225_All,Unigene8551_All,Unigene8506_All,Unigene8494_All,Unigene8508_All,Unigene8484_All,Unigene8445_All,Unigene7686_All,Unigene8502_All,CL354.Contig18_All,Unigene8455_All,Unigene8576_All,CL354.Contig13_All,CL354.Contig19_All,Unigene8461_All,CL354.Contig30_All,CL354.Contig7_All,Unigene8556_All,Unigene8493_All,Unigene67803_All,CL354.Contig38_All,CL354.Contig14_All,Unigene8525_All,Unigene85…
	GO:0031224	intrinsic to membrane	26	1.18e-05	Unigene85225_All,Unigene8551_All,Unigene8506_All,Unigene8494_All,Unigene8508_All,Unigene8484_All,Unigene8445_All,Unigene7686_All,Unigene8502_All,CL354.Contig18_All,Unigene8455_All,Unigene8576_All,CL354.Contig13_All,CL354.Contig19_All,Unigene8461_All,CL354.Contig30_All,CL354.Contig7_All,Unigene8556_All,Unigene8493_All,Unigene67803_All,CL354.Contig38_All,CL354.Contig14_All,Unigene8525_All,Unigene85…
	GO:0005730	nucleolus	37	1.41e-05	Unigene8054_All,Unigene50148_All,Unigene33812_All,Unigene39551_All,Unigene67483_All,Unigene16721_All,Unigene42241_All,Unigene50626_All,Unigene85353_All,Unigene8172_All,Unigene24912_All,Unigene85235_All,Unigene67299_All,Unigene75519_All,Unigene59075_All,Unigene58863_All,Unigene33851_All,Unigene85289_All,Unigene59122_All,Unigene16362_All,Unigene26225_All,Unigene25240_All,Unigene67259_All,Unigene675…
	GO:0070013	intracellular organelle lumen	40	0.00014	Unigene8054_All,Unigene50148_All,Unigene33812_All,Unigene39551_All,Unigene67483_All,Unigene16721_All,Unigene42241_All,Unigene84417_All,Unigene50626_All,Unigene85353_All,Unigene8172_All,Unigene24912_All,Unigene85235_All,Unigene67299_All,Unigene75519_All,Unigene16720_All,Unigene59075_All,Unigene58863_All,Unigene33851_All,Unigene85289_All,Unigene59122_All,Unigene16362_All,Unigene26225_All,Unigene252…
	GO:0043233	organelle lumen	40	0.00016	Unigene8054_All,Unigene50148_All,Unigene33812_All,Unigene39551_All,Unigene67483_All,Unigene16721_All,Unigene42241_All,Unigene84417_All,Unigene50626_All,Unigene85353_All,Unigene8172_All,Unigene24912_All,Unigene85235_All,Unigene67299_All,Unigene75519_All,Unigene16720_All,Unigene59075_All,Unigene58863_All,Unigene33851_All,Unigene85289_All,Unigene59122_All,Unigene16362_All,Unigene26225_All,Unigene252…
	GO:0031974	membrane-enclosed lumen	40	0.00017	Unigene8054_All,Unigene50148_All,Unigene33812_All,Unigene39551_All,Unigene67483_All,Unigene16721_All,Unigene42241_All,Unigene84417_All,Unigene50626_All,Unigene85353_All,Unigene8172_All,Unigene24912_All,Unigene85235_All,Unigene67299_All,Unigene75519_All,Unigene16720_All,Unigene59075_All,Unigene58863_All,Unigene33851_All,Unigene85289_All,Unigene59122_All,Unigene16362_All,Unigene26225_All,Unigene252…
	GO:0005618	cell wall	30	0.00018	Unigene25321_All,Unigene50148_All,Unigene25160_All,Unigene39551_All,Unigene67483_All,Unigene8195_All,Unigene85075_All,Unigene42241_All,Unigene67259_All,Unigene67594_All,Unigene67604_All,Unigene50626_All,Unigene85353_All,Unigene8172_All,Unigene85528_All,Unigene60999_All,Unigene24912_All,Unigene33926_All,Unigene85235_All,Unigene85010_All,Unigene85000_All,Unigene42324_All,Unigene42214_All,Unigene848…
	GO:0030312	external encapsulating structure	30	0.00018	Unigene25321_All,Unigene50148_All,Unigene25160_All,Unigene39551_All,Unigene67483_All,Unigene8195_All,Unigene85075_All,Unigene42241_All,Unigene67259_All,Unigene67594_All,Unigene67604_All,Unigene50626_All,Unigene85353_All,Unigene8172_All,Unigene85528_All,Unigene60999_All,Unigene24912_All,Unigene33926_All,Unigene85235_All,Unigene85010_All,Unigene85000_All,Unigene42324_All,Unigene42214_All,Unigene848…
	GO:0044425	membrane part	36	0.00023	Unigene8054_All,Unigene84622_All,Unigene8551_All,Unigene85437_All,Unigene8508_All,Unigene8445_All,Unigene7686_All,Unigene8502_All,CL354.Contig18_All,Unigene8576_All,Unigene8455_All,CL354.Contig13_All,CL354.Contig19_All,Unigene67803_All,CL354.Contig38_All,Unigene8525_All,Unigene3330_All,Unigene8473_All,Unigene85225_All,Unigene8506_All,Unigene85075_All,Unigene8494_All,Unigene8484_All,Unigene85528_A…
	GO:0015935	small ribosomal subunit	23	0.00036	Unigene25411_All,Unigene67483_All,Unigene50143_All,Unigene25216_All,Unigene25240_All,Unigene16721_All,Unigene42044_All,Unigene67594_All,Unigene45296_All,Unigene67604_All,Unigene8172_All,Unigene24912_All,Unigene67639_All,Unigene67719_All,Unigene42324_All,Unigene67299_All,Unigene8219_All,Unigene33675_All,Unigene25419_All,Unigene33805_All,Unigene84982_All,Unigene33705_All,Unigene58863_All
	GO:0071944	cell periphery	63	0.00063	Unigene8054_All,Unigene50148_All,Unigene33922_All,Unigene33812_All,Unigene39551_All,Unigene67483_All,Unigene61952_All,Unigene50143_All,Unigene85002_All,Unigene16721_All,Unigene42241_All,Unigene50933_All,Unigene85079_All,Unigene50626_All,Unigene84716_All,Unigene85353_All,Unigene8172_All,Unigene7823_All,Unigene16961_All,Unigene24912_All,Unigene85302_All,Unigene85235_All,Unigene85010_All,Unigene6729…
	GO:0031981	nuclear lumen	37	0.00078	Unigene8054_All,Unigene50148_All,Unigene33812_All,Unigene39551_All,Unigene67483_All,Unigene16721_All,Unigene42241_All,Unigene50626_All,Unigene85353_All,Unigene8172_All,Unigene24912_All,Unigene85235_All,Unigene67299_All,Unigene75519_All,Unigene59075_All,Unigene58863_All,Unigene33851_All,Unigene85289_All,Unigene59122_All,Unigene16362_All,Unigene26225_All,Unigene25240_All,Unigene67259_All,Unigene675…
	GO:0031090	organelle membrane	32	0.00225	Unigene8054_All,Unigene8506_All,Unigene85437_All,Unigene85075_All,Unigene8494_All,Unigene85002_All,Unigene26225_All,Unigene8484_All,Unigene8445_All,Unigene7686_All,Unigene8502_All,CL354.Contig18_All,Unigene84660_All,Unigene85079_All,Unigene8576_All,Unigene8455_All,CL354.Contig13_All,Unigene85528_All,Unigene85143_All,CL354.Contig7_All,Unigene85302_All,Unigene84094_All,CL1202.Contig5_All,CL354.Cont…
	GO:0044428	nuclear part	37	0.00548	Unigene8054_All,Unigene50148_All,Unigene33812_All,Unigene39551_All,Unigene67483_All,Unigene16721_All,Unigene42241_All,Unigene50626_All,Unigene85353_All,Unigene8172_All,Unigene24912_All,Unigene85235_All,Unigene67299_All,Unigene75519_All,Unigene59075_All,Unigene58863_All,Unigene33851_All,Unigene85289_All,Unigene59122_All,Unigene16362_All,Unigene26225_All,Unigene25240_All,Unigene67259_All,Unigene675…
	GO:0005886	plasma membrane	48	0.01368	Unigene8054_All,Unigene50148_All,Unigene33922_All,Unigene33812_All,Unigene39551_All,Unigene61952_All,Unigene85002_All,Unigene16721_All,Unigene50933_All,Unigene85079_All,Unigene50626_All,Unigene84716_All,Unigene85353_All,Unigene8172_All,Unigene7823_All,Unigene16961_All,Unigene24912_All,Unigene85302_All,Unigene85010_All,Unigene42324_All,Unigene67299_All,Unigene85032_All,Unigene84305_All,Unigene8498…
	GO:0005746	mitochondrial respiratory chain	7	0.01513	CL1202.Contig5_All,Unigene8054_All,Unigene85437_All,Unigene3330_All,Unigene85075_All,Unigene85528_All,Unigene84859_All
	GO:0015934	large ribosomal subunit	19	0.02116	Unigene8328_All,Unigene59122_All,Unigene41948_All,Unigene33812_All,Unigene16906_All,Unigene12062_All,Unigene42221_All,Unigene25249_All,Unigene84660_All,Unigene75480_All,Unigene67549_All,Unigene58908_All,Unigene16585_All,Unigene42161_All,Unigene84651_All,Unigene67693_All,Unigene84981_All,Unigene59075_All,Unigene59313_All
	GO:0005737	cytoplasm	190	0.03299	Unigene33922_All,Unigene8551_All,Unigene25411_All,Unigene67483_All,Unigene85002_All,CL4030.Contig1_All,Unigene16765_All,CL354.Contig18_All,Unigene8455_All,Unigene84716_All,Unigene85894_All,Unigene85302_All,Unigene58724_All,Unigene85021_All,Unigene41958_All,Unigene25464_All,Unigene41830_All,CL354.Contig38_All,Unigene9607_All,Unigene3330_All,Unigene8473_All,CL2810.Contig1_All,Unigene84982_All,Unige…
	GO:0044444	cytoplasmic part	177	0.03589	Unigene33922_All,Unigene8551_All,Unigene25411_All,Unigene67483_All,Unigene85002_All,CL4030.Contig1_All,Unigene16765_All,CL354.Contig18_All,Unigene8455_All,Unigene84716_All,Unigene85894_All,Unigene85302_All,Unigene58724_All,Unigene85021_All,Unigene41958_All,Unigene25464_All,CL354.Contig38_All,Unigene3330_All,Unigene8473_All,CL2810.Contig1_All,Unigene84982_All,Unigene8506_All,Unigene25160_All,Unige…
	GO:0044455	mitochondrial membrane part	7	0.04896	CL1202.Contig5_All,Unigene8054_All,Unigene85437_All,Unigene3330_All,Unigene85075_All,Unigene85528_All,Unigene84859_All
	GO:0031967	organelle envelope	26	0.06355	Unigene8054_All,Unigene8506_All,Unigene85437_All,Unigene85075_All,Unigene8494_All,Unigene8484_All,Unigene8445_All,Unigene7686_All,Unigene8502_All,CL354.Contig18_All,Unigene8576_All,Unigene8455_All,Unigene67767_All,Unigene85353_All,CL354.Contig13_All,Unigene85528_All,CL354.Contig7_All,CL1202.Contig5_All,CL354.Contig30_All,Unigene8493_All,CL354.Contig38_All,Unigene8525_All,Unigene84859_All,Unigene3…
	GO:0031975	envelope	26	0.06355	Unigene8054_All,Unigene8506_All,Unigene85437_All,Unigene85075_All,Unigene8494_All,Unigene8484_All,Unigene8445_All,Unigene7686_All,Unigene8502_All,CL354.Contig18_All,Unigene8576_All,Unigene8455_All,Unigene67767_All,Unigene85353_All,CL354.Contig13_All,Unigene85528_All,CL354.Contig7_All,CL1202.Contig5_All,CL354.Contig30_All,Unigene8493_All,CL354.Contig38_All,Unigene8525_All,Unigene84859_All,Unigene3…
	GO:0043229	intracellular organelle	190	0.06942	Unigene85212_All,Unigene33922_All,Unigene8551_All,Unigene25411_All,Unigene67483_All,Unigene85002_All,CL4030.Contig1_All,Unigene16765_All,CL354.Contig18_All,Unigene8455_All,Unigene84716_All,Unigene85894_All,Unigene85302_All,Unigene58724_All,Unigene26564_All,Unigene85021_All,Unigene25464_All,CL354.Contig38_All,Unigene9607_All,Unigene3330_All,Unigene8473_All,CL2810.Contig1_All,Unigene84982_All,Unige…
	GO:0043226	organelle	190	0.0704	Unigene85212_All,Unigene33922_All,Unigene8551_All,Unigene25411_All,Unigene67483_All,Unigene85002_All,CL4030.Contig1_All,Unigene16765_All,CL354.Contig18_All,Unigene8455_All,Unigene84716_All,Unigene85894_All,Unigene85302_All,Unigene58724_All,Unigene26564_All,Unigene85021_All,Unigene25464_All,CL354.Contig38_All,Unigene9607_All,Unigene3330_All,Unigene8473_All,CL2810.Contig1_All,Unigene84982_All,Unige…
	GO:0022625	cytosolic large ribosomal subunit	17	0.07196	Unigene8328_All,Unigene59122_All,Unigene33812_All,Unigene16906_All,Unigene12062_All,Unigene42221_All,Unigene25249_All,Unigene84660_All,Unigene75480_All,Unigene67549_All,Unigene58908_All,Unigene84651_All,Unigene16585_All,Unigene67693_All,Unigene84981_All,Unigene59075_All,Unigene59313_All
	GO:0045261	proton-transporting ATP synthase complex, catalytic core F(1)	5	0.10786	CL1202.Contig5_All,Unigene8054_All,Unigene84622_All,Unigene58870_All,Unigene33720_All
	GO:0005773	vacuole	31	0.15615	Unigene76437_All,Unigene8328_All,CL7288.Contig1_All,Unigene25160_All,Unigene33851_All,Unigene33812_All,Unigene8195_All,Unigene85002_All,Unigene26225_All,Unigene75967_All,Unigene59224_All,Unigene67604_All,Unigene84660_All,Unigene85079_All,Unigene50626_All,Unigene84716_All,CL975.Contig4_All,Unigene8390_All,Unigene85143_All,Unigene33926_All,Unigene85302_All,Unigene84094_All,Unigene16961_All,Unigene4…
	GO:0005747	mitochondrial respiratory chain complex I	3	0.28047	CL1202.Contig5_All,Unigene8054_All,Unigene85437_All
	GO:0022627	cytosolic small ribosomal subunit	15	0.51603	Unigene24912_All,Unigene67639_All,Unigene67719_All,Unigene67483_All,Unigene50143_All,Unigene8219_All,Unigene25240_All,Unigene16721_All,Unigene33675_All,Unigene42044_All,Unigene67594_All,Unigene67604_All,Unigene84982_All,Unigene33705_All,Unigene58863_All
	GO:0000325	plant-type vacuole	4	0.70841	Unigene84094_All,Unigene33926_All,Unigene8390_All,Unigene85143_All
	GO:0005874	microtubule	5	0.71824	CL2272.Contig2_All,Unigene82934_All,Unigene9608_All,Unigene50109_All,Unigene9607_All
	GO:0033178	proton-transporting two-sector ATPase complex, catalytic domain	5	0.79628	CL1202.Contig5_All,Unigene8054_All,Unigene84622_All,Unigene58870_All,Unigene33720_All
	GO:0030964	NADH dehydrogenase complex	3	0.95442	CL1202.Contig5_All,Unigene8054_All,Unigene85437_All
	GO:0045271	respiratory chain complex I	3	0.95442	CL1202.Contig5_All,Unigene8054_All,Unigene85437_All

## Sheet: Molecular Function
Supplementary file S1 GO enrichment analysis of all DEGs from each comparion. Listed are enriched GO terms of molecular function with a q-value smaller than 1.
	GO ID	GO Term	DEG Number	q-Value	Genes
T5-vs-T9_F
	GO:0005198	structural molecule activity	69	1.02e-19	Unigene8328_All,CL3798.Contig1_All,Unigene25411_All,Unigene67483_All,Unigene16906_All,Unigene25216_All,Unigene16765_All,Unigene16721_All,Unigene50149_All,Unigene85374_All,Unigene84624_All,Unigene24912_All,Unigene58724_All,Unigene42059_All,Unigene67719_All,Unigene25464_All,Unigene67299_All,Unigene33567_All,Unigene42324_All,Unigene9607_All,Unigene70585_All,Unigene50109_All,Unigene84982_All,Unigene5…
	GO:0000166	nucleotide binding	89	2.07e-17	Unigene8054_All,Unigene85437_All,Unigene39551_All,Unigene85884_All,Unigene85002_All,Unigene50626_All,Unigene85552_All,Unigene84716_All,Unigene85183_All,Unigene85353_All,Unigene86048_All,Unigene16961_All,Unigene85302_All,Unigene85021_All,Unigene85763_All,Unigene84874_All,CL3574.Contig4_All,Unigene85993_All,Unigene41830_All,Unigene33785_All,Unigene85078_All,Unigene9607_All,Unigene84305_All,Unigene5…
	GO:1901265	nucleoside phosphate binding	89	2.07e-17	Unigene8054_All,Unigene85437_All,Unigene39551_All,Unigene85884_All,Unigene85002_All,Unigene50626_All,Unigene85552_All,Unigene84716_All,Unigene85183_All,Unigene85353_All,Unigene86048_All,Unigene16961_All,Unigene85302_All,Unigene85021_All,Unigene85763_All,Unigene84874_All,CL3574.Contig4_All,Unigene85993_All,Unigene41830_All,Unigene33785_All,Unigene85078_All,Unigene9607_All,Unigene84305_All,Unigene5…
	GO:0036094	small molecule binding	89	3.65e-17	Unigene8054_All,Unigene85437_All,Unigene39551_All,Unigene85884_All,Unigene85002_All,Unigene50626_All,Unigene85552_All,Unigene84716_All,Unigene85183_All,Unigene85353_All,Unigene86048_All,Unigene16961_All,Unigene85302_All,Unigene85021_All,Unigene85763_All,Unigene84874_All,CL3574.Contig4_All,Unigene85993_All,Unigene41830_All,Unigene33785_All,Unigene85078_All,Unigene9607_All,Unigene84305_All,Unigene5…
	GO:0043167	ion binding	103	7.03e-17	Unigene8054_All,Unigene85437_All,Unigene39551_All,Unigene84997_All,Unigene85884_All,Unigene85002_All,Unigene63684_All,Unigene50626_All,Unigene85900_All,Unigene85552_All,Unigene84716_All,Unigene85894_All,Unigene85183_All,Unigene85353_All,Unigene86048_All,Unigene16961_All,Unigene85302_All,Unigene85021_All,Unigene85763_All,Unigene84874_All,Unigene85516_All,Unigene25464_All,Unigene85993_All,Unigene41…
	GO:0003735	structural constituent of ribosome	63	9.19e-17	Unigene8328_All,Unigene33812_All,CL3798.Contig1_All,Unigene25411_All,Unigene67483_All,Unigene50143_All,Unigene16906_All,Unigene25216_All,Unigene16765_All,Unigene16721_All,Unigene50149_All,Unigene42241_All,Unigene45296_All,Unigene45193_All,Unigene8172_All,Unigene84624_All,Unigene24912_All,Unigene58724_All,Unigene42059_All,Unigene67719_All,Unigene25464_All,Unigene67299_All,Unigene33567_All,Unigene4…
	GO:0017076	purine nucleotide binding	64	2.11e-16	Unigene8054_All,Unigene85437_All,Unigene39551_All,Unigene85884_All,Unigene85002_All,Unigene50626_All,Unigene85552_All,Unigene84716_All,Unigene85183_All,Unigene85353_All,Unigene85302_All,Unigene85021_All,Unigene85763_All,Unigene84874_All,Unigene85993_All,Unigene41830_All,Unigene33785_All,Unigene9607_All,Unigene84305_All,Unigene50109_All,Unigene25160_All,Unigene85040_All,Unigene75967_All,Unigene851…
	GO:0043168	anion binding	67	1.44e-15	Unigene8054_All,Unigene85437_All,Unigene39551_All,Unigene85884_All,Unigene85002_All,Unigene50626_All,Unigene85552_All,Unigene84716_All,Unigene85183_All,Unigene85353_All,Unigene86048_All,Unigene85302_All,Unigene85021_All,Unigene85763_All,Unigene84874_All,Unigene85993_All,Unigene41830_All,Unigene33785_All,Unigene85078_All,Unigene9607_All,CL6246.Contig1_All,Unigene84305_All,Unigene50109_All,Unigene2…
	GO:0001882	nucleoside binding	62	3.26e-15	Unigene8054_All,Unigene84622_All,Unigene50148_All,Unigene85437_All,Unigene39551_All,Unigene85884_All,Unigene85679_All,Unigene85002_All,Unigene69195_All,Unigene41814_All,Unigene50626_All,Unigene85552_All,Unigene84716_All,Unigene85183_All,Unigene85353_All,Unigene85302_All,Unigene85235_All,Unigene85021_All,Unigene85763_All,Unigene84874_All,Unigene85403_All,Unigene85010_All,Unigene85993_All,Unigene41…
	GO:0001883	purine nucleoside binding	62	3.26e-15	Unigene8054_All,Unigene84622_All,Unigene50148_All,Unigene85437_All,Unigene39551_All,Unigene85884_All,Unigene85679_All,Unigene85002_All,Unigene69195_All,Unigene41814_All,Unigene50626_All,Unigene85552_All,Unigene84716_All,Unigene85183_All,Unigene85353_All,Unigene85302_All,Unigene85235_All,Unigene85021_All,Unigene85763_All,Unigene84874_All,Unigene85403_All,Unigene85010_All,Unigene85993_All,Unigene41…
	GO:0032549	ribonucleoside binding	62	3.26e-15	Unigene8054_All,Unigene84622_All,Unigene50148_All,Unigene85437_All,Unigene39551_All,Unigene85884_All,Unigene85679_All,Unigene85002_All,Unigene69195_All,Unigene41814_All,Unigene50626_All,Unigene85552_All,Unigene84716_All,Unigene85183_All,Unigene85353_All,Unigene85302_All,Unigene85235_All,Unigene85021_All,Unigene85763_All,Unigene84874_All,Unigene85403_All,Unigene85010_All,Unigene85993_All,Unigene41…
	GO:0032550	purine ribonucleoside binding	62	3.26e-15	Unigene8054_All,Unigene84622_All,Unigene50148_All,Unigene85437_All,Unigene39551_All,Unigene85884_All,Unigene85679_All,Unigene85002_All,Unigene69195_All,Unigene41814_All,Unigene50626_All,Unigene85552_All,Unigene84716_All,Unigene85183_All,Unigene85353_All,Unigene85302_All,Unigene85235_All,Unigene85021_All,Unigene85763_All,Unigene84874_All,Unigene85403_All,Unigene85010_All,Unigene85993_All,Unigene41…
	GO:0032555	purine ribonucleotide binding	62	3.26e-15	Unigene8054_All,Unigene84622_All,Unigene50148_All,Unigene85437_All,Unigene39551_All,Unigene85884_All,Unigene85679_All,Unigene85002_All,Unigene69195_All,Unigene41814_All,Unigene50626_All,Unigene85552_All,Unigene84716_All,Unigene85183_All,Unigene85353_All,Unigene85302_All,Unigene85235_All,Unigene85021_All,Unigene85763_All,Unigene84874_All,Unigene85403_All,Unigene85010_All,Unigene85993_All,Unigene41…
	GO:0032553	ribonucleotide binding	62	5.92e-15	Unigene8054_All,Unigene84622_All,Unigene50148_All,Unigene85437_All,Unigene39551_All,Unigene85884_All,Unigene85679_All,Unigene85002_All,Unigene69195_All,Unigene41814_All,Unigene50626_All,Unigene85552_All,Unigene84716_All,Unigene85183_All,Unigene85353_All,Unigene85302_All,Unigene85235_All,Unigene85021_All,Unigene85763_All,Unigene84874_All,Unigene85403_All,Unigene85010_All,Unigene85993_All,Unigene41…
	GO:0035639	purine ribonucleoside triphosphate binding	61	1.2e-14	Unigene8054_All,Unigene84622_All,Unigene50148_All,Unigene85437_All,Unigene39551_All,Unigene85884_All,Unigene85679_All,Unigene85002_All,Unigene69195_All,Unigene41814_All,Unigene50626_All,Unigene85552_All,Unigene84716_All,Unigene85183_All,Unigene85353_All,Unigene85302_All,Unigene85235_All,Unigene85021_All,Unigene85763_All,Unigene84874_All,Unigene85403_All,Unigene85010_All,Unigene85993_All,Unigene41…
	GO:0005507	copper ion binding	24	4.68e-13	Unigene8054_All,Unigene85437_All,Unigene85278_All,Unigene8195_All,Unigene85002_All,Unigene26225_All,Unigene59224_All,Unigene85900_All,Unigene76070_All,Unigene84716_All,Unigene32259_All,Unigene85053_All,Unigene16961_All,Unigene85302_All,CL1202.Contig5_All,Unigene33707_All,Unigene85763_All,Unigene85516_All,Unigene85993_All,Unigene33883_All,Unigene85736_All,Unigene50961_All,Unigene85200_All,Unigene8…
	GO:1901363	heterocyclic compound binding	116	1.15e-12	Unigene85212_All,Unigene8054_All,Unigene85437_All,Unigene39551_All,Unigene84997_All,Unigene85884_All,Unigene85002_All,Unigene16906_All,Unigene85019_All,Unigene25216_All,Unigene50626_All,Unigene85552_All,Unigene84716_All,Unigene85183_All,Unigene85353_All,Unigene86048_All,Unigene24912_All,Unigene16961_All,Unigene85302_All,Unigene58875_All,Unigene85021_All,Unigene85763_All,Unigene84874_All,CL3574.Co…
	GO:0097159	organic cyclic compound binding	116	1.23e-12	Unigene85212_All,Unigene8054_All,Unigene85437_All,Unigene39551_All,Unigene84997_All,Unigene85884_All,Unigene85002_All,Unigene16906_All,Unigene85019_All,Unigene25216_All,Unigene50626_All,Unigene85552_All,Unigene84716_All,Unigene85183_All,Unigene85353_All,Unigene86048_All,Unigene24912_All,Unigene16961_All,Unigene85302_All,Unigene58875_All,Unigene85021_All,Unigene85763_All,Unigene84874_All,CL3574.Co…
	GO:0030554	adenyl nucleotide binding	47	2.13e-10	Unigene8054_All,Unigene84622_All,Unigene50148_All,Unigene85437_All,Unigene39551_All,Unigene85884_All,Unigene85002_All,Unigene69195_All,Unigene41814_All,Unigene50626_All,Unigene85552_All,Unigene85183_All,Unigene85353_All,Unigene85302_All,Unigene85235_All,Unigene85763_All,Unigene84874_All,Unigene85010_All,Unigene85993_All,Unigene86123_All,Unigene85626_All,Unigene85093_All,Unigene85014_All,Unigene25…
	GO:0032559	adenyl ribonucleotide binding	47	2.13e-10	Unigene8054_All,Unigene84622_All,Unigene50148_All,Unigene85437_All,Unigene39551_All,Unigene85884_All,Unigene85002_All,Unigene69195_All,Unigene41814_All,Unigene50626_All,Unigene85552_All,Unigene85183_All,Unigene85353_All,Unigene85302_All,Unigene85235_All,Unigene85763_All,Unigene84874_All,Unigene85010_All,Unigene85993_All,Unigene86123_All,Unigene85626_All,Unigene85093_All,Unigene85014_All,Unigene25…
	GO:0005524	ATP binding	46	7.28e-10	Unigene8054_All,Unigene84622_All,Unigene50148_All,Unigene85437_All,Unigene39551_All,Unigene85884_All,Unigene85002_All,Unigene69195_All,Unigene41814_All,Unigene50626_All,Unigene85552_All,Unigene85183_All,Unigene85353_All,Unigene85302_All,Unigene85235_All,Unigene85763_All,Unigene84874_All,Unigene85010_All,Unigene85993_All,Unigene86123_All,Unigene85626_All,Unigene85093_All,Unigene85014_All,Unigene25…
	GO:0046872	metal ion binding	51	2.05e-08	Unigene8054_All,Unigene85437_All,Unigene39551_All,Unigene84997_All,Unigene85884_All,Unigene85002_All,Unigene85185_All,Unigene84857_All,Unigene50933_All,Unigene84417_All,Unigene85900_All,Unigene84716_All,Unigene85894_All,Unigene16961_All,Unigene85302_All,Unigene86114_All,Unigene85763_All,Unigene85516_All,Unigene25464_All,Unigene85993_All,Unigene85010_All,Unigene85736_All,Unigene85273_All,Unigene16…
	GO:0046914	transition metal ion binding	33	2.27e-08	Unigene8054_All,Unigene85437_All,Unigene85278_All,Unigene84997_All,Unigene8195_All,Unigene85075_All,Unigene85002_All,Unigene26225_All,Unigene84857_All,Unigene59224_All,Unigene85900_All,Unigene76070_All,Unigene32259_All,Unigene84860_All,Unigene84716_All,Unigene85894_All,Unigene85528_All,Unigene85053_All,Unigene16961_All,Unigene33707_All,CL1202.Contig5_All,Unigene85302_All,Unigene85763_All,Unigene8…
	GO:0043169	cation binding	51	3.28e-08	Unigene8054_All,Unigene85437_All,Unigene39551_All,Unigene84997_All,Unigene85884_All,Unigene85002_All,Unigene85185_All,Unigene84857_All,Unigene50933_All,Unigene84417_All,Unigene85900_All,Unigene84716_All,Unigene85894_All,Unigene16961_All,Unigene85302_All,Unigene86114_All,Unigene85763_All,Unigene85516_All,Unigene25464_All,Unigene85993_All,Unigene85010_All,Unigene85736_All,Unigene85273_All,Unigene16…
	GO:0048037	cofactor binding	18	1.24e-06	Unigene85559_All,Unigene85437_All,Unigene85075_All,Unigene32259_All,Unigene84860_All,Unigene86048_All,Unigene85528_All,Unigene85053_All,Unigene85259_All,Unigene86114_All,Unigene85763_All,Unigene85993_All,Unigene85078_All,Unigene85051_All,Unigene85885_All,Unigene84859_All,Unigene85736_All,CL6246.Contig1_All
	GO:0050660	flavin adenine dinucleotide binding	9	2.89e-05	Unigene85437_All,Unigene85993_All,Unigene85075_All,Unigene85078_All,Unigene84859_All,Unigene84860_All,Unigene86048_All,Unigene85528_All,Unigene85053_All
	GO:0008177	succinate dehydrogenase (ubiquinone) activity	7	4.62e-05	Unigene86201_All,Unigene84860_All,Unigene85075_All,Unigene85894_All,Unigene85078_All,Unigene85528_All,Unigene84859_All
	GO:0016635	oxidoreductase activity, acting on the CH-CH group of donors, quinone or related compound as acceptor	7	4.62e-05	Unigene86201_All,Unigene84860_All,Unigene85075_All,Unigene85894_All,Unigene85078_All,Unigene85528_All,Unigene84859_All
	GO:0003723	RNA binding	31	6.16e-05	Unigene85212_All,Unigene8054_All,Unigene33865_All,Unigene33812_All,Unigene16362_All,Unigene50143_All,Unigene85679_All,Unigene16906_All,Unigene26225_All,Unigene25216_All,Unigene86242_All,Unigene84892_All,Unigene67604_All,Unigene85005_All,Unigene8172_All,Unigene24912_All,CL1202.Contig5_All,Unigene85133_All,Unigene67299_All,Unigene41830_All,Unigene42324_All,Unigene85070_All,Unigene85155_All,Unigene8…
	GO:0003924	GTPase activity	12	6.78e-05	Unigene85021_All,Unigene41830_All,Unigene33785_All,Unigene85679_All,Unigene9607_All,Unigene86242_All,Unigene82934_All,CL2272.Contig2_All,Unigene9608_All,Unigene50109_All,Unigene26641_All,Unigene9701_All
	GO:0050662	coenzyme binding	13	7.54e-05	Unigene85259_All,Unigene85559_All,Unigene85437_All,Unigene85993_All,Unigene85075_All,Unigene85078_All,Unigene85051_All,Unigene84859_All,Unigene32259_All,Unigene84860_All,Unigene86048_All,Unigene85528_All,Unigene85053_All
	GO:0050897	cobalt ion binding	8	0.0001	CL1202.Contig5_All,Unigene8054_All,Unigene85437_All,Unigene85993_All,Unigene84860_All,Unigene85075_All,Unigene85528_All,Unigene84859_All
	GO:0003676	nucleic acid binding	40	0.00104	Unigene85212_All,Unigene8054_All,Unigene33865_All,Unigene33812_All,Unigene50143_All,Unigene85679_All,Unigene16906_All,Unigene25216_All,Unigene85183_All,Unigene85005_All,Unigene8172_All,Unigene24912_All,Unigene85235_All,Unigene58875_All,Unigene67299_All,Unigene41830_All,Unigene42324_All,Unigene85070_All,Unigene69827_All,Unigene85744_All,Unigene84993_All,Unigene33805_All,Unigene59201_All,Unigene588…
	GO:0051082	unfolded protein binding	10	0.00124	Unigene85014_All,Unigene50148_All,Unigene85010_All,Unigene85661_All,Unigene75967_All,Unigene16720_All,Unigene85119_All,Unigene84417_All,Unigene85552_All,Unigene9701_All
	GO:0005525	GTP binding	15	0.00136	Unigene85021_All,Unigene85403_All,Unigene41830_All,Unigene33785_All,Unigene85679_All,Unigene9607_All,Unigene86242_All,Unigene84305_All,Unigene82934_All,CL2272.Contig2_All,Unigene9608_All,Unigene50109_All,Unigene84716_All,Unigene26641_All,Unigene9701_All
	GO:0019001	guanyl nucleotide binding	15	0.00136	Unigene85021_All,Unigene85403_All,Unigene41830_All,Unigene33785_All,Unigene85679_All,Unigene9607_All,Unigene86242_All,Unigene84305_All,Unigene82934_All,CL2272.Contig2_All,Unigene9608_All,Unigene50109_All,Unigene84716_All,Unigene26641_All,Unigene9701_All
	GO:0032561	guanyl ribonucleotide binding	15	0.00136	Unigene85021_All,Unigene85403_All,Unigene41830_All,Unigene33785_All,Unigene85679_All,Unigene9607_All,Unigene86242_All,Unigene84305_All,Unigene82934_All,CL2272.Contig2_All,Unigene9608_All,Unigene50109_All,Unigene84716_All,Unigene26641_All,Unigene9701_All
	GO:0005488	binding	164	0.00137	Unigene85212_All,Unigene33922_All,Unigene84997_All,Unigene85884_All,Unigene85002_All,Unigene85019_All,Unigene85552_All,Unigene84716_All,Unigene85894_All,Unigene85183_All,Unigene86145_All,Unigene85302_All,Unigene26667_All,Unigene58875_All,Unigene85021_All,Unigene25464_All,Unigene41830_All,Unigene9607_All,Unigene3330_All,Unigene25160_All,CL1596.Contig1_All,Unigene85321_All,Unigene85040_All,Unigene7…
	GO:0000104	succinate dehydrogenase activity	7	0.00288	Unigene86201_All,Unigene84860_All,Unigene85075_All,Unigene85894_All,Unigene85078_All,Unigene85528_All,Unigene84859_All
	GO:0016491	oxidoreductase activity	46	0.00776	Unigene85437_All,Unigene86115_All,Unigene85637_All,Unigene85753_All,Unigene63684_All,Unigene85374_All,Unigene85614_All,Unigene67767_All,Unigene85894_All,Unigene86048_All,Unigene86145_All,Unigene7823_All,Unigene86114_All,Unigene41958_All,CL3574.Contig4_All,Unigene85516_All,Unigene85728_All,Unigene85993_All,Unigene85078_All,Unigene85273_All,Unigene86201_All,Unigene50961_All,Unigene3330_All,Unigene8…
	GO:0051539	4 iron, 4 sulfur cluster binding	5	0.01249	Unigene85563_All,Unigene85822_All,Unigene86114_All,Unigene85614_All,CL1596.Contig1_All
	GO:0019843	rRNA binding	8	0.01455	Unigene84651_All,Unigene33865_All,Unigene84892_All,Unigene33812_All,Unigene33805_All,Unigene16362_All,Unigene8172_All,Unigene25216_All
	GO:0005200	structural constituent of cytoskeleton	5	0.02167	Unigene82934_All,CL2272.Contig2_All,Unigene9608_All,Unigene50109_All,Unigene9607_All
	GO:0004611	phosphoenolpyruvate carboxykinase activity	3	0.02917	CL146.Contig1_All,Unigene85325_All,Unigene85040_All
	GO:0009678	hydrogen-translocating pyrophosphatase activity	3	0.02917	Unigene84094_All,Unigene8001_All,Unigene85143_All
	GO:0051536	iron-sulfur cluster binding	8	0.03804	Unigene85822_All,Unigene86114_All,CL1596.Contig1_All,Unigene85563_All,Unigene86201_All,Unigene3330_All,Unigene85614_All,Unigene85894_All
	GO:0051540	metal cluster binding	8	0.03804	Unigene85822_All,Unigene86114_All,CL1596.Contig1_All,Unigene85563_All,Unigene86201_All,Unigene3330_All,Unigene85614_All,Unigene85894_All
	GO:0016836	hydro-lyase activity	8	0.04244	Unigene85559_All,Unigene85822_All,Unigene85278_All,Unigene85563_All,Unigene86130_All,Unigene85436_All,Unigene85900_All,Unigene85614_All
	GO:0009055	electron carrier activity	11	0.07213	Unigene86114_All,Unigene85447_All,Unigene84997_All,CL1596.Contig1_All,Unigene85993_All,Unigene85075_All,Unigene85078_All,Unigene86201_All,Unigene85894_All,Unigene84860_All,Unigene85053_All
	GO:0003868	4-hydroxyphenylpyruvate dioxygenase activity	2	0.11997	Unigene86086_All,Unigene85637_All
	GO:0004148	dihydrolipoyl dehydrogenase activity	2	0.11997	Unigene85437_All,Unigene85993_All
	GO:0004491	methylmalonate-semialdehyde dehydrogenase (acylating) activity	2	0.11997	Unigene85516_All,Unigene85064_All
	GO:0046933	proton-transporting ATP synthase activity, rotational mechanism	5	0.16179	CL1202.Contig5_All,Unigene8054_All,Unigene84622_All,Unigene58870_All,Unigene33720_All
	GO:0016620	oxidoreductase activity, acting on the aldehyde or oxo group of donors, NAD or NADP as acceptor	6	0.16916	Unigene85753_All,Unigene8040_All,Unigene63684_All,Unigene85516_All,Unigene32259_All,Unigene85064_All
	GO:0015036	disulfide oxidoreductase activity	4	0.17609	Unigene86114_All,Unigene85437_All,Unigene84860_All,Unigene85075_All
	GO:0016835	carbon-oxygen lyase activity	8	0.19054	Unigene85559_All,Unigene85822_All,Unigene85278_All,Unigene85563_All,Unigene86130_All,Unigene85436_All,Unigene85900_All,Unigene85614_All
	GO:0004784	superoxide dismutase activity	2	0.35384	Unigene33707_All,Unigene50961_All
	GO:0016721	oxidoreductase activity, acting on superoxide radicals as acceptor	2	0.35384	Unigene33707_All,Unigene50961_All
	GO:0003994	aconitate hydratase activity	3	0.42969	Unigene85563_All,Unigene85822_All,Unigene85614_All
	GO:0004427	inorganic diphosphatase activity	3	0.42969	Unigene84094_All,Unigene8001_All,Unigene85143_All
	GO:0016209	antioxidant activity	4	0.54234	Unigene33707_All,Unigene50961_All,Unigene85728_All,Unigene85171_All
	GO:0016667	oxidoreductase activity, acting on a sulfur group of donors	5	0.54255	Unigene86114_All,Unigene85437_All,Unigene85993_All,Unigene84860_All,Unigene85075_All
	GO:0004001	adenosine kinase activity	3	0.5622	Unigene85302_All,Unigene85840_All,Unigene85002_All
	GO:0051213	dioxygenase activity	3	0.5622	Unigene86086_All,Unigene85374_All,Unigene85637_All
	GO:0008135	translation factor activity, nucleic acid binding	8	0.60415	Unigene86150_All,Unigene41830_All,Unigene85679_All,Unigene20560_All,Unigene26225_All,Unigene26641_All,Unigene85155_All,Unigene86242_All
	GO:0016903	oxidoreductase activity, acting on the aldehyde or oxo group of donors	6	0.63836	Unigene85753_All,Unigene8040_All,Unigene63684_All,Unigene85516_All,Unigene32259_All,Unigene85064_All
	GO:0008270	zinc ion binding	9	0.65148	CL1202.Contig5_All,Unigene8054_All,Unigene85437_All,Unigene85010_All,Unigene85993_All,Unigene86150_All,Unigene84857_All,Unigene85894_All,Unigene32259_All
	GO:0003989	acetyl-CoA carboxylase activity	2	0.6958	Unigene85771_All,Unigene85246_All
	GO:0004618	phosphoglycerate kinase activity	2	0.6958	Unigene85604_All,Unigene85626_All
	GO:0016702	oxidoreductase activity, acting on single donors with incorporation of molecular oxygen, incorporation of two atoms of oxygen	2	0.6958	Unigene86086_All,Unigene85637_All
	GO:0052632	citrate hydro-lyase (cis-aconitate-forming) activity	2	0.6958	Unigene85563_All,Unigene85822_All
	GO:0052633	isocitrate hydro-lyase (cis-aconitate-forming) activity	2	0.6958	Unigene85563_All,Unigene85822_All
	GO:0016627	oxidoreductase activity, acting on the CH-CH group of donors	10	0.80168	Unigene25160_All,Unigene85075_All,Unigene85078_All,Unigene84859_All,Unigene86201_All,Unigene85119_All,Unigene85894_All,Unigene84860_All,Unigene86048_All,Unigene85528_All
	GO:0003727	single-stranded RNA binding	3	0.8958	Unigene85212_All,CL1202.Contig5_All,Unigene8054_All
T9-vs-T10_F
	GO:0005198	structural molecule activity	81	4.05e-30	Unigene8328_All,CL3798.Contig1_All,Unigene25411_All,Unigene67483_All,Unigene16906_All,Unigene25216_All,Unigene16765_All,Unigene16721_All,CL1055.Contig10_All,Unigene50149_All,Unigene84624_All,CL5121.Contig2_All,Unigene24912_All,Unigene58724_All,Unigene42059_All,CL5121.Contig1_All,Unigene11098_All,Unigene67719_All,Unigene25464_All,Unigene33567_All,Unigene42324_All,Unigene3311_All,CL1450.Contig4_All…
	GO:0003735	structural constituent of ribosome	77	2.66e-28	Unigene8328_All,CL3798.Contig1_All,Unigene25411_All,Unigene67483_All,Unigene16906_All,Unigene25216_All,Unigene16765_All,Unigene16721_All,CL1055.Contig10_All,Unigene50149_All,Unigene84624_All,CL5121.Contig2_All,Unigene24912_All,Unigene58724_All,Unigene42059_All,CL5121.Contig1_All,Unigene11098_All,Unigene67719_All,Unigene25464_All,Unigene33567_All,Unigene42324_All,Unigene3311_All,CL1450.Contig4_All…
	GO:0043169	cation binding	55	3.56e-11	Unigene4107_All,Unigene86322_All,Unigene8054_All,Unigene33997_All,Unigene39551_All,Unigene85002_All,CL591.Contig3_All,CL591.Contig2_All,Unigene50595_All,Unigene50933_All,Unigene84417_All,CL331.Contig1_All,Unigene16541_All,Unigene84716_All,Unigene16961_All,Unigene25464_All,Unigene85010_All,Unigene3311_All,CL3108.Contig1_All,Unigene16720_All,Unigene3330_All,CL331.Contig3_All,Unigene59201_All,Unigen…
	GO:0046872	metal ion binding	54	7.58e-11	Unigene4107_All,Unigene86322_All,Unigene8054_All,Unigene33997_All,Unigene39551_All,Unigene85002_All,CL591.Contig3_All,CL591.Contig2_All,Unigene50595_All,Unigene50933_All,Unigene84417_All,CL331.Contig1_All,Unigene16541_All,Unigene84716_All,Unigene16961_All,Unigene25464_All,Unigene85010_All,Unigene3311_All,CL3108.Contig1_All,Unigene16720_All,Unigene3330_All,CL331.Contig3_All,Unigene59201_All,Unigen…
	GO:0043167	ion binding	87	1.62e-10	Unigene69326_All,Unigene8054_All,Unigene39551_All,Unigene85002_All,CL591.Contig3_All,CL591.Contig2_All,Unigene50626_All,Unigene84716_All,Unigene16961_All,Unigene85021_All,Unigene25464_All,Unigene41830_All,Unigene3311_All,Unigene33785_All,CL3108.Contig1_All,CL6246.Contig1_All,Unigene84305_All,Unigene3330_All,CL331.Contig3_All,Unigene50109_All,Unigene7978_All,CL1201.Contig2_All,Unigene25160_All,Uni…
	GO:0016849	phosphorus-oxygen lyase activity	8	1.62e-07	Unigene8835_All,CL1321.Contig1_All,Unigene16370_All,Unigene58691_All,Unigene59668_All,Unigene67895_All,Unigene59667_All,Unigene75600_All
	GO:0005509	calcium ion binding	12	8.01e-07	Unigene86322_All,Unigene8835_All,CL331.Contig2_All,Unigene6322_All,Unigene16720_All,Unigene50933_All,Unigene84417_All,Unigene16541_All,CL331.Contig1_All,CL331.Contig3_All,Unigene59667_All,Unigene68697_All
	GO:0046914	transition metal ion binding	25	0.00029	Unigene4107_All,Unigene8054_All,Unigene8195_All,Unigene16370_All,Unigene85002_All,Unigene26225_All,CL591.Contig3_All,Unigene88198_All,CL3070.Contig2_All,CL591.Contig2_All,Unigene59224_All,Unigene76070_All,Unigene32259_All,Unigene84716_All,Unigene84860_All,Unigene33707_All,CL1202.Contig5_All,Unigene16961_All,Unigene7926_All,Unigene85010_All,Unigene33883_All,Unigene84859_All,CL3070.Contig1_All,Unig…
	GO:0005507	copper ion binding	13	0.00092	Unigene33707_All,Unigene16961_All,CL1202.Contig5_All,Unigene8054_All,Unigene8195_All,Unigene85002_All,Unigene26225_All,Unigene33883_All,Unigene59224_All,Unigene76070_All,Unigene84716_All,Unigene32259_All,CL1201.Contig2_All
	GO:0035639	purine ribonucleoside triphosphate binding	38	0.00113	Unigene8054_All,Unigene84622_All,Unigene50148_All,Unigene39551_All,Unigene85002_All,Unigene69195_All,CL2103.Contig1_All,Unigene41814_All,Unigene50626_All,Unigene84716_All,Unigene85021_All,Unigene85010_All,Unigene41830_All,CL1321.Contig1_All,Unigene33785_All,Unigene84305_All,Unigene50109_All,CL1201.Contig2_All,Unigene85014_All,CL2285.Contig12_All,Unigene25160_All,Unigene6322_All,Unigene85119_All,U…
	GO:0001882	nucleoside binding	38	0.0012	Unigene8054_All,Unigene84622_All,Unigene50148_All,Unigene39551_All,Unigene85002_All,Unigene69195_All,CL2103.Contig1_All,Unigene41814_All,Unigene50626_All,Unigene84716_All,Unigene85021_All,Unigene85010_All,Unigene41830_All,CL1321.Contig1_All,Unigene33785_All,Unigene84305_All,Unigene50109_All,CL1201.Contig2_All,Unigene85014_All,CL2285.Contig12_All,Unigene25160_All,Unigene6322_All,Unigene85119_All,U…
	GO:0001883	purine nucleoside binding	38	0.0012	Unigene8054_All,Unigene84622_All,Unigene50148_All,Unigene39551_All,Unigene85002_All,Unigene69195_All,CL2103.Contig1_All,Unigene41814_All,Unigene50626_All,Unigene84716_All,Unigene85021_All,Unigene85010_All,Unigene41830_All,CL1321.Contig1_All,Unigene33785_All,Unigene84305_All,Unigene50109_All,CL1201.Contig2_All,Unigene85014_All,CL2285.Contig12_All,Unigene25160_All,Unigene6322_All,Unigene85119_All,U…
	GO:0032549	ribonucleoside binding	38	0.0012	Unigene8054_All,Unigene84622_All,Unigene50148_All,Unigene39551_All,Unigene85002_All,Unigene69195_All,CL2103.Contig1_All,Unigene41814_All,Unigene50626_All,Unigene84716_All,Unigene85021_All,Unigene85010_All,Unigene41830_All,CL1321.Contig1_All,Unigene33785_All,Unigene84305_All,Unigene50109_All,CL1201.Contig2_All,Unigene85014_All,CL2285.Contig12_All,Unigene25160_All,Unigene6322_All,Unigene85119_All,U…
	GO:0032550	purine ribonucleoside binding	38	0.0012	Unigene8054_All,Unigene84622_All,Unigene50148_All,Unigene39551_All,Unigene85002_All,Unigene69195_All,CL2103.Contig1_All,Unigene41814_All,Unigene50626_All,Unigene84716_All,Unigene85021_All,Unigene85010_All,Unigene41830_All,CL1321.Contig1_All,Unigene33785_All,Unigene84305_All,Unigene50109_All,CL1201.Contig2_All,Unigene85014_All,CL2285.Contig12_All,Unigene25160_All,Unigene6322_All,Unigene85119_All,U…
	GO:0032555	purine ribonucleotide binding	38	0.0012	Unigene8054_All,Unigene84622_All,Unigene50148_All,Unigene39551_All,Unigene85002_All,Unigene69195_All,CL2103.Contig1_All,Unigene41814_All,Unigene50626_All,Unigene84716_All,Unigene85021_All,Unigene85010_All,Unigene41830_All,CL1321.Contig1_All,Unigene33785_All,Unigene84305_All,Unigene50109_All,CL1201.Contig2_All,Unigene85014_All,CL2285.Contig12_All,Unigene25160_All,Unigene6322_All,Unigene85119_All,U…
	GO:0017076	purine nucleotide binding	38	0.00132	Unigene8054_All,Unigene84622_All,Unigene50148_All,Unigene39551_All,Unigene85002_All,Unigene69195_All,CL2103.Contig1_All,Unigene41814_All,Unigene50626_All,Unigene84716_All,Unigene85021_All,Unigene85010_All,Unigene41830_All,CL1321.Contig1_All,Unigene33785_All,Unigene84305_All,Unigene50109_All,CL1201.Contig2_All,Unigene85014_All,CL2285.Contig12_All,Unigene25160_All,Unigene6322_All,Unigene85119_All,U…
	GO:0032553	ribonucleotide binding	38	0.00159	Unigene8054_All,Unigene84622_All,Unigene50148_All,Unigene39551_All,Unigene85002_All,Unigene69195_All,CL2103.Contig1_All,Unigene41814_All,Unigene50626_All,Unigene84716_All,Unigene85021_All,Unigene85010_All,Unigene41830_All,CL1321.Contig1_All,Unigene33785_All,Unigene84305_All,Unigene50109_All,CL1201.Contig2_All,Unigene85014_All,CL2285.Contig12_All,Unigene25160_All,Unigene6322_All,Unigene85119_All,U…
	GO:0003676	nucleic acid binding	37	0.00386	Unigene8054_All,Unigene33865_All,Unigene33812_All,Unigene50143_All,Unigene16906_All,Unigene25216_All,CL1055.Contig10_All,Unigene8172_All,Unigene24912_All,Unigene58875_All,Unigene41830_All,Unigene42324_All,CL1321.Contig1_All,Unigene69827_All,Unigene84993_All,Unigene33805_All,Unigene59201_All,CL663.Contig3_All,Unigene58863_All,Unigene63080_All,Unigene67431_All,CL2285.Contig12_All,CL644.Contig1_All,…
	GO:0003723	RNA binding	26	0.00447	Unigene8054_All,CL2285.Contig12_All,Unigene33865_All,Unigene33812_All,Unigene50143_All,Unigene16362_All,Unigene16906_All,Unigene26225_All,Unigene25216_All,CL1055.Contig10_All,Unigene67604_All,Unigene8172_All,Unigene85133_All,CL1202.Contig5_All,Unigene24912_All,Unigene41830_All,Unigene42324_All,Unigene69827_All,Unigene84651_All,Unigene84993_All,Unigene33805_All,CL1055.Contig7_All,Unigene20560_All,…
	GO:0008270	zinc ion binding	12	0.00468	Unigene4107_All,CL1202.Contig5_All,Unigene8054_All,Unigene7926_All,Unigene85010_All,Unigene16370_All,CL591.Contig3_All,CL3070.Contig2_All,CL591.Contig2_All,CL3070.Contig1_All,Unigene32259_All,Unigene7978_All
	GO:0043168	anion binding	39	0.00849	Unigene8054_All,Unigene84622_All,Unigene50148_All,Unigene39551_All,Unigene85002_All,Unigene69195_All,CL2103.Contig1_All,Unigene41814_All,Unigene50626_All,Unigene84716_All,Unigene85021_All,Unigene85010_All,Unigene41830_All,CL1321.Contig1_All,Unigene33785_All,CL6246.Contig1_All,Unigene84305_All,Unigene50109_All,CL1201.Contig2_All,Unigene85014_All,CL2285.Contig12_All,Unigene25160_All,Unigene6322_All…
	GO:1901363	heterocyclic compound binding	83	0.0127	Unigene69326_All,Unigene8054_All,Unigene39551_All,Unigene85002_All,Unigene16906_All,Unigene85019_All,Unigene25216_All,CL1055.Contig10_All,Unigene50626_All,Unigene84716_All,Unigene24912_All,Unigene16961_All,Unigene58875_All,Unigene85021_All,Unigene41830_All,Unigene42324_All,Unigene33785_All,CL3108.Contig1_All,Unigene84305_All,Unigene84993_All,Unigene50109_All,CL663.Contig3_All,CL1201.Contig2_All,U…
	GO:0097159	organic cyclic compound binding	83	0.0131	Unigene69326_All,Unigene8054_All,Unigene39551_All,Unigene85002_All,Unigene16906_All,Unigene85019_All,Unigene25216_All,CL1055.Contig10_All,Unigene50626_All,Unigene84716_All,Unigene24912_All,Unigene16961_All,Unigene58875_All,Unigene85021_All,Unigene41830_All,Unigene42324_All,Unigene33785_All,CL3108.Contig1_All,Unigene84305_All,Unigene84993_All,Unigene50109_All,CL663.Contig3_All,CL1201.Contig2_All,U…
	GO:0008121	ubiquinol-cytochrome-c reductase activity	3	0.03536	Unigene3330_All,CL1731.Contig2_All,Unigene2877_All
	GO:0016681	oxidoreductase activity, acting on diphenols and related substances as donors, cytochrome as acceptor	3	0.03536	Unigene3330_All,CL1731.Contig2_All,Unigene2877_All
	GO:0019904	protein domain specific binding	3	0.03536	CL561.Contig2_All,Unigene36123_All,CL561.Contig1_All
	GO:0000166	nucleotide binding	51	0.03986	Unigene69326_All,Unigene8054_All,Unigene84622_All,Unigene50148_All,Unigene39551_All,Unigene85002_All,Unigene69195_All,CL2103.Contig1_All,Unigene41814_All,Unigene50626_All,Unigene84716_All,Unigene67767_All,Unigene16961_All,Unigene85021_All,Unigene85010_All,Unigene41830_All,CL1321.Contig1_All,Unigene33785_All,Unigene84305_All,Unigene50109_All,Unigene59201_All,CL1201.Contig2_All,Unigene85014_All,CL2…
	GO:1901265	nucleoside phosphate binding	51	0.03986	Unigene69326_All,Unigene8054_All,Unigene84622_All,Unigene50148_All,Unigene39551_All,Unigene85002_All,Unigene69195_All,CL2103.Contig1_All,Unigene41814_All,Unigene50626_All,Unigene84716_All,Unigene67767_All,Unigene16961_All,Unigene85021_All,Unigene85010_All,Unigene41830_All,CL1321.Contig1_All,Unigene33785_All,Unigene84305_All,Unigene50109_All,Unigene59201_All,CL1201.Contig2_All,Unigene85014_All,CL2…
	GO:0036094	small molecule binding	51	0.04885	Unigene69326_All,Unigene8054_All,Unigene84622_All,Unigene50148_All,Unigene39551_All,Unigene85002_All,Unigene69195_All,CL2103.Contig1_All,Unigene41814_All,Unigene50626_All,Unigene84716_All,Unigene67767_All,Unigene16961_All,Unigene85021_All,Unigene85010_All,Unigene41830_All,CL1321.Contig1_All,Unigene33785_All,Unigene84305_All,Unigene50109_All,Unigene59201_All,CL1201.Contig2_All,Unigene85014_All,CL2…
	GO:0019843	rRNA binding	7	0.05211	Unigene84651_All,Unigene33865_All,Unigene33812_All,Unigene33805_All,Unigene16362_All,Unigene8172_All,Unigene25216_All
	GO:0005524	ATP binding	28	0.058	Unigene8054_All,Unigene84622_All,Unigene85014_All,Unigene50148_All,CL2285.Contig12_All,Unigene25160_All,Unigene39551_All,Unigene85002_All,Unigene6322_All,Unigene69195_All,CL2103.Contig1_All,Unigene41814_All,Unigene85119_All,Unigene50626_All,Unigene21374_All,Unigene76070_All,Unigene84860_All,CL1202.Contig5_All,Unigene58870_All,Unigene85010_All,Unigene85000_All,CL1321.Contig1_All,Unigene42214_All,U…
	GO:0003924	GTPase activity	8	0.06098	Unigene85021_All,Unigene41830_All,Unigene33785_All,Unigene82934_All,CL2272.Contig2_All,Unigene9608_All,Unigene50109_All,Unigene26641_All
	GO:0030554	adenyl nucleotide binding	28	0.06126	Unigene8054_All,Unigene84622_All,Unigene85014_All,Unigene50148_All,CL2285.Contig12_All,Unigene25160_All,Unigene39551_All,Unigene85002_All,Unigene6322_All,Unigene69195_All,CL2103.Contig1_All,Unigene41814_All,Unigene85119_All,Unigene50626_All,Unigene21374_All,Unigene76070_All,Unigene84860_All,CL1202.Contig5_All,Unigene58870_All,Unigene85010_All,Unigene85000_All,CL1321.Contig1_All,Unigene42214_All,U…
	GO:0032559	adenyl ribonucleotide binding	28	0.06126	Unigene8054_All,Unigene84622_All,Unigene85014_All,Unigene50148_All,CL2285.Contig12_All,Unigene25160_All,Unigene39551_All,Unigene85002_All,Unigene6322_All,Unigene69195_All,CL2103.Contig1_All,Unigene41814_All,Unigene85119_All,Unigene50626_All,Unigene21374_All,Unigene76070_All,Unigene84860_All,CL1202.Contig5_All,Unigene58870_All,Unigene85010_All,Unigene85000_All,CL1321.Contig1_All,Unigene42214_All,U…
	GO:0046933	proton-transporting ATP synthase activity, rotational mechanism	5	0.09401	CL1202.Contig5_All,Unigene8054_All,Unigene84622_All,Unigene58870_All,Unigene33720_All
	GO:0005200	structural constituent of cytoskeleton	4	0.16068	CL2272.Contig2_All,Unigene82934_All,Unigene9608_All,Unigene50109_All
	GO:0005215	transporter activity	29	0.25359	Unigene59669_All,Unigene8054_All,Unigene84622_All,Unigene25378_All,Unigene8835_All,Unigene1487_All,Unigene16370_All,CL1731.Contig2_All,Unigene88198_All,Unigene7686_All,Unigene58691_All,CL2256.Contig1_All,Unigene16541_All,Unigene67895_All,Unigene59667_All,Unigene84716_All,Unigene75600_All,Unigene84094_All,CL1202.Contig5_All,Unigene58870_All,CL1321.Contig1_All,CL2154.Contig2_All,Unigene2231_All,CL6…
	GO:0005488	binding	146	0.31693	Unigene33922_All,Unigene85002_All,CL591.Contig3_All,Unigene17730_All,Unigene85019_All,Unigene67911_All,Unigene84716_All,Unigene26667_All,Unigene58875_All,Unigene85021_All,Unigene25464_All,Unigene66275_All,Unigene41830_All,Unigene3330_All,Unigene33695_All,CL663.Contig3_All,CL1201.Contig2_All,Unigene25160_All,Unigene58612_All,Unigene88198_All,Unigene85119_All,Unigene11511_All,Unigene66683_All,Unige…
	GO:0016679	oxidoreductase activity, acting on diphenols and related substances as donors	3	0.3488	Unigene3330_All,CL1731.Contig2_All,Unigene2877_All
	GO:0005525	GTP binding	10	0.53504	Unigene85021_All,Unigene41830_All,Unigene33785_All,Unigene84305_All,CL2272.Contig2_All,Unigene82934_All,Unigene9608_All,Unigene50109_All,Unigene84716_All,Unigene26641_All
	GO:0019001	guanyl nucleotide binding	10	0.53504	Unigene85021_All,Unigene41830_All,Unigene33785_All,Unigene84305_All,CL2272.Contig2_All,Unigene82934_All,Unigene9608_All,Unigene50109_All,Unigene84716_All,Unigene26641_All
	GO:0032561	guanyl ribonucleotide binding	10	0.53504	Unigene85021_All,Unigene41830_All,Unigene33785_All,Unigene84305_All,CL2272.Contig2_All,Unigene82934_All,Unigene9608_All,Unigene50109_All,Unigene84716_All,Unigene26641_All
	GO:0004013	adenosylhomocysteinase activity	2	0.73248	Unigene16961_All,Unigene59224_All
	GO:0009678	hydrogen-translocating pyrophosphatase activity	2	0.73248	Unigene84094_All,Unigene8001_All
	GO:0016802	trialkylsulfonium hydrolase activity	2	0.73248	Unigene16961_All,Unigene59224_All
	GO:0051082	unfolded protein binding	6	0.74936	Unigene85014_All,Unigene50148_All,Unigene16720_All,Unigene84417_All,Unigene85119_All,Unigene85010_All
	GO:0050897	cobalt ion binding	4	0.75038	CL1202.Contig5_All,Unigene8054_All,Unigene84860_All,Unigene84859_All
T10-vs-T11_F
	GO:0015002	heme-copper terminal oxidase activity	24	3.93e-19	Unigene8551_All,Unigene8506_All,Unigene8494_All,Unigene8508_All,Unigene8484_All,Unigene8445_All,Unigene8502_All,CL354.Contig18_All,Unigene8455_All,Unigene8576_All,Unigene8572_All,CL354.Contig13_All,CL354.Contig19_All,Unigene8461_All,CL354.Contig30_All,CL354.Contig7_All,Unigene8556_All,Unigene8493_All,CL354.Contig38_All,CL354.Contig14_All,Unigene8517_All,Unigene8525_All,Unigene8473_All,CL354.Conti…
	GO:0004129	cytochrome-c oxidase activity	23	4.04e-18	Unigene8551_All,Unigene8506_All,Unigene8494_All,Unigene8508_All,Unigene8484_All,Unigene8445_All,Unigene8502_All,CL354.Contig18_All,Unigene8455_All,Unigene8576_All,CL354.Contig13_All,CL354.Contig19_All,Unigene8461_All,CL354.Contig30_All,CL354.Contig7_All,Unigene8493_All,Unigene8556_All,CL354.Contig38_All,CL354.Contig14_All,Unigene8517_All,Unigene8525_All,Unigene8473_All,CL354.Contig15_All
	GO:0016675	oxidoreductase activity, acting on a heme group of donors	23	4.04e-18	Unigene8551_All,Unigene8506_All,Unigene8494_All,Unigene8508_All,Unigene8484_All,Unigene8445_All,Unigene8502_All,CL354.Contig18_All,Unigene8455_All,Unigene8576_All,CL354.Contig13_All,CL354.Contig19_All,Unigene8461_All,CL354.Contig30_All,CL354.Contig7_All,Unigene8493_All,Unigene8556_All,CL354.Contig38_All,CL354.Contig14_All,Unigene8517_All,Unigene8525_All,Unigene8473_All,CL354.Contig15_All
	GO:0016676	oxidoreductase activity, acting on a heme group of donors, oxygen as acceptor	23	4.04e-18	Unigene8551_All,Unigene8506_All,Unigene8494_All,Unigene8508_All,Unigene8484_All,Unigene8445_All,Unigene8502_All,CL354.Contig18_All,Unigene8455_All,Unigene8576_All,CL354.Contig13_All,CL354.Contig19_All,Unigene8461_All,CL354.Contig30_All,CL354.Contig7_All,Unigene8493_All,Unigene8556_All,CL354.Contig38_All,CL354.Contig14_All,Unigene8517_All,Unigene8525_All,Unigene8473_All,CL354.Contig15_All
	GO:0005198	structural molecule activity	63	5.84e-17	Unigene8328_All,Unigene33812_All,Unigene25411_All,Unigene67483_All,Unigene50143_All,Unigene16906_All,Unigene25216_All,Unigene16765_All,Unigene16721_All,Unigene50149_All,Unigene42241_All,Unigene45296_All,Unigene45193_All,Unigene8172_All,Unigene84624_All,Unigene24912_All,Unigene58724_All,Unigene42059_All,Unigene67719_All,Unigene25464_All,Unigene33567_All,Unigene67299_All,Unigene42324_All,Unigene960…
	GO:0015078	hydrogen ion transmembrane transporter activity	30	9.27e-15	Unigene8054_All,Unigene85225_All,Unigene84622_All,Unigene8551_All,Unigene8506_All,Unigene8494_All,Unigene8508_All,Unigene8484_All,Unigene8445_All,Unigene8502_All,CL354.Contig18_All,Unigene8576_All,Unigene8455_All,CL354.Contig13_All,CL354.Contig19_All,Unigene8461_All,CL354.Contig7_All,CL1202.Contig5_All,CL354.Contig30_All,Unigene8556_All,Unigene8493_All,Unigene58870_All,CL354.Contig38_All,CL354.Co…
	GO:0003735	structural constituent of ribosome	58	1.08e-14	Unigene8328_All,Unigene33812_All,Unigene25411_All,Unigene67483_All,Unigene50143_All,Unigene16906_All,Unigene25216_All,Unigene16765_All,Unigene16721_All,Unigene50149_All,Unigene42241_All,Unigene45296_All,Unigene45193_All,Unigene8172_All,Unigene84624_All,Unigene24912_All,Unigene58724_All,Unigene42059_All,Unigene67719_All,Unigene25464_All,Unigene33567_All,Unigene67299_All,Unigene42324_All,Unigene336…
	GO:0005215	transporter activity	55	7.9e-14	Unigene59669_All,Unigene8054_All,Unigene84622_All,CL2154.Contig4_All,Unigene8551_All,Unigene61952_All,CL4030.Contig1_All,Unigene8508_All,Unigene8445_All,Unigene7686_All,Unigene8502_All,CL354.Contig18_All,Unigene16541_All,Unigene8576_All,Unigene8455_All,Unigene84716_All,CL4030.Contig3_All,Unigene75600_All,CL354.Contig13_All,CL354.Contig19_All,CL2154.Contig1_All,Unigene84094_All,CL7195.Contig1_All,…
	GO:0015077	monovalent inorganic cation transmembrane transporter activity	30	1.53e-13	Unigene8054_All,Unigene85225_All,Unigene84622_All,Unigene8551_All,Unigene8506_All,Unigene8494_All,Unigene8508_All,Unigene8484_All,Unigene8445_All,Unigene8502_All,CL354.Contig18_All,Unigene8576_All,Unigene8455_All,CL354.Contig13_All,CL354.Contig19_All,Unigene8461_All,CL354.Contig7_All,CL1202.Contig5_All,CL354.Contig30_All,Unigene8556_All,Unigene8493_All,Unigene58870_All,CL354.Contig38_All,CL354.Co…
	GO:0022890	inorganic cation transmembrane transporter activity	30	9.93e-13	Unigene8054_All,Unigene85225_All,Unigene84622_All,Unigene8551_All,Unigene8506_All,Unigene8494_All,Unigene8508_All,Unigene8484_All,Unigene8445_All,Unigene8502_All,CL354.Contig18_All,Unigene8576_All,Unigene8455_All,CL354.Contig13_All,CL354.Contig19_All,Unigene8461_All,CL354.Contig7_All,CL1202.Contig5_All,CL354.Contig30_All,Unigene8556_All,Unigene8493_All,Unigene58870_All,CL354.Contig38_All,CL354.Co…
	GO:0046914	transition metal ion binding	37	8.5e-12	Unigene8054_All,Unigene85437_All,Unigene85002_All,Unigene8445_All,Unigene8502_All,CL354.Contig18_All,Unigene8576_All,Unigene8455_All,Unigene84716_All,Unigene85894_All,CL354.Contig13_All,Unigene85302_All,Unigene16961_All,Unigene85516_All,Unigene85010_All,CL354.Contig38_All,Unigene8525_All,Unigene50961_All,Unigene8473_All,Unigene8506_All,Unigene8195_All,Unigene85075_All,Unigene16370_All,Unigene2622…
	GO:0008324	cation transmembrane transporter activity	30	3.23e-10	Unigene8054_All,Unigene85225_All,Unigene84622_All,Unigene8551_All,Unigene8506_All,Unigene8494_All,Unigene8508_All,Unigene8484_All,Unigene8445_All,Unigene8502_All,CL354.Contig18_All,Unigene8576_All,Unigene8455_All,CL354.Contig13_All,CL354.Contig19_All,Unigene8461_All,CL354.Contig7_All,CL1202.Contig5_All,CL354.Contig30_All,Unigene8556_All,Unigene8493_All,Unigene58870_All,CL354.Contig38_All,CL354.Co…
	GO:0043167	ion binding	83	5.55e-09	Unigene8054_All,Unigene85437_All,Unigene39551_All,Unigene85002_All,CL354.Contig18_All,Unigene50626_All,Unigene8576_All,Unigene8455_All,Unigene84716_All,Unigene85894_All,Unigene85353_All,Unigene16961_All,Unigene85302_All,Unigene85021_All,Unigene85516_All,Unigene25464_All,Unigene41830_All,Unigene33785_All,CL354.Contig38_All,Unigene9607_All,CL6246.Contig1_All,Unigene84305_All,Unigene50961_All,Unigen…
	GO:0015075	ion transmembrane transporter activity	33	1.65e-08	Unigene8054_All,Unigene84622_All,Unigene8551_All,CL4030.Contig1_All,Unigene8508_All,Unigene8445_All,Unigene8502_All,CL354.Contig18_All,Unigene8576_All,Unigene8455_All,CL4030.Contig3_All,CL354.Contig13_All,CL354.Contig19_All,CL354.Contig38_All,Unigene8525_All,Unigene3330_All,Unigene8473_All,Unigene85225_All,Unigene8506_All,Unigene8494_All,Unigene8484_All,CL2256.Contig1_All,CL1202.Contig5_All,CL354…
	GO:0046872	metal ion binding	48	9.32e-08	Unigene8054_All,Unigene85437_All,Unigene39551_All,Unigene85002_All,Unigene8445_All,Unigene50933_All,Unigene84417_All,Unigene8502_All,CL354.Contig18_All,Unigene16541_All,Unigene8576_All,Unigene8455_All,Unigene84716_All,Unigene85894_All,CL354.Contig13_All,Unigene85302_All,Unigene16961_All,Unigene85516_All,Unigene25464_All,Unigene85010_All,CL354.Contig38_All,Unigene8525_All,Unigene16720_All,Unigene5…
	GO:0043169	cation binding	48	1.44e-07	Unigene8054_All,Unigene85437_All,Unigene39551_All,Unigene85002_All,Unigene8445_All,Unigene50933_All,Unigene84417_All,Unigene8502_All,CL354.Contig18_All,Unigene16541_All,Unigene8576_All,Unigene8455_All,Unigene84716_All,Unigene85894_All,CL354.Contig13_All,Unigene85302_All,Unigene16961_All,Unigene85516_All,Unigene25464_All,Unigene85010_All,CL354.Contig38_All,Unigene8525_All,Unigene16720_All,Unigene5…
	GO:0005506	iron ion binding	15	1.47e-07	CL354.Contig7_All,CL354.Contig30_All,Unigene8493_All,Unigene8506_All,CL354.Contig38_All,Unigene8494_All,Unigene8525_All,Unigene8484_All,Unigene8445_All,CL354.Contig18_All,Unigene8502_All,Unigene8455_All,Unigene8473_All,Unigene8576_All,CL354.Contig13_All
	GO:1901363	heterocyclic compound binding	99	1.52e-07	Unigene85212_All,Unigene76437_All,Unigene8054_All,Unigene85437_All,Unigene39551_All,Unigene85002_All,Unigene16906_All,Unigene85019_All,Unigene25216_All,CL354.Contig18_All,Unigene50626_All,Unigene8576_All,Unigene8455_All,Unigene84716_All,Unigene85353_All,Unigene16961_All,Unigene24912_All,Unigene85302_All,Unigene58875_All,Unigene85021_All,Unigene67299_All,Unigene42324_All,Unigene41830_All,Unigene33…
	GO:0097159	organic cyclic compound binding	99	1.59e-07	Unigene85212_All,Unigene76437_All,Unigene8054_All,Unigene85437_All,Unigene39551_All,Unigene85002_All,Unigene16906_All,Unigene85019_All,Unigene25216_All,CL354.Contig18_All,Unigene50626_All,Unigene8576_All,Unigene8455_All,Unigene84716_All,Unigene85353_All,Unigene16961_All,Unigene24912_All,Unigene85302_All,Unigene58875_All,Unigene85021_All,Unigene67299_All,Unigene42324_All,Unigene41830_All,Unigene33…
	GO:0016849	phosphorus-oxygen lyase activity	8	1.88e-07	CL2154.Contig4_All,CL1321.Contig1_All,Unigene16370_All,Unigene58691_All,Unigene59668_All,Unigene67895_All,Unigene59667_All,Unigene75600_All
	GO:0020037	heme binding	15	4.85e-07	CL354.Contig7_All,CL354.Contig30_All,Unigene8493_All,Unigene8506_All,CL354.Contig38_All,Unigene8494_All,Unigene8525_All,Unigene8484_All,Unigene8445_All,CL354.Contig18_All,Unigene8502_All,Unigene8455_All,Unigene8473_All,Unigene8576_All,CL354.Contig13_All
	GO:0022891	substrate-specific transmembrane transporter activity	34	6.09e-07	Unigene8054_All,Unigene84622_All,Unigene8551_All,Unigene61952_All,CL4030.Contig1_All,Unigene8508_All,Unigene8445_All,Unigene8502_All,CL354.Contig18_All,Unigene8576_All,Unigene8455_All,CL4030.Contig3_All,CL354.Contig13_All,CL354.Contig19_All,CL354.Contig38_All,Unigene8525_All,Unigene3330_All,Unigene8473_All,Unigene85225_All,Unigene8506_All,Unigene8494_All,Unigene8484_All,CL2256.Contig1_All,CL1202.…
	GO:0046906	tetrapyrrole binding	15	6.67e-07	CL354.Contig7_All,CL354.Contig30_All,Unigene8493_All,Unigene8506_All,CL354.Contig38_All,Unigene8494_All,Unigene8525_All,Unigene8484_All,Unigene8445_All,CL354.Contig18_All,Unigene8502_All,Unigene8455_All,Unigene8473_All,Unigene8576_All,CL354.Contig13_All
	GO:0022857	transmembrane transporter activity	38	8.75e-07	Unigene8054_All,Unigene84622_All,Unigene8551_All,Unigene61952_All,CL4030.Contig1_All,Unigene8508_All,Unigene8445_All,Unigene8502_All,CL354.Contig18_All,Unigene8576_All,Unigene8455_All,CL4030.Contig3_All,CL354.Contig13_All,CL354.Contig19_All,Unigene84094_All,CL354.Contig38_All,Unigene8525_All,Unigene17795_All,Unigene3330_All,Unigene8473_All,Unigene85225_All,Unigene8506_All,Unigene8494_All,Unigene8…
	GO:0009055	electron carrier activity	17	1.61e-06	Unigene8506_All,Unigene85075_All,Unigene8494_All,Unigene8484_All,Unigene8445_All,CL354.Contig18_All,Unigene8502_All,Unigene8455_All,Unigene8576_All,Unigene85894_All,CL354.Contig13_All,CL354.Contig30_All,CL354.Contig7_All,Unigene8493_All,CL354.Contig38_All,Unigene8525_All,Unigene8473_All
	GO:0022892	substrate-specific transporter activity	34	3.23e-06	Unigene8054_All,Unigene84622_All,Unigene8551_All,Unigene61952_All,CL4030.Contig1_All,Unigene8508_All,Unigene8445_All,Unigene8502_All,CL354.Contig18_All,Unigene8576_All,Unigene8455_All,CL4030.Contig3_All,CL354.Contig13_All,CL354.Contig19_All,CL354.Contig38_All,Unigene8525_All,Unigene3330_All,Unigene8473_All,Unigene85225_All,Unigene8506_All,Unigene8494_All,Unigene8484_All,CL2256.Contig1_All,CL1202.…
	GO:0005507	copper ion binding	16	4.71e-06	Unigene8054_All,Unigene85437_All,Unigene8195_All,Unigene85002_All,Unigene26225_All,Unigene59224_All,Unigene76070_All,Unigene84716_All,Unigene32259_All,Unigene85302_All,CL1202.Contig5_All,Unigene16961_All,Unigene33707_All,Unigene85516_All,Unigene33883_All,Unigene50961_All
	GO:0017076	purine nucleotide binding	43	1.01e-05	Unigene8054_All,Unigene84622_All,Unigene50148_All,Unigene85437_All,Unigene39551_All,Unigene85002_All,Unigene69195_All,CL2103.Contig1_All,Unigene41814_All,Unigene50626_All,Unigene84716_All,Unigene85353_All,Unigene85302_All,Unigene85235_All,Unigene85021_All,Unigene85010_All,Unigene41830_All,CL1321.Contig1_All,Unigene33785_All,Unigene9607_All,Unigene84305_All,Unigene50109_All,Unigene25160_All,Unigen…
	GO:0001882	nucleoside binding	42	2.53e-05	Unigene8054_All,Unigene84622_All,Unigene50148_All,Unigene85437_All,Unigene39551_All,Unigene85002_All,Unigene69195_All,CL2103.Contig1_All,Unigene41814_All,Unigene50626_All,Unigene84716_All,Unigene85353_All,Unigene85302_All,Unigene85235_All,Unigene85021_All,Unigene85010_All,Unigene41830_All,CL1321.Contig1_All,Unigene33785_All,Unigene9607_All,Unigene84305_All,Unigene50109_All,Unigene25160_All,Unigen…
	GO:0001883	purine nucleoside binding	42	2.53e-05	Unigene8054_All,Unigene84622_All,Unigene50148_All,Unigene85437_All,Unigene39551_All,Unigene85002_All,Unigene69195_All,CL2103.Contig1_All,Unigene41814_All,Unigene50626_All,Unigene84716_All,Unigene85353_All,Unigene85302_All,Unigene85235_All,Unigene85021_All,Unigene85010_All,Unigene41830_All,CL1321.Contig1_All,Unigene33785_All,Unigene9607_All,Unigene84305_All,Unigene50109_All,Unigene25160_All,Unigen…
	GO:0032549	ribonucleoside binding	42	2.53e-05	Unigene8054_All,Unigene84622_All,Unigene50148_All,Unigene85437_All,Unigene39551_All,Unigene85002_All,Unigene69195_All,CL2103.Contig1_All,Unigene41814_All,Unigene50626_All,Unigene84716_All,Unigene85353_All,Unigene85302_All,Unigene85235_All,Unigene85021_All,Unigene85010_All,Unigene41830_All,CL1321.Contig1_All,Unigene33785_All,Unigene9607_All,Unigene84305_All,Unigene50109_All,Unigene25160_All,Unigen…
	GO:0032550	purine ribonucleoside binding	42	2.53e-05	Unigene8054_All,Unigene84622_All,Unigene50148_All,Unigene85437_All,Unigene39551_All,Unigene85002_All,Unigene69195_All,CL2103.Contig1_All,Unigene41814_All,Unigene50626_All,Unigene84716_All,Unigene85353_All,Unigene85302_All,Unigene85235_All,Unigene85021_All,Unigene85010_All,Unigene41830_All,CL1321.Contig1_All,Unigene33785_All,Unigene9607_All,Unigene84305_All,Unigene50109_All,Unigene25160_All,Unigen…
	GO:0032555	purine ribonucleotide binding	42	2.53e-05	Unigene8054_All,Unigene84622_All,Unigene50148_All,Unigene85437_All,Unigene39551_All,Unigene85002_All,Unigene69195_All,CL2103.Contig1_All,Unigene41814_All,Unigene50626_All,Unigene84716_All,Unigene85353_All,Unigene85302_All,Unigene85235_All,Unigene85021_All,Unigene85010_All,Unigene41830_All,CL1321.Contig1_All,Unigene33785_All,Unigene9607_All,Unigene84305_All,Unigene50109_All,Unigene25160_All,Unigen…
	GO:0032553	ribonucleotide binding	42	3.53e-05	Unigene8054_All,Unigene84622_All,Unigene50148_All,Unigene85437_All,Unigene39551_All,Unigene85002_All,Unigene69195_All,CL2103.Contig1_All,Unigene41814_All,Unigene50626_All,Unigene84716_All,Unigene85353_All,Unigene85302_All,Unigene85235_All,Unigene85021_All,Unigene85010_All,Unigene41830_All,CL1321.Contig1_All,Unigene33785_All,Unigene9607_All,Unigene84305_All,Unigene50109_All,Unigene25160_All,Unigen…
	GO:0035639	purine ribonucleoside triphosphate binding	41	6.43e-05	Unigene8054_All,Unigene84622_All,Unigene50148_All,Unigene85437_All,Unigene39551_All,Unigene85002_All,Unigene69195_All,CL2103.Contig1_All,Unigene41814_All,Unigene50626_All,Unigene84716_All,Unigene85353_All,Unigene85302_All,Unigene85235_All,Unigene85021_All,Unigene85010_All,Unigene41830_All,CL1321.Contig1_All,Unigene33785_All,Unigene9607_All,Unigene84305_All,Unigene50109_All,Unigene25160_All,Unigen…
	GO:0016491	oxidoreductase activity	49	0.00014	Unigene60587_All,Unigene8551_All,Unigene85437_All,Unigene8508_All,Unigene8445_All,Unigene8502_All,CL354.Contig18_All,Unigene8576_All,Unigene8455_All,Unigene85894_All,Unigene67767_All,CL354.Contig13_All,CL354.Contig19_All,Unigene7823_All,Unigene41958_All,Unigene85516_All,CL354.Contig38_All,Unigene8525_All,Unigene50961_All,Unigene3330_All,Unigene8473_All,Unigene8040_All,Unigene85559_All,Unigene2516…
	GO:0043168	anion binding	43	0.00027	Unigene8054_All,Unigene84622_All,Unigene50148_All,Unigene85437_All,Unigene39551_All,Unigene85002_All,Unigene69195_All,CL2103.Contig1_All,Unigene41814_All,Unigene50626_All,Unigene84716_All,Unigene85353_All,Unigene85302_All,Unigene85235_All,Unigene85021_All,Unigene85010_All,Unigene41830_All,CL1321.Contig1_All,Unigene33785_All,Unigene9607_All,CL6246.Contig1_All,Unigene84305_All,Unigene50109_All,Unig…
	GO:0000166	nucleotide binding	57	0.00057	Unigene8054_All,Unigene84622_All,Unigene50148_All,Unigene85437_All,Unigene39551_All,Unigene85002_All,Unigene69195_All,CL2103.Contig1_All,Unigene41814_All,Unigene50626_All,Unigene84716_All,Unigene67767_All,Unigene85353_All,Unigene16961_All,Unigene85302_All,Unigene85235_All,Unigene85021_All,Unigene85010_All,Unigene41830_All,CL1321.Contig1_All,Unigene33785_All,Unigene9607_All,Unigene84305_All,Unigen…
	GO:1901265	nucleoside phosphate binding	57	0.00057	Unigene8054_All,Unigene84622_All,Unigene50148_All,Unigene85437_All,Unigene39551_All,Unigene85002_All,Unigene69195_All,CL2103.Contig1_All,Unigene41814_All,Unigene50626_All,Unigene84716_All,Unigene67767_All,Unigene85353_All,Unigene16961_All,Unigene85302_All,Unigene85235_All,Unigene85021_All,Unigene85010_All,Unigene41830_All,CL1321.Contig1_All,Unigene33785_All,Unigene9607_All,Unigene84305_All,Unigen…
	GO:0036094	small molecule binding	57	0.00074	Unigene8054_All,Unigene84622_All,Unigene50148_All,Unigene85437_All,Unigene39551_All,Unigene85002_All,Unigene69195_All,CL2103.Contig1_All,Unigene41814_All,Unigene50626_All,Unigene84716_All,Unigene67767_All,Unigene85353_All,Unigene16961_All,Unigene85302_All,Unigene85235_All,Unigene85021_All,Unigene85010_All,Unigene41830_All,CL1321.Contig1_All,Unigene33785_All,Unigene9607_All,Unigene84305_All,Unigen…
	GO:0030554	adenyl nucleotide binding	31	0.00477	Unigene8054_All,Unigene84622_All,Unigene50148_All,Unigene25160_All,Unigene85437_All,Unigene39551_All,Unigene85075_All,Unigene85002_All,Unigene25240_All,Unigene69195_All,Unigene75967_All,CL2103.Contig1_All,Unigene41814_All,Unigene85119_All,Unigene50626_All,Unigene76070_All,Unigene85353_All,Unigene85528_All,CL1202.Contig5_All,Unigene85302_All,Unigene85235_All,Unigene58870_All,Unigene85010_All,Unige…
	GO:0032559	adenyl ribonucleotide binding	31	0.00477	Unigene8054_All,Unigene84622_All,Unigene50148_All,Unigene25160_All,Unigene85437_All,Unigene39551_All,Unigene85075_All,Unigene85002_All,Unigene25240_All,Unigene69195_All,Unigene75967_All,CL2103.Contig1_All,Unigene41814_All,Unigene85119_All,Unigene50626_All,Unigene76070_All,Unigene85353_All,Unigene85528_All,CL1202.Contig5_All,Unigene85302_All,Unigene85235_All,Unigene58870_All,Unigene85010_All,Unige…
	GO:0005524	ATP binding	30	0.0111	Unigene8054_All,Unigene84622_All,Unigene50148_All,Unigene25160_All,Unigene85437_All,Unigene39551_All,Unigene85075_All,Unigene85002_All,Unigene69195_All,Unigene75967_All,CL2103.Contig1_All,Unigene41814_All,Unigene85119_All,Unigene50626_All,Unigene76070_All,Unigene85353_All,Unigene85528_All,Unigene85302_All,Unigene85235_All,CL1202.Contig5_All,Unigene58870_All,Unigene85010_All,Unigene85000_All,CL132…
	GO:0050897	cobalt ion binding	6	0.01126	CL1202.Contig5_All,Unigene8054_All,Unigene85437_All,Unigene85075_All,Unigene85528_All,Unigene84859_All
	GO:0003924	GTPase activity	9	0.0126	Unigene85021_All,Unigene41830_All,Unigene33785_All,Unigene9607_All,Unigene82934_All,CL2272.Contig2_All,Unigene9608_All,Unigene50109_All,Unigene26641_All
	GO:0003723	RNA binding	25	0.01267	Unigene85212_All,Unigene8054_All,Unigene33865_All,Unigene33812_All,Unigene50143_All,Unigene16362_All,Unigene16906_All,Unigene26225_All,Unigene25216_All,Unigene67604_All,Unigene8172_All,Unigene85133_All,CL1202.Contig5_All,Unigene24912_All,Unigene41830_All,Unigene42324_All,Unigene67299_All,CL6407.Contig1_All,Unigene69827_All,Unigene84651_All,Unigene84993_All,Unigene33805_All,Unigene20560_All,Unigen…
	GO:0005200	structural constituent of cytoskeleton	5	0.01498	CL2272.Contig2_All,Unigene82934_All,Unigene9608_All,Unigene50109_All,Unigene9607_All
	GO:0008831	dTDP-4-dehydrorhamnose reductase activity	3	0.02202	Unigene7823_All,Unigene85559_All,CL237.Contig1_All
	GO:0009678	hydrogen-translocating pyrophosphatase activity	3	0.02202	Unigene84094_All,Unigene8001_All,Unigene85143_All
	GO:0003727	single-stranded RNA binding	4	0.04516	Unigene85212_All,CL1202.Contig5_All,Unigene8054_All,CL6407.Contig1_All
	GO:0019843	rRNA binding	7	0.06163	Unigene84651_All,Unigene33865_All,Unigene33812_All,Unigene33805_All,Unigene16362_All,Unigene8172_All,Unigene25216_All
	GO:0003676	nucleic acid binding	33	0.09091	Unigene85212_All,Unigene8054_All,Unigene33865_All,Unigene33812_All,Unigene50143_All,Unigene16906_All,Unigene25216_All,Unigene8172_All,Unigene85235_All,Unigene24912_All,Unigene58875_All,Unigene41830_All,Unigene42324_All,Unigene67299_All,CL1321.Contig1_All,Unigene69827_All,Unigene84993_All,Unigene33805_All,Unigene59201_All,Unigene58863_All,Unigene67431_All,Unigene16362_All,Unigene26225_All,Unigene6…
	GO:0004491	methylmalonate-semialdehyde dehydrogenase (acylating) activity	2	0.09507	Unigene85516_All,Unigene85064_All
	GO:0046933	proton-transporting ATP synthase activity, rotational mechanism	5	0.11303	CL1202.Contig5_All,Unigene8054_All,Unigene84622_All,Unigene58870_All,Unigene33720_All
	GO:0008177	succinate dehydrogenase (ubiquinone) activity	4	0.15895	Unigene85894_All,Unigene85075_All,Unigene85528_All,Unigene84859_All
	GO:0016635	oxidoreductase activity, acting on the CH-CH group of donors, quinone or related compound as acceptor	4	0.15895	Unigene85894_All,Unigene85075_All,Unigene85528_All,Unigene84859_All
	GO:0005525	GTP binding	11	0.18833	Unigene85021_All,Unigene41830_All,Unigene33785_All,Unigene9607_All,Unigene84305_All,CL2272.Contig2_All,Unigene82934_All,Unigene9608_All,Unigene84716_All,Unigene50109_All,Unigene26641_All
	GO:0019001	guanyl nucleotide binding	11	0.18833	Unigene85021_All,Unigene41830_All,Unigene33785_All,Unigene9607_All,Unigene84305_All,CL2272.Contig2_All,Unigene82934_All,Unigene9608_All,Unigene84716_All,Unigene50109_All,Unigene26641_All
	GO:0032561	guanyl ribonucleotide binding	11	0.18833	Unigene85021_All,Unigene41830_All,Unigene33785_All,Unigene9607_All,Unigene84305_All,CL2272.Contig2_All,Unigene82934_All,Unigene9608_All,Unigene84716_All,Unigene50109_All,Unigene26641_All
	GO:0004784	superoxide dismutase activity	2	0.28066	Unigene33707_All,Unigene50961_All
	GO:0016721	oxidoreductase activity, acting on superoxide radicals as acceptor	2	0.28066	Unigene33707_All,Unigene50961_All
	GO:0004427	inorganic diphosphatase activity	3	0.32619	Unigene84094_All,Unigene8001_All,Unigene85143_All
	GO:0005509	calcium ion binding	6	0.33192	Unigene50933_All,Unigene16720_All,Unigene84417_All,Unigene16541_All,Unigene59667_All,Unigene39096_All
	GO:0004001	adenosine kinase activity	3	0.42719	Unigene85302_All,Unigene85840_All,Unigene85002_All
	GO:0008187	poly-pyrimidine tract binding	3	0.42719	CL1202.Contig5_All,Unigene8054_All,CL6407.Contig1_All
	GO:0008266	poly(U) RNA binding	3	0.42719	CL1202.Contig5_All,Unigene8054_All,CL6407.Contig1_All
	GO:0008830	dTDP-4-dehydrorhamnose 3,5-epimerase activity	2	0.55235	Unigene7823_All,CL237.Contig1_All
	GO:0052632	citrate hydro-lyase (cis-aconitate-forming) activity	2	0.55235	Unigene85563_All,Unigene85822_All
	GO:0052633	isocitrate hydro-lyase (cis-aconitate-forming) activity	2	0.55235	Unigene85563_All,Unigene85822_All
	GO:0016829	lyase activity	14	0.55603	CL2154.Contig4_All,Unigene85559_All,Unigene85822_All,CL1321.Contig1_All,Unigene16370_All,Unigene85040_All,Unigene33883_All,CL146.Contig1_All,Unigene85563_All,Unigene58691_All,Unigene59668_All,Unigene67895_All,Unigene59667_All,Unigene75600_All
	GO:0051082	unfolded protein binding	6	0.89838	Unigene75967_All,Unigene50148_All,Unigene16720_All,Unigene84417_All,Unigene85119_All,Unigene85010_All
	GO:0004013	adenosylhomocysteinase activity	2	0.90591	Unigene16961_All,Unigene59224_All
	GO:0004611	phosphoenolpyruvate carboxykinase activity	2	0.90591	CL146.Contig1_All,Unigene85040_All
	GO:0016802	trialkylsulfonium hydrolase activity	2	0.90591	Unigene16961_All,Unigene59224_All
	GO:0016462	pyrophosphatase activity	36	0.92396	Unigene76437_All,Unigene8054_All,Unigene84622_All,CL2103.Contig4_All,Unigene61952_All,CL2103.Contig1_All,Unigene85353_All,Unigene84094_All,Unigene85235_All,Unigene26564_All,Unigene85021_All,Unigene41830_All,CL1321.Contig1_All,Unigene33785_All,Unigene17795_All,Unigene9607_All,CL2103.Contig5_All,CL374.Contig18_All,Unigene50109_All,Unigene17096_All,Unigene58612_All,Unigene25240_All,CL2256.Contig1_Al…
	GO:0050662	coenzyme binding	7	0.99111	Unigene85559_All,Unigene85437_All,Unigene32259_All,Unigene85075_All,Unigene85528_All,Unigene85051_All,Unigene84859_All
