# Supplementary material for: Whole Transcriptomic Analysis Provides Insights into Molecular Mechanisms for Toxin Biosynthesis in a Toxic Dinoflagellate Alexandrium catenella (ACHK-T)
Source: Toxins (Basel). 2017 Jul 5;9(7):213. doi: 10.3390/toxins9070213 (PMC5535160; doi:10.3390/toxins9070213)
Supplement: Supplementary file 1 [file toxins-09-00213-s001.zip › toxins-203236-supplementary/Supplementary Files S2.xlsx]

## Sheet: T5-vs-T9
Supplementary file S2 KEGG enrichment analysis for T5-vs-T9. All enriched pathways were listed and the top 20 represented pathways were shown in Figure 3.
Pathway ID	All genes with annotation	DEGs with annotation	p-value	q-value	Pathway	Genes
ko03010	1102	92	4.43136e-61	3.72234e-59	Ribosome	CL3798.Contig1_All,Unigene12062_All,Unigene16360_All,Unigene16362_All,Unigene16585_All,Unigene16721_All,Unigene16765_All,Unigene16906_All,Unigene16959_All,Unigene17015_All,Unigene17055_All,Unigene17061_All,Unigene19014_All,Unigene24912_All,Unigene25216_All,Unigene25240_All,Unigene25249_All,Unigene25305_All,Unigene25321_All,Unigene25411_All,Unigene25419_All,Unigene25464_All,Unigene33265_All,Unigen…
ko00190	748	34	9.20356e-15	3.8655e-13	Oxidative phosphorylation	CL1202.Contig5_All,CL354.Contig26_All,Unigene3330_All,Unigene33689_All,Unigene33720_All,Unigene58265_All,Unigene58870_All,Unigene62089_All,Unigene75947_All,Unigene8001_All,Unigene8054_All,Unigene84094_All,Unigene84127_All,Unigene84622_All,Unigene84857_All,Unigene84859_All,Unigene84860_All,Unigene84865_All,Unigene85015_All,Unigene85046_All,Unigene85075_All,Unigene85078_All,Unigene85139_All,Unigene…
ko00020	286	18	1.15165e-10	3.22462e-09	Citrate cycle (TCA cycle)	CL146.Contig1_All,Unigene18213_All,Unigene67767_All,Unigene84859_All,Unigene84860_All,Unigene85040_All,Unigene85075_All,Unigene85078_All,Unigene85325_All,Unigene85437_All,Unigene85528_All,Unigene85563_All,Unigene85736_All,Unigene85763_All,Unigene85822_All,Unigene85894_All,Unigene85993_All,Unigene86201_All
ko04145	368	19	9.86764e-10	2.0722e-08	Phagosome	CL2272.Contig2_All,Unigene16720_All,Unigene17010_All,Unigene21548_All,Unigene33368_All,Unigene35143_All,Unigene50109_All,Unigene67116_All,Unigene69195_All,Unigene76095_All,Unigene82934_All,Unigene8390_All,Unigene84146_All,Unigene84417_All,Unigene84825_All,Unigene85160_All,Unigene85225_All,Unigene9607_All,Unigene9608_All
ko01110	2695	56	2.59734e-09	4.36353e-08	Biosynthesis of secondary metabolites	CL146.Contig1_All,CL3574.Contig4_All,CL5929.Contig1_All,CL7390.Contig2_All,CL7982.Contig3_All,Unigene16260_All,Unigene18213_All,Unigene30138_All,Unigene32259_All,Unigene33883_All,Unigene39551_All,Unigene63684_All,Unigene67767_All,Unigene76073_All,Unigene7823_All,Unigene8040_All,Unigene84859_All,Unigene84860_All,Unigene84989_All,Unigene85002_All,Unigene85040_All,Unigene85051_All,Unigene85075_All,U…
ko00640	165	12	2.98677e-08	4.18148e-07	Propanoate metabolism	Unigene8040_All,Unigene85064_All,Unigene85246_All,Unigene85454_All,Unigene85516_All,Unigene85563_All,Unigene85736_All,Unigene85753_All,Unigene85763_All,Unigene85822_All,Unigene85917_All,Unigene85956_All
ko00280	178	11	5.79692e-07	6.9563e-06	Valine, leucine and isoleucine degradation	Unigene8040_All,Unigene85064_All,Unigene85246_All,Unigene85286_All,Unigene85437_All,Unigene85454_All,Unigene85516_All,Unigene85753_All,Unigene85917_All,Unigene85956_All,Unigene85993_All
ko00010	670	19	9.62813e-06	0.000101095	Glycolysis / Gluconeogenesis	CL146.Contig1_All,Unigene16260_All,Unigene32259_All,Unigene33883_All,Unigene76073_All,Unigene8040_All,Unigene85040_All,Unigene85278_All,Unigene85325_All,Unigene85400_All,Unigene85436_All,Unigene85437_All,Unigene85454_All,Unigene85604_All,Unigene85626_All,Unigene85753_All,Unigene85861_All,Unigene85900_All,Unigene85993_All
ko00260	220	10	2.80012e-05	0.000261345	Glycine, serine and threonine metabolism	CL4290.Contig1_All,CL6246.Contig1_All,Unigene67463_All,Unigene8040_All,Unigene84886_All,Unigene85437_All,Unigene85454_All,Unigene85753_All,Unigene85993_All,Unigene86130_All
ko00071	127	7	0.000136788	0.00114902	Fatty acid metabolism	Unigene8040_All,Unigene85286_All,Unigene85454_All,Unigene85753_All,Unigene85917_All,Unigene86048_All,Unigene86112_All
ko00710	232	9	0.000231045	0.00176434	Carbon fixation in photosynthetic organisms	CL146.Contig1_All,Unigene33883_All,Unigene67767_All,Unigene85040_All,Unigene85325_All,Unigene85400_All,Unigene85604_All,Unigene85626_All,Unigene85885_All
ko00053	114	6	0.000525079	0.00367555	Ascorbate and aldarate metabolism	Unigene8040_All,Unigene85051_All,Unigene85171_All,Unigene85259_All,Unigene85454_All,Unigene85753_All
ko00620	399	11	0.000891633	0.00576132	Pyruvate metabolism	CL146.Contig1_All,Unigene67767_All,Unigene8040_All,Unigene85040_All,Unigene85325_All,Unigene85437_All,Unigene85454_All,Unigene85753_All,Unigene85917_All,Unigene85956_All,Unigene85993_All
ko00410	93	5	0.00139252	0.00835512	beta-Alanine metabolism	Unigene8040_All,Unigene85064_All,Unigene85454_All,Unigene85516_All,Unigene85753_All
ko00300	31	3	0.00249935	0.0139964	Lysine biosynthesis	Unigene8040_All,Unigene85454_All,Unigene85753_All
ko00630	213	7	0.00288613	0.0151522	Glyoxylate and dicarboxylate metabolism	Unigene18213_All,Unigene67767_All,Unigene85246_All,Unigene85563_All,Unigene85822_All,Unigene85917_All,Unigene86123_All
ko00310	77	4	0.00474833	0.0234623	Lysine degradation	Unigene8040_All,Unigene85454_All,Unigene85753_All,Unigene85917_All
ko00910	183	6	0.00572365	0.0267103	Nitrogen metabolism	CL547.Contig3_All,Unigene3330_All,Unigene85053_All,Unigene85200_All,Unigene85303_All,Unigene85447_All
ko00360	90	4	0.00820613	0.0362797	Phenylalanine metabolism	Unigene85637_All,Unigene85885_All,Unigene86086_All,Unigene86112_All
ko00380	100	4	0.0117673	0.0494228	Tryptophan metabolism	Unigene8040_All,Unigene85454_All,Unigene85753_All,Unigene85917_All
ko04146	352	8	0.0130728	0.0522911	Peroxisome	Unigene33707_All,Unigene50961_All,Unigene57821_All,Unigene63684_All,Unigene76269_All,Unigene85286_All,Unigene85976_All,Unigene86048_All
ko00340	59	3	0.0150983	0.057648	Histidine metabolism	Unigene8040_All,Unigene85454_All,Unigene85753_All
ko00590	71	3	0.0245917	0.0898131	Arachidonic acid metabolism	CL3953.Contig2_All,Unigene33874_All,Unigene50319_All
ko01100	11795	121	0.0290141	0.101549	Metabolic pathways	CL1202.Contig5_All,CL146.Contig1_All,CL1596.Contig1_All,CL1891.Contig2_All,CL2016.Contig1_All,CL2411.Contig2_All,CL3058.Contig4_All,CL354.Contig26_All,CL3574.Contig4_All,CL3953.Contig2_All,CL4290.Contig1_All,CL512.Contig1_All,CL547.Contig3_All,CL5929.Contig1_All,CL6246.Contig1_All,CL7068.Contig2_All,CL7145.Contig2_All,CL7390.Contig2_All,CL7982.Contig3_All,Unigene11284_All,Unigene15506_All,Unigene…
ko00592	77	3	0.0302988	0.101804	alpha-Linolenic acid metabolism	Unigene85286_All,Unigene86048_All,Unigene86112_All
ko00750	32	2	0.0319197	0.103125	Vitamin B6 metabolism	CL4290.Contig1_All,CL6246.Contig1_All
ko00330	219	5	0.0444256	0.138213	Arginine and proline metabolism	CL547.Contig3_All,Unigene8040_All,Unigene85454_All,Unigene85753_All,Unigene85885_All
ko03018	1260	17	0.0542015	0.162605	RNA degradation	CL1891.Contig2_All,Unigene26553_All,Unigene42410_All,Unigene58875_All,Unigene67422_All,Unigene67689_All,Unigene76037_All,Unigene76070_All,Unigene76623_All,Unigene85010_All,Unigene85014_All,Unigene85093_All,Unigene85119_All,Unigene85278_All,Unigene85436_All,Unigene85861_All,Unigene85900_All
ko03060	124	3	0.0957247	0.271426	Protein export	Unigene25160_All,Unigene42214_All,Unigene50626_All
ko00196	126	3	0.099237	0.271426	Photosynthesis - antenna proteins	Unigene67224_All,Unigene84984_All,Unigene86197_All
ko00232	12	1	0.100169	0.271426	Caffeine metabolism	Unigene63684_All
ko01040	136	3	0.117545	0.308556	Biosynthesis of unsaturated fatty acids	Unigene85286_All,Unigene85805_All,Unigene86048_All
ko04141	3582	38	0.128809	0.327878	Protein processing in endoplasmic reticulum	CL1754.Contig2_All,CL5713.Contig1_All,CL5713.Contig2_All,CL7145.Contig2_All,CL7390.Contig2_All,Unigene1026_All,Unigene16720_All,Unigene25160_All,Unigene33926_All,Unigene37256_All,Unigene41814_All,Unigene41821_All,Unigene41976_All,Unigene42214_All,Unigene42435_All,Unigene44067_All,Unigene50148_All,Unigene50626_All,Unigene525_All,Unigene53810_All,Unigene57821_All,Unigene59443_All,Unigene60999_All,U…
ko00072	17	1	0.138891	0.333601	Synthesis and degradation of ketone bodies	Unigene85917_All
ko00350	147	3	0.139	0.333601	Tyrosine metabolism	Unigene85637_All,Unigene85885_All,Unigene86086_All
ko00130	83	2	0.16466	0.380849	Ubiquinone and other terpenoid-quinone biosynthesis	Unigene85637_All,Unigene86086_All
ko00900	84	2	0.167755	0.380849	Terpenoid backbone biosynthesis	Unigene85090_All,Unigene85917_All
ko00561	167	3	0.180953	0.400001	Glycerolipid metabolism	Unigene8040_All,Unigene85454_All,Unigene85753_All
ko04710	91	2	0.189677	0.404964	Circadian rhythm - mammal	CL1754.Contig2_All,Unigene85131_All
ko00650	92	2	0.19284	0.404964	Butanoate metabolism	Unigene85917_All,Unigene86112_All
ko00906	95	2	0.20237	0.414612	Carotenoid biosynthesis	CL5929.Contig1_All,Unigene63684_All
ko00562	276	4	0.223923	0.446334	Inositol phosphate metabolism	Unigene85064_All,Unigene85509_All,Unigene85516_All,Unigene85716_All
ko00950	30	1	0.231961	0.446334	Isoquinoline alkaloid biosynthesis	Unigene85885_All
ko00270	569	7	0.233794	0.446334	Cysteine and methionine metabolism	Unigene16961_All,Unigene30138_All,Unigene39551_All,Unigene59224_All,Unigene84886_All,Unigene85885_All,Unigene86130_All
ko00480	211	3	0.281881	0.526177	Glutathione metabolism	Unigene32344_All,Unigene33874_All,Unigene85171_All
ko00520	717	8	0.293979	0.536832	Amino sugar and nucleotide sugar metabolism	CL7390.Contig2_All,CL7982.Contig3_All,Unigene7823_All,Unigene84989_All,Unigene85051_All,Unigene85259_All,Unigene85559_All,Unigene9333_All
ko00960	57	1	0.394416	0.704913	Tropane, piperidine and pyridine alkaloid biosynthesis	Unigene85885_All
ko00250	159	2	0.406276	0.710984	Alanine, aspartate and glutamate metabolism	CL547.Contig3_All,Unigene85885_All
ko04120	387	4	0.439833	0.751663	Ubiquitin mediated proteolysis	CL1754.Contig2_All,Unigene76160_All,Unigene85131_All,Unigene85291_All
ko03430	177	2	0.459805	0.751663	Mismatch repair	Unigene67431_All,Unigene85744_All
ko00940	181	2	0.471318	0.751663	Phenylpropanoid biosynthesis	Unigene67463_All,Unigene85273_All
ko00030	292	3	0.471672	0.751663	Pentose phosphate pathway	Unigene16260_All,Unigene33883_All,Unigene76073_All
ko00051	405	4	0.474264	0.751663	Fructose and mannose metabolism	CL390.Contig7_All,Unigene16260_All,Unigene33883_All,Unigene76073_All
ko00450	76	1	0.48771	0.758661	Selenocompound metabolism	Unigene67368_All
ko00400	82	1	0.514079	0.785139	Phenylalanine, tyrosine and tryptophan biosynthesis	Unigene85885_All
ko03410	207	2	0.542394	0.813591	Base excision repair	Unigene85690_All,Unigene85744_All
ko00920	107	1	0.610137	0.883647	Sulfur metabolism	Unigene86130_All
ko00970	107	1	0.610137	0.883647	Aminoacyl-tRNA biosynthesis	Unigene5814_All
ko00230	797	6	0.699545	0.994629	Purine metabolism	Unigene16555_All,Unigene63684_All,Unigene85002_All,Unigene85302_All,Unigene85641_All,Unigene85840_All
ko03008	425	3	0.720559	0.994629	Ribosome biogenesis in eukaryotes	Unigene33785_All,Unigene85070_All,Unigene85133_All
ko03022	292	2	0.726344	0.994629	Basal transcription factors	CL4956.Contig3_All,Unigene85055_All
ko00195	306	2	0.749797	0.994629	Photosynthesis	CL1596.Contig1_All,Unigene58265_All
ko00100	159	1	0.753502	0.994629	Steroid biosynthesis	Unigene85601_All
ko00860	161	1	0.757813	0.994629	Porphyrin and chlorophyll metabolism	CL3574.Contig4_All
ko04075	474	3	0.78567	0.997755	Plant hormone signal transduction	Unigene26667_All,Unigene44696_All,Unigene85531_All
ko00040	654	4	0.825563	0.997755	Pentose and glucuronate interconversions	Unigene78625_All,Unigene83070_All,Unigene85055_All,Unigene85259_All
ko00061	369	2	0.835014	0.997755	Fatty acid biosynthesis	Unigene85805_All,Unigene85956_All
ko03420	523	3	0.837713	0.997755	Nucleotide excision repair	CL4956.Contig3_All,Unigene42376_All,Unigene85744_All
ko00052	372	2	0.838331	0.997755	Galactose metabolism	Unigene16260_All,Unigene76073_All
ko03440	217	1	0.852254	0.997755	Homologous recombination	Unigene42887_All
ko03030	217	1	0.852254	0.997755	DNA replication	Unigene85744_All
ko04140	233	1	0.871722	0.997755	Regulation of autophagy	Unigene23031_All
ko02010	411	2	0.876273	0.997755	ABC transporters	Unigene43720_All,Unigene85224_All
ko04626	1152	7	0.878975	0.997755	Plant-pathogen interaction	Unigene23031_All,Unigene44067_All,Unigene50148_All,Unigene50933_All,Unigene75967_All,Unigene85079_All,Unigene87165_All
ko00240	616	3	0.907076	1	Pyrimidine metabolism	Unigene16555_All,Unigene67368_All,Unigene85503_All
ko00500	828	4	0.932659	1	Starch and sucrose metabolism	Unigene78625_All,Unigene83070_All,Unigene85055_All,Unigene85259_All
ko03020	327	1	0.944119	1	RNA polymerase	Unigene16555_All
ko04070	359	1	0.957901	1	Phosphatidylinositol signaling system	Unigene50933_All
ko03040	3755	20	0.995138	1	Spliceosome	CL1066.Contig2_All,Unigene3019_All,Unigene41814_All,Unigene50413_All,Unigene525_All,Unigene60999_All,Unigene66683_All,Unigene67422_All,Unigene76037_All,Unigene7832_All,Unigene79190_All,Unigene8099_All,Unigene85000_All,Unigene85014_All,Unigene85072_All,Unigene85088_All,Unigene85155_All,Unigene85183_All,Unigene85235_All,Unigene85513_All
ko04144	5973	26	0.999992	1	Endocytosis	CL1891.Contig2_All,CL2016.Contig1_All,CL3058.Contig4_All,CL512.Contig1_All,CL7068.Contig2_All,CL7145.Contig2_All,Unigene11284_All,Unigene15506_All,Unigene24984_All,Unigene3695_All,Unigene37256_All,Unigene41814_All,Unigene43640_All,Unigene60999_All,Unigene67227_All,Unigene67422_All,Unigene76037_All,Unigene78185_All,Unigene84255_All,Unigene84282_All,Unigene85014_All,Unigene85374_All,Unigene8993_All…
ko00564	5707	21	1	1	Glycerophospholipid metabolism	CL1891.Contig2_All,CL2016.Contig1_All,CL2411.Contig2_All,CL3058.Contig4_All,CL512.Contig1_All,CL7068.Contig2_All,CL7145.Contig2_All,Unigene11284_All,Unigene15506_All,Unigene24984_All,Unigene3695_All,Unigene37256_All,Unigene43640_All,Unigene67227_All,Unigene78185_All,Unigene84255_All,Unigene84282_All,Unigene8993_All,Unigene8994_All,Unigene9333_All,Unigene9346_All
ko00565	5542	20	1	1	Ether lipid metabolism	CL1891.Contig2_All,CL2016.Contig1_All,CL3058.Contig4_All,CL512.Contig1_All,CL7068.Contig2_All,CL7145.Contig2_All,Unigene11284_All,Unigene15506_All,Unigene24984_All,Unigene3695_All,Unigene37256_All,Unigene43640_All,Unigene67227_All,Unigene78185_All,Unigene84255_All,Unigene84282_All,Unigene8993_All,Unigene8994_All,Unigene9333_All,Unigene9346_All
ko03013	26799	89	1	1	RNA transport	CL101.Contig30_All,CL1066.Contig2_All,CL1527.Contig2_All,CL2003.Contig1_All,CL2261.Contig3_All,CL3058.Contig4_All,CL3253.Contig3_All,CL3708.Contig1_All,CL3766.Contig1_All,CL4030.Contig1_All,CL4030.Contig2_All,CL4058.Contig3_All,CL5012.Contig2_All,CL5217.Contig2_All,CL5700.Contig5_All,CL5929.Contig1_All,CL7630.Contig2_All,CL7778.Contig2_All,Unigene10336_All,Unigene11406_All,Unigene15917_All,Unigen…
ko03015	23503	73	1	1	mRNA surveillance pathway	CL101.Contig30_All,CL1066.Contig2_All,CL1527.Contig2_All,CL2003.Contig1_All,CL2261.Contig3_All,CL3058.Contig4_All,CL3253.Contig3_All,CL3708.Contig1_All,CL3766.Contig1_All,CL4030.Contig1_All,CL4030.Contig2_All,CL4058.Contig3_All,CL5012.Contig2_All,CL5217.Contig2_All,CL5700.Contig5_All,CL7630.Contig2_All,CL7778.Contig2_All,Unigene10336_All,Unigene11406_All,Unigene15917_All,Unigene16260_All,Unigene1…

## Sheet: T9-vs-T10
Supplementary file S2 KEGG enrichment analysis for T9-vs-T10. All enriched pathways were listed and the top 20 represented pathways were shown in Figure 3.
Pathway ID	All genes with annotation	DEGs with annotation	p-value	q-value	Pathway	Genes
ko03010	1102	110	6.96969e-63	5.22727e-61	Ribosome	CL1055.Contig10_All,CL1055.Contig7_All,CL1420.Contig8_All,CL1450.Contig4_All,CL1486.Contig5_All,CL168.Contig3_All,CL19.Contig4_All,CL2285.Contig12_All,CL3798.Contig1_All,CL3798.Contig2_All,CL5121.Contig1_All,CL5121.Contig2_All,CL694.Contig11_All,Unigene10140_All,Unigene11098_All,Unigene12062_All,Unigene16360_All,Unigene16362_All,Unigene16585_All,Unigene16721_All,Unigene16765_All,Unigene16818_All,…
ko04145	368	16	3.14967e-05	0.00118113	Phagosome	CL2103.Contig1_All,CL2272.Contig2_All,CL2753.Contig4_All,Unigene16720_All,Unigene17075_All,Unigene17096_All,Unigene33368_All,Unigene50109_All,Unigene67116_All,Unigene69195_All,Unigene69326_All,Unigene74900_All,Unigene82934_All,Unigene84417_All,Unigene84825_All,Unigene9608_All
ko03008	425	16	0.000168047	0.00420117	Ribosome biogenesis in eukaryotes	CL5591.Contig1_All,CL849.Contig12_All,CL849.Contig14_All,CL849.Contig1_All,CL849.Contig21_All,CL849.Contig27_All,CL849.Contig6_All,Unigene18770_All,Unigene20556_All,Unigene27776_All,Unigene33785_All,Unigene41803_All,Unigene71719_All,Unigene85133_All,Unigene87395_All,Unigene88061_All
ko00190	748	22	0.000386021	0.00723789	Oxidative phosphorylation	CL1202.Contig5_All,CL1731.Contig2_All,CL2753.Contig4_All,CL3839.Contig7_All,CL5919.Contig2_All,Unigene2877_All,Unigene3330_All,Unigene33720_All,Unigene41803_All,Unigene58870_All,Unigene62089_All,Unigene67376_All,Unigene75947_All,Unigene8001_All,Unigene8054_All,Unigene84094_All,Unigene84127_All,Unigene84622_All,Unigene84859_All,Unigene84860_All,Unigene85015_All,Unigene88198_All
ko00965	61	4	0.00816802	0.12252	Betalain biosynthesis	CL5716.Contig1_All,Unigene42610_All,Unigene43642_All,Unigene67003_All
ko00072	17	2	0.0200836	0.251045	Synthesis and degradation of ketone bodies	CL6859.Contig1_All,Unigene32220_All
ko00061	369	10	0.0234659	0.25142	Fatty acid biosynthesis	CL256.Contig3_All,CL5744.Contig1_All,Unigene10287_All,Unigene16338_All,Unigene33415_All,Unigene34260_All,Unigene51681_All,Unigene52340_All,Unigene75795_All,Unigene9999_All
ko04710	91	4	0.0309603	0.290253	Circadian rhythm - mammal	CL1754.Contig1_All,CL1754.Contig2_All,CL1754.Contig3_All,CL1754.Contig4_All
ko00053	114	4	0.0615691	0.443359	Ascorbate and aldarate metabolism	Unigene50440_All,Unigene8040_All,Unigene85051_All,Unigene85171_All
ko00750	32	2	0.0645256	0.443359	Vitamin B6 metabolism	CL4290.Contig1_All,CL6246.Contig1_All
ko00590	71	3	0.065026	0.443359	Arachidonic acid metabolism	Unigene33306_All,Unigene33874_All,Unigene50319_All
ko00020	286	7	0.0807899	0.504937	Citrate cycle (TCA cycle)	Unigene17845_All,Unigene18213_All,Unigene26328_All,Unigene45009_All,Unigene67767_All,Unigene84859_All,Unigene84860_All
ko00350	147	4	0.124946	0.639791	Tyrosine metabolism	CL5716.Contig1_All,Unigene42610_All,Unigene43642_All,Unigene67003_All
ko03410	207	5	0.133198	0.639791	Base excision repair	Unigene16370_All,Unigene25378_All,Unigene32220_All,Unigene4982_All,Unigene58691_All
ko04120	387	8	0.133305	0.639791	Ubiquitin mediated proteolysis	CL1754.Contig1_All,CL1754.Contig2_All,CL1754.Contig3_All,CL1754.Contig4_All,CL42.Contig5_All,CL5541.Contig2_All,CL6760.Contig2_All,Unigene76160_All
ko04141	3582	54	0.141633	0.639791	Protein processing in endoplasmic reticulum	CL1754.Contig1_All,CL1754.Contig2_All,CL1754.Contig3_All,CL1754.Contig4_All,CL3873.Contig5_All,CL4089.Contig1_All,CL42.Contig5_All,CL4327.Contig2_All,CL4883.Contig2_All,Unigene1026_All,Unigene15555_All,Unigene16720_All,Unigene17845_All,Unigene24161_All,Unigene25160_All,Unigene30523_All,Unigene31324_All,Unigene33926_All,Unigene35737_All,Unigene37256_All,Unigene40117_All,Unigene40508_All,Unigene418…
ko00902	12	1	0.145019	0.639791	Monoterpenoid biosynthesis	Unigene33306_All
ko04070	359	7	0.187694	0.782057	Phosphatidylinositol signaling system	CL331.Contig1_All,CL331.Contig2_All,CL331.Contig3_All,Unigene23275_All,Unigene50933_All,Unigene68697_All,Unigene86322_All
ko00280	178	4	0.201262	0.794455	Valine, leucine and isoleucine degradation	CL6859.Contig1_All,Unigene32220_All,Unigene8040_All,Unigene85064_All
ko03060	124	3	0.218001	0.802395	Protein export	Unigene25160_All,Unigene42214_All,Unigene50626_All
ko00520	717	12	0.22467	0.802395	Amino sugar and nucleotide sugar metabolism	CL310.Contig5_All,Unigene27080_All,Unigene279_All,Unigene36525_All,Unigene45401_All,Unigene58752_All,Unigene59922_All,Unigene68983_All,Unigene70659_All,Unigene7823_All,Unigene84989_All,Unigene85051_All
ko00310	77	2	0.263753	0.870369	Lysine degradation	Unigene26328_All,Unigene8040_All
ko00565	5542	77	0.277877	0.870369	Ether lipid metabolism	CL1345.Contig2_All,CL1660.Contig4_All,CL2016.Contig1_All,CL2154.Contig2_All,CL2487.Contig4_All,CL3058.Contig4_All,CL3287.Contig2_All,CL4031.Contig2_All,CL5716.Contig1_All,CL6085.Contig2_All,CL6658.Contig2_All,CL6784.Contig2_All,CL918.Contig16_All,Unigene11337_All,Unigene11919_All,Unigene1487_All,Unigene16603_All,Unigene167_All,Unigene17270_All,Unigene18229_All,Unigene18928_All,Unigene20412_All,Un…
ko00730	25	1	0.278518	0.870369	Thiamine metabolism	Unigene44304_All
ko00480	211	4	0.293513	0.879738	Glutathione metabolism	Unigene32344_All,Unigene33874_All,Unigene50440_All,Unigene85171_All
ko04144	5973	82	0.308622	0.879738	Endocytosis	CL1345.Contig2_All,CL1660.Contig4_All,CL2016.Contig1_All,CL2154.Contig2_All,CL2487.Contig4_All,CL3058.Contig4_All,CL3287.Contig2_All,CL4031.Contig2_All,CL5716.Contig1_All,CL6085.Contig2_All,CL6658.Contig2_All,CL6784.Contig2_All,CL918.Contig16_All,Unigene11337_All,Unigene11919_All,Unigene1487_All,Unigene16603_All,Unigene167_All,Unigene17270_All,Unigene18229_All,Unigene18928_All,Unigene20412_All,Un…
ko00300	31	1	0.332902	0.879738	Lysine biosynthesis	Unigene8040_All
ko00650	92	2	0.335443	0.879738	Butanoate metabolism	CL6859.Contig1_All,Unigene32220_All
ko00410	93	2	0.340165	0.879738	beta-Alanine metabolism	Unigene8040_All,Unigene85064_All
ko00640	165	3	0.361475	0.903688	Propanoate metabolism	Unigene33415_All,Unigene8040_All,Unigene85064_All
ko00564	5707	77	0.374197	0.905316	Glycerophospholipid metabolism	CL1345.Contig2_All,CL1660.Contig4_All,CL2016.Contig1_All,CL2154.Contig2_All,CL2487.Contig4_All,CL3058.Contig4_All,CL3287.Contig2_All,CL4031.Contig2_All,CL5716.Contig1_All,CL6085.Contig2_All,CL6658.Contig2_All,CL6784.Contig2_All,CL918.Contig16_All,Unigene11337_All,Unigene11919_All,Unigene1487_All,Unigene16603_All,Unigene167_All,Unigene17270_All,Unigene18229_All,Unigene18928_All,Unigene20412_All,Un…
ko00514	45	1	0.444404	1	Other types of O-glycan biosynthesis	Unigene54925_All
ko00511	51	1	0.486299	1	Other glycan degradation	Unigene69274_All
ko01100	11795	153	0.514324	1	Metabolic pathways	CL1202.Contig5_All,CL1345.Contig2_All,CL1660.Contig4_All,CL1731.Contig2_All,CL2016.Contig1_All,CL2154.Contig2_All,CL2487.Contig4_All,CL256.Contig3_All,CL2753.Contig4_All,CL3058.Contig4_All,CL310.Contig5_All,CL3287.Contig2_All,CL3572.Contig2_All,CL3674.Contig1_All,CL3839.Contig7_All,CL4031.Contig2_All,CL425.Contig7_All,CL4290.Contig1_All,CL5716.Contig1_All,CL5744.Contig1_All,CL5919.Contig2_All,CL6…
ko01040	136	2	0.528142	1	Biosynthesis of unsaturated fatty acids	Unigene68225_All,Unigene75795_All
ko03440	217	3	0.535646	1	Homologous recombination	Unigene27936_All,Unigene42887_All,Unigene71719_All
ko00340	59	1	0.537291	1	Histidine metabolism	Unigene8040_All
ko00260	220	3	0.544894	1	Glycine, serine and threonine metabolism	CL4290.Contig1_All,CL6246.Contig1_All,Unigene8040_All
ko00710	232	3	0.580789	1	Carbon fixation in photosynthetic organisms	Unigene33883_All,Unigene4502_All,Unigene67767_All
ko04650	68	1	0.588641	1	Natural killer cell mediated cytotoxicity	Unigene66275_All
ko00620	399	5	0.591696	1	Pyruvate metabolism	Unigene17845_All,Unigene33415_All,Unigene45009_All,Unigene67767_All,Unigene8040_All
ko03018	1260	15	0.667405	1	RNA degradation	CL3108.Contig1_All,CL4599.Contig1_All,Unigene19466_All,Unigene42319_All,Unigene53066_All,Unigene58875_All,Unigene63080_All,Unigene67422_All,Unigene67689_All,Unigene76037_All,Unigene76070_All,Unigene76623_All,Unigene85010_All,Unigene85014_All,Unigene85119_All
ko03430	177	2	0.670595	1	Mismatch repair	Unigene67431_All,Unigene71719_All
ko04146	352	4	0.671152	1	Peroxisome	CL6859.Contig1_All,Unigene32220_All,Unigene33707_All,Unigene76269_All
ko03420	523	6	0.673515	1	Nucleotide excision repair	CL6784.Contig2_All,Unigene15555_All,Unigene26163_All,Unigene58752_All,Unigene62044_All,Unigene71719_All
ko00600	92	1	0.699428	1	Sphingolipid metabolism	Unigene69274_All
ko00380	100	1	0.729286	1	Tryptophan metabolism	Unigene8040_All
ko04626	1152	13	0.731757	1	Plant-pathogen interaction	CL331.Contig1_All,CL331.Contig2_All,CL331.Contig3_All,CL4327.Contig2_All,Unigene23275_All,Unigene44067_All,Unigene45023_All,Unigene50148_All,Unigene50933_All,Unigene6322_All,Unigene68697_All,Unigene85079_All,Unigene86322_All
ko00040	654	7	0.745282	1	Pentose and glucuronate interconversions	CL3674.Contig1_All,CL6658.Contig2_All,Unigene45401_All,Unigene67093_All,Unigene70290_All,Unigene74214_All,Unigene85055_All
ko00500	828	9	0.747726	1	Starch and sucrose metabolism	CL310.Contig5_All,CL3674.Contig1_All,CL425.Contig7_All,CL6658.Contig2_All,Unigene45401_All,Unigene67093_All,Unigene70290_All,Unigene74214_All,Unigene85055_All
ko00195	306	3	0.760029	1	Photosynthesis	CL3572.Contig2_All,Unigene3718_All,Unigene76669_All
ko00630	213	2	0.765085	1	Glyoxylate and dicarboxylate metabolism	Unigene18213_All,Unigene67767_All
ko00010	670	7	0.766938	1	Glycolysis / Gluconeogenesis	Unigene17845_All,Unigene32259_All,Unigene33883_All,Unigene45009_All,Unigene4502_All,Unigene76073_All,Unigene8040_All
ko03030	217	2	0.773983	1	DNA replication	CL6563.Contig1_All,Unigene71719_All
ko00071	127	1	0.809844	1	Fatty acid metabolism	Unigene8040_All
ko01110	2695	30	0.829129	1	Biosynthesis of secondary metabolites	CL310.Contig5_All,CL6859.Contig1_All,Unigene17845_All,Unigene18213_All,Unigene26328_All,Unigene27080_All,Unigene279_All,Unigene30138_All,Unigene32220_All,Unigene32259_All,Unigene33306_All,Unigene33883_All,Unigene36525_All,Unigene39551_All,Unigene45009_All,Unigene4502_All,Unigene45401_All,Unigene58752_All,Unigene59922_All,Unigene67767_All,Unigene68983_All,Unigene70659_All,Unigene76073_All,Unigene7…
ko03040	3755	42	0.860083	1	Spliceosome	CL1321.Contig1_All,CL4599.Contig1_All,CL4883.Contig2_All,CL644.Contig1_All,CL663.Contig3_All,CL6859.Contig1_All,CL7034.Contig1_All,Unigene1487_All,Unigene158_All,Unigene17841_All,Unigene19204_All,Unigene2025_All,Unigene20556_All,Unigene22285_All,Unigene26086_All,Unigene26941_All,Unigene3019_All,Unigene41803_All,Unigene41814_All,Unigene41980_All,Unigene43763_All,Unigene43942_All,Unigene46251_All,U…
ko00270	569	5	0.861989	1	Cysteine and methionine metabolism	Unigene16961_All,Unigene30138_All,Unigene39551_All,Unigene59224_All,Unigene8844_All
ko00460	161	1	0.878149	1	Cyanoamino acid metabolism	CL310.Contig5_All
ko00561	167	1	0.887356	1	Glycerolipid metabolism	Unigene8040_All
ko00230	797	7	0.893007	1	Purine metabolism	CL6085.Contig2_All,CL6563.Contig1_All,Unigene11511_All,Unigene499_All,Unigene85002_All,Unigene85641_All,Unigene85840_All
ko03022	292	2	0.893723	1	Basal transcription factors	Unigene71719_All,Unigene85055_All
ko00030	292	2	0.893723	1	Pentose phosphate pathway	Unigene33883_All,Unigene76073_All
ko00940	181	1	0.906227	1	Phenylpropanoid biosynthesis	CL310.Contig5_All
ko00910	183	1	0.908651	1	Nitrogen metabolism	Unigene3330_All
ko03020	327	2	0.92645	1	RNA polymerase	CL6085.Contig2_All,Unigene11511_All
ko00330	219	1	0.943005	1	Arginine and proline metabolism	Unigene8040_All
ko00052	372	2	0.954698	1	Galactose metabolism	Unigene69274_All,Unigene76073_All
ko00240	616	4	0.95905	1	Pyrimidine metabolism	CL6085.Contig2_All,CL6563.Contig1_All,Unigene11511_All,Unigene499_All
ko00051	405	2	0.968465	1	Fructose and mannose metabolism	Unigene33883_All,Unigene76073_All
ko02010	411	2	0.970491	1	ABC transporters	Unigene2231_All,Unigene85224_All
ko00562	276	1	0.973011	1	Inositol phosphate metabolism	Unigene85064_All
ko04075	474	1	0.998001	1	Plant hormone signal transduction	Unigene26667_All
ko03015	23503	179	1	1	mRNA surveillance pathway	CL1352.Contig3_All,CL2003.Contig1_All,CL2037.Contig6_All,CL2106.Contig3_All,CL2261.Contig3_All,CL256.Contig3_All,CL3058.Contig4_All,CL3287.Contig4_All,CL3708.Contig1_All,CL3766.Contig1_All,CL3918.Contig6_All,CL4058.Contig3_All,CL4089.Contig1_All,CL4905.Contig1_All,CL5846.Contig3_All,CL5878.Contig1_All,CL5919.Contig2_All,CL6085.Contig2_All,CL6415.Contig2_All,CL6464.Contig1_All,CL6646.Contig2_All,C…
ko03013	26799	222	1	1	RNA transport	CL1036.Contig3_All,CL1321.Contig1_All,CL1352.Contig3_All,CL2003.Contig1_All,CL2037.Contig6_All,CL2106.Contig3_All,CL2256.Contig2_All,CL2261.Contig3_All,CL256.Contig3_All,CL3058.Contig4_All,CL3287.Contig4_All,CL3698.Contig2_All,CL3708.Contig1_All,CL3766.Contig1_All,CL3918.Contig6_All,CL4058.Contig3_All,CL4089.Contig1_All,CL4116.Contig2_All,CL443.Contig1_All,CL49.Contig5_All,CL4905.Contig1_All,CL55…

## Sheet: T10-vs-T11
Supplementary file S2 KEGG enrichment analysis for T10-vs-T11. All enriched pathways were listed and the top 20 represented pathways were shown in Figure 3.
Pathway ID	All genes with annotation	DEGs with annotation	p-value	q-value	Pathway	Genes
ko03010	1102	86	2.86576e-47	2.06335e-45	Ribosome	Unigene12062_All,Unigene16360_All,Unigene16362_All,Unigene16585_All,Unigene16721_All,Unigene16765_All,Unigene16906_All,Unigene16959_All,Unigene17015_All,Unigene17055_All,Unigene17061_All,Unigene24912_All,Unigene25216_All,Unigene25240_All,Unigene25249_All,Unigene25305_All,Unigene25321_All,Unigene25411_All,Unigene25419_All,Unigene25464_All,Unigene33265_All,Unigene33495_All,Unigene33567_All,Unigene3…
ko00190	748	53	3.0462e-27	1.09663e-25	Oxidative phosphorylation	CL1202.Contig5_All,CL354.Contig11_All,CL354.Contig14_All,CL354.Contig15_All,CL354.Contig18_All,CL354.Contig19_All,CL354.Contig30_All,CL354.Contig38_All,CL354.Contig7_All,Unigene3330_All,Unigene33689_All,Unigene33720_All,Unigene43730_All,Unigene58870_All,Unigene62089_All,Unigene75947_All,Unigene76514_All,Unigene8001_All,Unigene8054_All,Unigene84094_All,Unigene84127_All,Unigene8442_All,Unigene8445_…
ko04145	368	23	2.0328e-11	4.87872e-10	Phagosome	CL2103.Contig1_All,CL2103.Contig4_All,CL2103.Contig5_All,CL2272.Contig2_All,Unigene16720_All,Unigene17010_All,Unigene17096_All,Unigene21548_All,Unigene26564_All,Unigene33368_All,Unigene50109_All,Unigene67116_All,Unigene69195_All,Unigene76095_All,Unigene82934_All,Unigene8390_All,Unigene84146_All,Unigene84417_All,Unigene84825_All,Unigene85160_All,Unigene85225_All,Unigene9607_All,Unigene9608_All
ko00020	286	13	1.56533e-05	0.000281759	Citrate cycle (TCA cycle)	CL146.Contig1_All,Unigene18213_All,Unigene26328_All,Unigene60760_All,Unigene67767_All,Unigene84859_All,Unigene85040_All,Unigene85075_All,Unigene85437_All,Unigene85528_All,Unigene85563_All,Unigene85822_All,Unigene85894_All
ko03410	207	9	0.000432163	0.00622315	Base excision repair	CL4930.Contig1_All,CL7195.Contig1_All,Unigene16370_All,Unigene18462_All,Unigene25378_All,Unigene32220_All,Unigene39096_All,Unigene58691_All,Unigene85690_All
ko00640	165	7	0.00211625	0.0240719	Propanoate metabolism	Unigene60587_All,Unigene8040_All,Unigene85064_All,Unigene85516_All,Unigene85563_All,Unigene85822_All,Unigene85917_All
ko00061	369	11	0.00234032	0.0240719	Fatty acid biosynthesis	CL256.Contig3_All,CL2810.Contig1_All,CL5744.Contig1_All,CL5744.Contig2_All,Unigene10287_All,Unigene16338_All,Unigene25822_All,Unigene34260_All,Unigene51681_All,Unigene52340_All,Unigene75795_All
ko00280	178	7	0.00322908	0.0290617	Valine, leucine and isoleucine degradation	Unigene32220_All,Unigene60587_All,Unigene8040_All,Unigene85064_All,Unigene85437_All,Unigene85516_All,Unigene85917_All
ko00910	183	7	0.00375906	0.0300724	Nitrogen metabolism	Unigene3330_All,Unigene8442_All,Unigene8513_All,Unigene8523_All,Unigene8527_All,Unigene8533_All,Unigene8568_All
ko00260	220	7	0.00996803	0.0717698	Glycine, serine and threonine metabolism	CL4290.Contig1_All,CL6246.Contig1_All,Unigene25941_All,Unigene67463_All,Unigene8040_All,Unigene85437_All,Unigene9390_All
ko00072	17	2	0.0139963	0.0916119	Synthesis and degradation of ketone bodies	Unigene32220_All,Unigene85917_All
ko00410	93	4	0.0179807	0.107884	beta-Alanine metabolism	Unigene60587_All,Unigene8040_All,Unigene85064_All,Unigene85516_All
ko00630	213	6	0.0279163	0.154613	Glyoxylate and dicarboxylate metabolism	Unigene18213_All,Unigene67767_All,Unigene85563_All,Unigene85822_All,Unigene85917_All,Unigene9390_All
ko00750	32	2	0.0459581	0.224753	Vitamin B6 metabolism	CL4290.Contig1_All,CL6246.Contig1_All
ko00071	127	4	0.0481565	0.224753	Fatty acid metabolism	Unigene59915_All,Unigene60587_All,Unigene8040_All,Unigene85917_All
ko00310	77	3	0.0499451	0.224753	Lysine degradation	Unigene26328_All,Unigene8040_All,Unigene85917_All
ko01100	11795	140	0.0924325	0.370487	Metabolic pathways	CL1202.Contig5_All,CL1335.Contig2_All,CL146.Contig1_All,CL2016.Contig1_All,CL2154.Contig2_All,CL2154.Contig4_All,CL2325.Contig1_All,CL2487.Contig4_All,CL256.Contig3_All,CL2810.Contig1_All,CL354.Contig11_All,CL354.Contig14_All,CL354.Contig15_All,CL354.Contig18_All,CL354.Contig19_All,CL354.Contig30_All,CL354.Contig38_All,CL354.Contig7_All,CL4031.Contig2_All,CL4290.Contig1_All,CL4692.Contig2_All,CL5…
ko00380	100	3	0.0926217	0.370487	Tryptophan metabolism	Unigene75789_All,Unigene8040_All,Unigene85917_All
ko00053	114	3	0.123931	0.469634	Ascorbate and aldarate metabolism	Unigene8040_All,Unigene85051_All,Unigene85171_All
ko00340	59	2	0.131732	0.474236	Histidine metabolism	Unigene57833_All,Unigene8040_All
ko00620	399	7	0.139111	0.476952	Pyruvate metabolism	CL146.Contig1_All,Unigene60760_All,Unigene67767_All,Unigene8040_All,Unigene85040_All,Unigene85437_All,Unigene85917_All
ko03060	124	3	0.148308	0.485371	Protein export	Unigene25160_All,Unigene42214_All,Unigene50626_All
ko00590	71	2	0.176484	0.546103	Arachidonic acid metabolism	Unigene33874_All,Unigene50319_All
ko04712	137	3	0.182034	0.546103	Circadian rhythm - plant	Unigene26043_All,Unigene76311_All,Unigene79052_All
ko00350	147	3	0.209226	0.602571	Tyrosine metabolism	Unigene57833_All,Unigene59915_All,Unigene59961_All
ko00904	24	1	0.227742	0.612609	Diterpenoid biosynthesis	Unigene55440_All
ko01110	2695	33	0.237764	0.612609	Biosynthesis of secondary metabolites	CL1335.Contig2_All,CL146.Contig1_All,CL237.Contig1_All,Unigene18213_All,Unigene26328_All,Unigene27080_All,Unigene32220_All,Unigene32259_All,Unigene33883_All,Unigene39551_All,Unigene55440_All,Unigene59915_All,Unigene60587_All,Unigene60760_All,Unigene67767_All,Unigene75789_All,Unigene76073_All,Unigene7823_All,Unigene8040_All,Unigene84859_All,Unigene84989_All,Unigene85002_All,Unigene85040_All,Unigen…
ko00710	232	4	0.238237	0.612609	Carbon fixation in photosynthetic organisms	CL146.Contig1_All,Unigene33883_All,Unigene67767_All,Unigene85040_All
ko00650	92	2	0.258738	0.642383	Butanoate metabolism	Unigene32220_All,Unigene85917_All
ko00300	31	1	0.283828	0.679667	Lysine biosynthesis	Unigene8040_All
ko00010	670	9	0.292635	0.679667	Glycolysis / Gluconeogenesis	CL146.Contig1_All,Unigene32259_All,Unigene33883_All,Unigene59915_All,Unigene60760_All,Unigene76073_All,Unigene8040_All,Unigene85040_All,Unigene85437_All
ko00514	45	1	0.384094	0.864212	Other types of O-glycan biosynthesis	Unigene54925_All
ko04120	387	5	0.399525	0.871691	Ubiquitin mediated proteolysis	CL1866.Contig3_All,CL1866.Contig6_All,Unigene15328_All,Unigene17582_All,Unigene76160_All
ko01040	136	2	0.428469	0.907347	Biosynthesis of unsaturated fatty acids	Unigene68225_All,Unigene75795_All
ko03020	327	4	0.464606	0.955762	RNA polymerase	CL4692.Contig2_All,CL5909.Contig1_All,Unigene1176_All,Unigene16555_All
ko00965	61	1	0.481638	0.963276	Betalain biosynthesis	Unigene59961_All
ko04146	352	4	0.521567	1	Peroxisome	Unigene32220_All,Unigene33707_All,Unigene50961_All,Unigene76269_All
ko03430	177	2	0.566709	1	Mismatch repair	CL4930.Contig1_All,Unigene67431_All
ko00940	181	2	0.578842	1	Phenylpropanoid biosynthesis	Unigene67463_All,Unigene75789_All
ko00900	84	1	0.595468	1	Terpenoid backbone biosynthesis	Unigene85917_All
ko02010	411	4	0.642967	1	ABC transporters	CL612.Contig2_All,Unigene17795_All,Unigene61952_All,Unigene85224_All
ko00480	211	2	0.661851	1	Glutathione metabolism	Unigene33874_All,Unigene85171_All
ko03030	217	2	0.676783	1	DNA replication	CL4930.Contig1_All,Unigene68319_All
ko00330	219	2	0.68164	1	Arginine and proline metabolism	CL1335.Contig2_All,Unigene8040_All
ko00230	797	7	0.750865	1	Purine metabolism	CL4692.Contig2_All,CL5909.Contig1_All,Unigene1176_All,Unigene16555_All,Unigene85002_All,Unigene85302_All,Unigene85840_All
ko00520	717	6	0.780725	1	Amino sugar and nucleotide sugar metabolism	CL237.Contig1_All,Unigene27080_All,Unigene7823_All,Unigene84989_All,Unigene85051_All,Unigene85559_All
ko04141	3582	34	0.790378	1	Protein processing in endoplasmic reticulum	CL1866.Contig3_All,CL1866.Contig6_All,CL6821.Contig2_All,Unigene1026_All,Unigene1517_All,Unigene16720_All,Unigene1748_All,Unigene17510_All,Unigene24161_All,Unigene24739_All,Unigene25160_All,Unigene33926_All,Unigene41814_All,Unigene42214_All,Unigene42435_All,Unigene43763_All,Unigene44067_All,Unigene45420_All,Unigene50148_All,Unigene50626_All,Unigene60681_All,Unigene60760_All,Unigene60999_All,Unige…
ko03018	1260	11	0.792701	1	RNA degradation	CL5986.Contig1_All,Unigene1748_All,Unigene42410_All,Unigene58875_All,Unigene67422_All,Unigene67689_All,Unigene68082_All,Unigene76037_All,Unigene76070_All,Unigene85010_All,Unigene85119_All
ko00562	276	2	0.796471	1	Inositol phosphate metabolism	Unigene85064_All,Unigene85516_All
ko00030	292	2	0.821347	1	Pentose phosphate pathway	Unigene33883_All,Unigene76073_All
ko00460	161	1	0.823751	1	Cyanoamino acid metabolism	Unigene75789_All
ko03008	425	3	0.834652	1	Ribosome biogenesis in eukaryotes	CL6407.Contig1_All,Unigene33785_All,Unigene85133_All
ko00561	167	1	0.834808	1	Glycerolipid metabolism	Unigene8040_All
ko00270	569	4	0.85968	1	Cysteine and methionine metabolism	Unigene16961_All,Unigene39551_All,Unigene59224_All,Unigene8844_All
ko00240	616	4	0.897179	1	Pyrimidine metabolism	CL4692.Contig2_All,CL5909.Contig1_All,Unigene1176_All,Unigene16555_All
ko03440	217	1	0.903753	1	Homologous recombination	Unigene42887_All
ko04140	233	1	0.919041	1	Regulation of autophagy	CL1866.Contig3_All
ko04626	1152	8	0.92737	1	Plant-pathogen interaction	CL6821.Contig2_All,Unigene44067_All,Unigene50148_All,Unigene50933_All,Unigene60199_All,Unigene60405_All,Unigene75967_All,Unigene85079_All
ko00051	405	2	0.931912	1	Fructose and mannose metabolism	Unigene33883_All,Unigene76073_All
ko03022	292	1	0.957236	1	Basal transcription factors	Unigene85055_All
ko00040	654	3	0.971685	1	Pentose and glucuronate interconversions	CL6658.Contig2_All,Unigene60760_All,Unigene85055_All
ko03420	523	2	0.976557	1	Nucleotide excision repair	CL4930.Contig1_All,Unigene60760_All
ko00500	828	4	0.977904	1	Starch and sucrose metabolism	CL6658.Contig2_All,Unigene60760_All,Unigene75789_All,Unigene85055_All
ko04070	359	1	0.979302	1	Phosphatidylinositol signaling system	Unigene50933_All
ko00052	372	1	0.982022	1	Galactose metabolism	Unigene76073_All
ko04075	474	1	0.994056	1	Plant hormone signal transduction	CL836.Contig3_All
ko03040	3755	25	0.99695	1	Spliceosome	CL1066.Contig2_All,CL1321.Contig1_All,CL612.Contig2_All,Unigene1487_All,Unigene158_All,Unigene1748_All,Unigene24739_All,Unigene32799_All,Unigene39096_All,Unigene41814_All,Unigene41980_All,Unigene43763_All,Unigene45407_All,Unigene50413_All,Unigene53206_All,Unigene60999_All,Unigene61961_All,Unigene67422_All,Unigene68287_All,Unigene75600_All,Unigene76037_All,Unigene76437_All,Unigene85000_All,Unigene…
ko04144	5973	42	0.999194	1	Endocytosis	CL2016.Contig1_All,CL2154.Contig2_All,CL2154.Contig4_All,CL2325.Contig1_All,CL2487.Contig4_All,CL4031.Contig2_All,CL5343.Contig1_All,CL6658.Contig2_All,CL7316.Contig1_All,Unigene1487_All,Unigene16603_All,Unigene24161_All,Unigene26531_All,Unigene28590_All,Unigene29289_All,Unigene35068_All,Unigene41814_All,Unigene42370_All,Unigene43640_All,Unigene43655_All,Unigene43_All,Unigene44119_All,Unigene5954…
ko00565	5542	38	0.999269	1	Ether lipid metabolism	CL2016.Contig1_All,CL2154.Contig2_All,CL2154.Contig4_All,CL2325.Contig1_All,CL2487.Contig4_All,CL4031.Contig2_All,CL5343.Contig1_All,CL6658.Contig2_All,CL7316.Contig1_All,Unigene1487_All,Unigene16603_All,Unigene24161_All,Unigene26531_All,Unigene28590_All,Unigene29289_All,Unigene35068_All,Unigene42370_All,Unigene43640_All,Unigene43655_All,Unigene43_All,Unigene44119_All,Unigene59542_All,Unigene5966…
ko00564	5707	38	0.999673	1	Glycerophospholipid metabolism	CL2016.Contig1_All,CL2154.Contig2_All,CL2154.Contig4_All,CL2325.Contig1_All,CL2487.Contig4_All,CL4031.Contig2_All,CL5343.Contig1_All,CL6658.Contig2_All,CL7316.Contig1_All,Unigene1487_All,Unigene16603_All,Unigene24161_All,Unigene26531_All,Unigene28590_All,Unigene29289_All,Unigene35068_All,Unigene42370_All,Unigene43640_All,Unigene43655_All,Unigene43_All,Unigene44119_All,Unigene59542_All,Unigene5966…
ko03013	26799	169	1	1	RNA transport	CL1036.Contig3_All,CL1066.Contig2_All,CL1253.Contig3_All,CL1321.Contig1_All,CL1328.Contig2_All,CL1874.Contig2_All,CL2003.Contig1_All,CL2013.Contig2_All,CL2029.Contig3_All,CL2256.Contig2_All,CL2269.Contig1_All,CL2460.Contig2_All,CL256.Contig3_All,CL2623.Contig2_All,CL313.Contig1_All,CL3253.Contig1_All,CL3550.Contig4_All,CL3595.Contig4_All,CL3708.Contig1_All,CL3766.Contig1_All,CL402.Contig4_All,CL4…
ko03015	23503	130	1	1	mRNA surveillance pathway	CL1066.Contig2_All,CL1253.Contig3_All,CL2003.Contig1_All,CL2269.Contig1_All,CL2460.Contig2_All,CL256.Contig3_All,CL2623.Contig2_All,CL3253.Contig1_All,CL3550.Contig4_All,CL3595.Contig4_All,CL3708.Contig1_All,CL3766.Contig1_All,CL402.Contig4_All,CL4030.Contig1_All,CL4030.Contig3_All,CL447.Contig2_All,CL4913.Contig1_All,CL5744.Contig2_All,CL6395.Contig2_All,CL6464.Contig1_All,CL647.Contig1_All,CL64…
