# Supplementary material for: Whole Transcriptomic Analysis Provides Insights into Molecular Mechanisms for Toxin Biosynthesis in a Toxic Dinoflagellate Alexandrium catenella (ACHK-T)
Source: Toxins (Basel). 2017 Jul 5;9(7):213. doi: 10.3390/toxins9070213 (PMC5535160; doi:10.3390/toxins9070213)
Supplement: Supplementary file 1 [file toxins-09-00213-s001.zip › toxins-203236-supplementary/Supplementary Files S3.xlsx]

## Sheet: T5-vs-T9-up
Supplementary file S3 KEGG enrichment analysis for up-regulated genes in T5-vs-T9.
Pathway ID	All genes with annotation	DEGs with annotation	p-value	q-value	Pathway	Genes
ko00564	5707	12	0.0425497	0.338942	Glycerophospholipid metabolism	CL2411.Contig2_All,CL512.Contig1_All,CL7068.Contig2_All,CL7145.Contig2_All,Unigene11284_All,Unigene15506_All,Unigene24984_All,Unigene37256_All,Unigene67227_All,Unigene78185_All,Unigene84255_All,Unigene9333_All
ko03010	1102	4	0.0460326	0.338942	Ribosome	CL3798.Contig1_All,Unigene19014_All,Unigene46281_All,Unigene70585_All
ko00520	717	3	0.0577196	0.338942	Amino sugar and nucleotide sugar metabolism	CL7390.Contig2_All,CL7982.Contig3_All,Unigene9333_All
ko04141	3582	8	0.0699606	0.338942	Protein processing in endoplasmic reticulum	CL1754.Contig2_All,CL7145.Contig2_All,CL7390.Contig2_All,Unigene37256_All,Unigene41821_All,Unigene53810_All,Unigene9333_All,Unigene9701_All
ko00565	5542	11	0.0721339	0.338942	Ether lipid metabolism	CL512.Contig1_All,CL7068.Contig2_All,CL7145.Contig2_All,Unigene11284_All,Unigene15506_All,Unigene24984_All,Unigene37256_All,Unigene67227_All,Unigene78185_All,Unigene84255_All,Unigene9333_All
ko00590	71	1	0.083219	0.338942	Arachidonic acid metabolism	CL3953.Contig2_All
ko04710	91	1	0.105403	0.338942	Circadian rhythm - mammal	CL1754.Contig2_All
ko04144	5973	11	0.108461	0.338942	Endocytosis	CL512.Contig1_All,CL7068.Contig2_All,CL7145.Contig2_All,Unigene11284_All,Unigene15506_All,Unigene24984_All,Unigene37256_All,Unigene67227_All,Unigene78185_All,Unigene84255_All,Unigene9333_All
ko00970	107	1	0.122769	0.341025	Aminoacyl-tRNA biosynthesis	Unigene5814_All
ko01100	11795	18	0.178124	0.44531	Metabolic pathways	CL2411.Contig2_All,CL3953.Contig2_All,CL512.Contig1_All,CL7068.Contig2_All,CL7145.Contig2_All,CL7390.Contig2_All,CL7982.Contig3_All,Unigene11284_All,Unigene15506_All,Unigene16260_All,Unigene24984_All,Unigene37256_All,Unigene5814_All,Unigene58265_All,Unigene67227_All,Unigene78185_All,Unigene84255_All,Unigene9333_All
ko00480	211	1	0.227824	0.517783	Glutathione metabolism	Unigene32344_All
ko00030	292	1	0.300969	0.534257	Pentose phosphate pathway	Unigene16260_All
ko00195	306	1	0.3129	0.534257	Photosynthesis	Unigene58265_All
ko00052	372	1	0.366499	0.534257	Galactose metabolism	Unigene16260_All
ko04120	387	1	0.378094	0.534257	Ubiquitin mediated proteolysis	CL1754.Contig2_All
ko00051	405	1	0.391732	0.534257	Fructose and mannose metabolism	Unigene16260_All
ko02010	411	1	0.396212	0.534257	ABC transporters	Unigene43720_All
ko01110	2695	4	0.419962	0.534257	Biosynthesis of secondary metabolites	CL7390.Contig2_All,CL7982.Contig3_All,Unigene16260_All,Unigene9333_All
ko03015	23503	30	0.422059	0.534257	mRNA surveillance pathway	CL2003.Contig1_All,CL4058.Contig3_All,CL5217.Contig2_All,Unigene10336_All,Unigene11406_All,Unigene16260_All,Unigene23994_All,Unigene25720_All,Unigene26772_All,Unigene27179_All,Unigene28308_All,Unigene2962_All,Unigene3019_All,Unigene41869_All,Unigene43747_All,Unigene46618_All,Unigene52015_All,Unigene52669_All,Unigene53810_All,Unigene59693_All,Unigene60522_All,Unigene65707_All,Unigene67227_All,Unig…
ko03013	26799	34	0.427406	0.534257	RNA transport	CL2003.Contig1_All,CL4058.Contig3_All,CL5217.Contig2_All,Unigene10336_All,Unigene11406_All,Unigene16260_All,Unigene23994_All,Unigene25720_All,Unigene26772_All,Unigene27179_All,Unigene28308_All,Unigene2962_All,Unigene3019_All,Unigene37256_All,Unigene41869_All,Unigene43747_All,Unigene46618_All,Unigene50413_All,Unigene51456_All,Unigene52015_All,Unigene52669_All,Unigene53810_All,Unigene59693_All,Unig…
ko00010	670	1	0.561518	0.668474	Glycolysis / Gluconeogenesis	Unigene16260_All
ko00190	748	1	0.601911	0.683989	Oxidative phosphorylation	Unigene58265_All
ko03040	3755	4	0.681967	0.741268	Spliceosome	Unigene3019_All,Unigene50413_All,Unigene66683_All,Unigene8099_All
ko04626	1152	1	0.759221	0.789639	Plant-pathogen interaction	Unigene87165_All
ko03018	1260	1	0.789639	0.789639	RNA degradation	Unigene76623_All

## Sheet: T5-vs-T9-down
Supplementary file S3 KEGG enrichment analysis for down-regulated genes in T5-vs-T9.
Pathway ID	All genes with annotation	DEGs with annotation	p-value	q-value	Pathway	Genes
ko03010	1102	88	1.3856e-62	1.15006e-60	Ribosome	Unigene12062_All,Unigene16360_All,Unigene16362_All,Unigene16585_All,Unigene16721_All,Unigene16765_All,Unigene16906_All,Unigene16959_All,Unigene17015_All,Unigene17055_All,Unigene17061_All,Unigene24912_All,Unigene25216_All,Unigene25240_All,Unigene25249_All,Unigene25305_All,Unigene25321_All,Unigene25411_All,Unigene25419_All,Unigene25464_All,Unigene33265_All,Unigene33495_All,Unigene33567_All,Unigene3…
ko00190	748	33	7.22133e-16	2.99685e-14	Oxidative phosphorylation	CL1202.Contig5_All,CL354.Contig26_All,Unigene3330_All,Unigene33689_All,Unigene33720_All,Unigene58870_All,Unigene62089_All,Unigene75947_All,Unigene8001_All,Unigene8054_All,Unigene84094_All,Unigene84127_All,Unigene84622_All,Unigene84857_All,Unigene84859_All,Unigene84860_All,Unigene84865_All,Unigene85015_All,Unigene85046_All,Unigene85075_All,Unigene85078_All,Unigene85139_All,Unigene85143_All,Unigene…
ko00020	286	18	9.96122e-12	2.75594e-10	Citrate cycle (TCA cycle)	CL146.Contig1_All,Unigene18213_All,Unigene67767_All,Unigene84859_All,Unigene84860_All,Unigene85040_All,Unigene85075_All,Unigene85078_All,Unigene85325_All,Unigene85437_All,Unigene85528_All,Unigene85563_All,Unigene85736_All,Unigene85763_All,Unigene85822_All,Unigene85894_All,Unigene85993_All,Unigene86201_All
ko04145	368	19	8.02498e-11	1.66518e-09	Phagosome	CL2272.Contig2_All,Unigene16720_All,Unigene17010_All,Unigene21548_All,Unigene33368_All,Unigene35143_All,Unigene50109_All,Unigene67116_All,Unigene69195_All,Unigene76095_All,Unigene82934_All,Unigene8390_All,Unigene84146_All,Unigene84417_All,Unigene84825_All,Unigene85160_All,Unigene85225_All,Unigene9607_All,Unigene9608_All
ko01110	2695	52	6.74507e-10	1.11968e-08	Biosynthesis of secondary metabolites	CL146.Contig1_All,CL3574.Contig4_All,CL5929.Contig1_All,Unigene18213_All,Unigene30138_All,Unigene32259_All,Unigene33883_All,Unigene39551_All,Unigene63684_All,Unigene67767_All,Unigene76073_All,Unigene7823_All,Unigene8040_All,Unigene84859_All,Unigene84860_All,Unigene84989_All,Unigene85002_All,Unigene85040_All,Unigene85051_All,Unigene85075_All,Unigene85078_All,Unigene85090_All,Unigene85259_All,Unige…
ko00640	165	12	5.71394e-09	7.90428e-08	Propanoate metabolism	Unigene8040_All,Unigene85064_All,Unigene85246_All,Unigene85454_All,Unigene85516_All,Unigene85563_All,Unigene85736_All,Unigene85753_All,Unigene85763_All,Unigene85822_All,Unigene85917_All,Unigene85956_All
ko00280	178	11	1.31224e-07	1.55594e-06	Valine, leucine and isoleucine degradation	Unigene8040_All,Unigene85064_All,Unigene85246_All,Unigene85286_All,Unigene85437_All,Unigene85454_All,Unigene85516_All,Unigene85753_All,Unigene85917_All,Unigene85956_All,Unigene85993_All
ko00010	670	18	4.47135e-06	4.63903e-05	Glycolysis / Gluconeogenesis	CL146.Contig1_All,Unigene32259_All,Unigene33883_All,Unigene76073_All,Unigene8040_All,Unigene85040_All,Unigene85278_All,Unigene85325_All,Unigene85400_All,Unigene85436_All,Unigene85437_All,Unigene85454_All,Unigene85604_All,Unigene85626_All,Unigene85753_All,Unigene85861_All,Unigene85900_All,Unigene85993_All
ko00260	220	10	7.73341e-06	7.13192e-05	Glycine, serine and threonine metabolism	CL4290.Contig1_All,CL6246.Contig1_All,Unigene67463_All,Unigene8040_All,Unigene84886_All,Unigene85437_All,Unigene85454_All,Unigene85753_All,Unigene85993_All,Unigene86130_All
ko00071	127	7	5.38607e-05	0.000447044	Fatty acid metabolism	Unigene8040_All,Unigene85286_All,Unigene85454_All,Unigene85753_All,Unigene85917_All,Unigene86048_All,Unigene86112_All
ko00710	232	9	7.52052e-05	0.000567457	Carbon fixation in photosynthetic organisms	CL146.Contig1_All,Unigene33883_All,Unigene67767_All,Unigene85040_All,Unigene85325_All,Unigene85400_All,Unigene85604_All,Unigene85626_All,Unigene85885_All
ko00053	114	6	0.000237113	0.00164003	Ascorbate and aldarate metabolism	Unigene8040_All,Unigene85051_All,Unigene85171_All,Unigene85259_All,Unigene85454_All,Unigene85753_All
ko00620	399	11	0.000257001	0.00164086	Pyruvate metabolism	CL146.Contig1_All,Unigene67767_All,Unigene8040_All,Unigene85040_All,Unigene85325_All,Unigene85437_All,Unigene85454_All,Unigene85753_All,Unigene85917_All,Unigene85956_All,Unigene85993_All
ko00410	93	5	0.000715127	0.00423968	beta-Alanine metabolism	Unigene8040_All,Unigene85064_All,Unigene85454_All,Unigene85516_All,Unigene85753_All
ko00630	213	7	0.00124207	0.00687277	Glyoxylate and dicarboxylate metabolism	Unigene18213_All,Unigene67767_All,Unigene85246_All,Unigene85563_All,Unigene85822_All,Unigene85917_All,Unigene86123_All
ko00300	31	3	0.00163156	0.00846373	Lysine biosynthesis	Unigene8040_All,Unigene85454_All,Unigene85753_All
ko00910	183	6	0.00277063	0.0128491	Nitrogen metabolism	CL547.Contig3_All,Unigene3330_All,Unigene85053_All,Unigene85200_All,Unigene85303_All,Unigene85447_All
ko00310	77	4	0.00278655	0.0128491	Lysine degradation	Unigene8040_All,Unigene85454_All,Unigene85753_All,Unigene85917_All
ko00360	90	4	0.00487491	0.0212957	Phenylalanine metabolism	Unigene85637_All,Unigene85885_All,Unigene86086_All,Unigene86112_All
ko04146	352	8	0.00559211	0.0232073	Peroxisome	Unigene33707_All,Unigene50961_All,Unigene57821_All,Unigene63684_All,Unigene76269_All,Unigene85286_All,Unigene85976_All,Unigene86048_All
ko00380	100	4	0.00705595	0.0278878	Tryptophan metabolism	Unigene8040_All,Unigene85454_All,Unigene85753_All,Unigene85917_All
ko00340	59	3	0.0101048	0.0381227	Histidine metabolism	Unigene8040_All,Unigene85454_All,Unigene85753_All
ko00592	77	3	0.0205985	0.0743337	alpha-Linolenic acid metabolism	Unigene85286_All,Unigene86048_All,Unigene86112_All
ko00750	32	2	0.0241986	0.0836869	Vitamin B6 metabolism	CL4290.Contig1_All,CL6246.Contig1_All
ko00330	219	5	0.0257387	0.0854526	Arginine and proline metabolism	CL547.Contig3_All,Unigene8040_All,Unigene85454_All,Unigene85753_All,Unigene85885_All
ko03018	1260	16	0.0310789	0.0992133	RNA degradation	CL1891.Contig2_All,Unigene26553_All,Unigene42410_All,Unigene58875_All,Unigene67422_All,Unigene67689_All,Unigene76037_All,Unigene76070_All,Unigene85010_All,Unigene85014_All,Unigene85093_All,Unigene85119_All,Unigene85278_All,Unigene85436_All,Unigene85861_All,Unigene85900_All
ko01100	11795	103	0.052436	0.161192	Metabolic pathways	CL1202.Contig5_All,CL146.Contig1_All,CL1596.Contig1_All,CL1891.Contig2_All,CL2016.Contig1_All,CL3058.Contig4_All,CL354.Contig26_All,CL3574.Contig4_All,CL4290.Contig1_All,CL547.Contig3_All,CL5929.Contig1_All,CL6246.Contig1_All,Unigene16555_All,Unigene16961_All,Unigene18213_All,Unigene30138_All,Unigene32259_All,Unigene3330_All,Unigene33689_All,Unigene33720_All,Unigene33883_All,Unigene3695_All,Unige…
ko03060	124	3	0.0677078	0.200705	Protein export	Unigene25160_All,Unigene42214_All,Unigene50626_All
ko00196	126	3	0.0703074	0.201225	Photosynthesis - antenna proteins	Unigene67224_All,Unigene84984_All,Unigene86197_All
ko01040	136	3	0.08396	0.232289	Biosynthesis of unsaturated fatty acids	Unigene85286_All,Unigene85805_All,Unigene86048_All
ko00232	12	1	0.0867629	0.232301	Caffeine metabolism	Unigene63684_All
ko00350	147	3	0.100168	0.252321	Tyrosine metabolism	Unigene85637_All,Unigene85885_All,Unigene86086_All
ko00590	71	2	0.100321	0.252321	Arachidonic acid metabolism	Unigene33874_All,Unigene50319_All
ko00072	17	1	0.120659	0.294549	Synthesis and degradation of ketone bodies	Unigene85917_All
ko00130	83	2	0.129734	0.297178	Ubiquinone and other terpenoid-quinone biosynthesis	Unigene85637_All,Unigene86086_All
ko00900	84	2	0.132268	0.297178	Terpenoid backbone biosynthesis	Unigene85090_All,Unigene85917_All
ko00561	167	3	0.132477	0.297178	Glycerolipid metabolism	Unigene8040_All,Unigene85454_All,Unigene85753_All
ko00270	569	7	0.140813	0.307566	Cysteine and methionine metabolism	Unigene16961_All,Unigene30138_All,Unigene39551_All,Unigene59224_All,Unigene84886_All,Unigene85885_All,Unigene86130_All
ko00650	92	2	0.152923	0.324498	Butanoate metabolism	Unigene85917_All,Unigene86112_All
ko00562	276	4	0.156385	0.324498	Inositol phosphate metabolism	Unigene85064_All,Unigene85509_All,Unigene85516_All,Unigene85716_All
ko00906	95	2	0.160824	0.32557	Carotenoid biosynthesis	CL5929.Contig1_All,Unigene63684_All
ko00950	30	1	0.203029	0.401223	Isoquinoline alkaloid biosynthesis	Unigene85885_All
ko04141	3582	30	0.30031	0.579669	Protein processing in endoplasmic reticulum	CL5713.Contig1_All,CL5713.Contig2_All,Unigene1026_All,Unigene16720_All,Unigene25160_All,Unigene33926_All,Unigene41814_All,Unigene41976_All,Unigene42214_All,Unigene42435_All,Unigene44067_All,Unigene50148_All,Unigene50626_All,Unigene525_All,Unigene57821_All,Unigene59443_All,Unigene60999_All,Unigene67422_All,Unigene75967_All,Unigene76037_All,Unigene76160_All,Unigene8155_All,Unigene8261_All,Unigene84…
ko00250	159	2	0.336987	0.63568	Alanine, aspartate and glutamate metabolism	CL547.Contig3_All,Unigene85885_All
ko00960	57	1	0.350327	0.646159	Tropane, piperidine and pyridine alkaloid biosynthesis	Unigene85885_All
ko03430	177	2	0.385635	0.695819	Mismatch repair	Unigene67431_All,Unigene85744_All
ko00940	181	2	0.396242	0.699747	Phenylpropanoid biosynthesis	Unigene67463_All,Unigene85273_All
ko00450	76	1	0.437379	0.756301	Selenocompound metabolism	Unigene67368_All
ko00400	82	1	0.462372	0.768479	Phenylalanine, tyrosine and tryptophan biosynthesis	Unigene85885_All
ko03410	207	2	0.462939	0.768479	Base excision repair	Unigene85690_All,Unigene85744_All
ko00480	211	2	0.472817	0.769486	Glutathione metabolism	Unigene33874_All,Unigene85171_All
ko04710	91	1	0.497801	0.794567	Circadian rhythm - mammal	Unigene85131_All
ko00920	107	1	0.555133	0.843874	Sulfur metabolism	Unigene86130_All
ko00230	797	6	0.556849	0.843874	Purine metabolism	Unigene16555_All,Unigene63684_All,Unigene85002_All,Unigene85302_All,Unigene85641_All,Unigene85840_All
ko04120	387	3	0.559194	0.843874	Ubiquitin mediated proteolysis	Unigene76160_All,Unigene85131_All,Unigene85291_All
ko00051	405	3	0.589931	0.874362	Fructose and mannose metabolism	CL390.Contig7_All,Unigene33883_All,Unigene76073_All
ko03008	425	3	0.622426	0.89543	Ribosome biogenesis in eukaryotes	Unigene33785_All,Unigene85070_All,Unigene85133_All
ko00520	717	5	0.629314	0.89543	Amino sugar and nucleotide sugar metabolism	Unigene7823_All,Unigene84989_All,Unigene85051_All,Unigene85259_All,Unigene85559_All
ko03022	292	2	0.647299	0.89543	Basal transcription factors	CL4956.Contig3_All,Unigene85055_All
ko00030	292	2	0.647299	0.89543	Pentose phosphate pathway	Unigene33883_All,Unigene76073_All
ko04075	474	3	0.694394	0.928256	Plant hormone signal transduction	Unigene26667_All,Unigene44696_All,Unigene85531_All
ko00100	159	1	0.700064	0.928256	Steroid biosynthesis	Unigene85601_All
ko00860	161	1	0.70458	0.928256	Porphyrin and chlorophyll metabolism	CL3574.Contig4_All
ko00040	654	4	0.727333	0.943261	Pentose and glucuronate interconversions	Unigene78625_All,Unigene83070_All,Unigene85055_All,Unigene85259_All
ko03420	523	3	0.755524	0.964746	Nucleotide excision repair	CL4956.Contig3_All,Unigene42376_All,Unigene85744_All
ko00061	369	2	0.767697	0.965437	Fatty acid biosynthesis	Unigene85805_All,Unigene85956_All
ko03440	217	1	0.806857	0.984841	Homologous recombination	Unigene42887_All
ko03030	217	1	0.806857	0.984841	DNA replication	Unigene85744_All
ko04140	233	1	0.828955	0.997148	Regulation of autophagy	Unigene23031_All
ko00240	616	3	0.844246	1	Pyrimidine metabolism	Unigene16555_All,Unigene67368_All,Unigene85503_All
ko04626	1152	6	0.867072	1	Plant-pathogen interaction	Unigene23031_All,Unigene44067_All,Unigene50148_All,Unigene50933_All,Unigene75967_All,Unigene85079_All
ko00500	828	4	0.871718	1	Starch and sucrose metabolism	Unigene78625_All,Unigene83070_All,Unigene85055_All,Unigene85259_All
ko00195	306	1	0.901788	1	Photosynthesis	CL1596.Contig1_All
ko03020	327	1	0.916287	1	RNA polymerase	Unigene16555_All
ko04070	359	1	0.934381	1	Phosphatidylinositol signaling system	Unigene50933_All
ko00052	372	1	0.940565	1	Galactose metabolism	Unigene76073_All
ko02010	411	1	0.95584	1	ABC transporters	Unigene85224_All
ko03040	3755	16	0.996412	1	Spliceosome	CL1066.Contig2_All,Unigene41814_All,Unigene525_All,Unigene60999_All,Unigene67422_All,Unigene76037_All,Unigene7832_All,Unigene79190_All,Unigene85000_All,Unigene85014_All,Unigene85072_All,Unigene85088_All,Unigene85155_All,Unigene85183_All,Unigene85235_All,Unigene85513_All
ko00565	5542	9	1	1	Ether lipid metabolism	CL1891.Contig2_All,CL2016.Contig1_All,CL3058.Contig4_All,Unigene3695_All,Unigene43640_All,Unigene84282_All,Unigene8993_All,Unigene8994_All,Unigene9346_All
ko00564	5707	9	1	1	Glycerophospholipid metabolism	CL1891.Contig2_All,CL2016.Contig1_All,CL3058.Contig4_All,Unigene3695_All,Unigene43640_All,Unigene84282_All,Unigene8993_All,Unigene8994_All,Unigene9346_All
ko04144	5973	15	1	1	Endocytosis	CL1891.Contig2_All,CL2016.Contig1_All,CL3058.Contig4_All,Unigene3695_All,Unigene41814_All,Unigene43640_All,Unigene60999_All,Unigene67422_All,Unigene76037_All,Unigene84282_All,Unigene85014_All,Unigene85374_All,Unigene8993_All,Unigene8994_All,Unigene9346_All
ko03015	23503	43	1	1	mRNA surveillance pathway	CL101.Contig30_All,CL1066.Contig2_All,CL1527.Contig2_All,CL2261.Contig3_All,CL3058.Contig4_All,CL3253.Contig3_All,CL3708.Contig1_All,CL3766.Contig1_All,CL4030.Contig1_All,CL4030.Contig2_All,CL5012.Contig2_All,CL5700.Contig5_All,CL7630.Contig2_All,CL7778.Contig2_All,Unigene15917_All,Unigene1911_All,Unigene22412_All,Unigene26123_All,Unigene27230_All,Unigene33694_All,Unigene41976_All,Unigene42410_Al…
ko03013	26799	55	1	1	RNA transport	CL101.Contig30_All,CL1066.Contig2_All,CL1527.Contig2_All,CL2261.Contig3_All,CL3058.Contig4_All,CL3253.Contig3_All,CL3708.Contig1_All,CL3766.Contig1_All,CL4030.Contig1_All,CL4030.Contig2_All,CL5012.Contig2_All,CL5700.Contig5_All,CL5929.Contig1_All,CL7630.Contig2_All,CL7778.Contig2_All,Unigene15917_All,Unigene18287_All,Unigene1911_All,Unigene22412_All,Unigene26123_All,Unigene26641_All,Unigene27230_…

## Sheet: T9-vs-T10-up
Supplementary file S3 KEGG enrichment analysis for up-regulated genes in T9-vs-T10.
Pathway ID	All genes with annotation	DEGs with annotation	p-value	q-value	Pathway	Genes
ko03010	1102	76	3.04673e-67	1.7671e-65	Ribosome	Unigene12062_All,Unigene16360_All,Unigene16362_All,Unigene16585_All,Unigene16721_All,Unigene16765_All,Unigene16906_All,Unigene17015_All,Unigene17055_All,Unigene17061_All,Unigene24912_All,Unigene25216_All,Unigene25249_All,Unigene25305_All,Unigene25321_All,Unigene25411_All,Unigene25419_All,Unigene25464_All,Unigene33265_All,Unigene33495_All,Unigene33567_All,Unigene33675_All,Unigene33705_All,Unigene3…
ko04145	368	11	1.09571e-06	3.17756e-05	Phagosome	CL2272.Contig2_All,Unigene16720_All,Unigene33368_All,Unigene50109_All,Unigene67116_All,Unigene69195_All,Unigene74900_All,Unigene82934_All,Unigene84417_All,Unigene84825_All,Unigene9608_All
ko00190	748	14	9.23939e-06	0.000178628	Oxidative phosphorylation	CL1202.Contig5_All,Unigene3330_All,Unigene33720_All,Unigene58870_All,Unigene62089_All,Unigene75947_All,Unigene8001_All,Unigene8054_All,Unigene84094_All,Unigene84127_All,Unigene84622_All,Unigene84859_All,Unigene84860_All,Unigene85015_All
ko00750	32	2	0.00917488	0.133036	Vitamin B6 metabolism	CL4290.Contig1_All,CL6246.Contig1_All
ko00053	114	3	0.0150594	0.174689	Ascorbate and aldarate metabolism	Unigene8040_All,Unigene85051_All,Unigene85171_All
ko03060	124	3	0.0187992	0.181725	Protein export	Unigene25160_All,Unigene42214_All,Unigene50626_All
ko00590	71	2	0.0410024	0.298367	Arachidonic acid metabolism	Unigene33874_All,Unigene50319_All
ko00020	286	4	0.0411541	0.298367	Citrate cycle (TCA cycle)	Unigene18213_All,Unigene67767_All,Unigene84859_All,Unigene84860_All
ko00410	93	2	0.0662294	0.426812	beta-Alanine metabolism	Unigene8040_All,Unigene85064_All
ko00260	220	3	0.0779173	0.45192	Glycine, serine and threonine metabolism	CL4290.Contig1_All,CL6246.Contig1_All,Unigene8040_All
ko04141	3582	22	0.0875593	0.461676	Protein processing in endoplasmic reticulum	CL3873.Contig5_All,Unigene1026_All,Unigene16720_All,Unigene25160_All,Unigene33926_All,Unigene41814_All,Unigene42214_All,Unigene42435_All,Unigene43763_All,Unigene44067_All,Unigene50148_All,Unigene50626_All,Unigene59443_All,Unigene60999_All,Unigene67422_All,Unigene76037_All,Unigene76160_All,Unigene8155_All,Unigene8261_All,Unigene84417_All,Unigene85014_All,Unigene85079_All
ko00300	31	1	0.130672	0.63158	Lysine biosynthesis	Unigene8040_All
ko00640	165	2	0.170699	0.705479	Propanoate metabolism	Unigene8040_All,Unigene85064_All
ko00280	178	2	0.191659	0.705479	Valine, leucine and isoleucine degradation	Unigene8040_All,Unigene85064_All
ko00511	51	1	0.205801	0.705479	Other glycan degradation	Unigene69274_All
ko03018	1260	8	0.210521	0.705479	RNA degradation	Unigene58875_All,Unigene67422_All,Unigene67689_All,Unigene76037_All,Unigene76070_All,Unigene85010_All,Unigene85014_All,Unigene85119_All
ko00340	59	1	0.234009	0.705479	Histidine metabolism	Unigene8040_All
ko01110	2695	15	0.236281	0.705479	Biosynthesis of secondary metabolites	CL310.Contig5_All,Unigene18213_All,Unigene30138_All,Unigene32259_All,Unigene33883_All,Unigene39551_All,Unigene67767_All,Unigene76073_All,Unigene7823_All,Unigene8040_All,Unigene84859_All,Unigene84860_All,Unigene84989_All,Unigene85002_All,Unigene85051_All
ko00480	211	2	0.246042	0.705479	Glutathione metabolism	Unigene33874_All,Unigene85171_All
ko00630	213	2	0.249367	0.705479	Glyoxylate and dicarboxylate metabolism	Unigene18213_All,Unigene67767_All
ko00270	569	4	0.255432	0.705479	Cysteine and methionine metabolism	Unigene16961_All,Unigene30138_All,Unigene39551_All,Unigene59224_All
ko00710	232	2	0.280987	0.740785	Carbon fixation in photosynthetic organisms	Unigene33883_All,Unigene67767_All
ko00310	77	1	0.293883	0.741096	Lysine degradation	Unigene8040_All
ko00600	92	1	0.3402	0.811223	Sphingolipid metabolism	Unigene69274_All
ko00010	670	4	0.357029	0.811223	Glycolysis / Gluconeogenesis	Unigene32259_All,Unigene33883_All,Unigene76073_All,Unigene8040_All
ko00380	100	1	0.363652	0.811223	Tryptophan metabolism	Unigene8040_All
ko00030	292	2	0.379274	0.814737	Pentose phosphate pathway	Unigene33883_All,Unigene76073_All
ko00520	717	4	0.404747	0.838404	Amino sugar and nucleotide sugar metabolism	CL310.Contig5_All,Unigene7823_All,Unigene84989_All,Unigene85051_All
ko00071	127	1	0.436841	0.85078	Fatty acid metabolism	Unigene8040_All
ko04146	352	2	0.47159	0.85078	Peroxisome	Unigene33707_All,Unigene76269_All
ko00052	372	2	0.500514	0.85078	Galactose metabolism	Unigene69274_All,Unigene76073_All
ko00460	161	1	0.517195	0.85078	Cyanoamino acid metabolism	CL310.Contig5_All
ko00561	167	1	0.530139	0.85078	Glycerolipid metabolism	Unigene8040_All
ko00620	399	2	0.537917	0.85078	Pyruvate metabolism	Unigene67767_All,Unigene8040_All
ko00051	405	2	0.545963	0.85078	Fructose and mannose metabolism	Unigene33883_All,Unigene76073_All
ko03430	177	1	0.55095	0.85078	Mismatch repair	Unigene67431_All
ko00940	181	1	0.559015	0.85078	Phenylpropanoid biosynthesis	CL310.Contig5_All
ko00910	183	1	0.562993	0.85078	Nitrogen metabolism	Unigene3330_All
ko03008	425	2	0.572076	0.85078	Ribosome biogenesis in eukaryotes	Unigene33785_All,Unigene85133_All
ko03440	217	1	0.625406	0.889504	Homologous recombination	Unigene42887_All
ko00330	219	1	0.628788	0.889504	Arginine and proline metabolism	Unigene8040_All
ko00230	797	3	0.698388	0.945335	Purine metabolism	Unigene85002_All,Unigene85641_All,Unigene85840_All
ko00562	276	1	0.713369	0.945335	Inositol phosphate metabolism	Unigene85064_All
ko00500	828	3	0.722591	0.945335	Starch and sucrose metabolism	CL310.Contig5_All,CL3674.Contig1_All,Unigene85055_All
ko03022	292	1	0.73345	0.945335	Basal transcription factors	Unigene85055_All
ko04626	1152	4	0.764385	0.96379	Plant-pathogen interaction	Unigene44067_All,Unigene50148_All,Unigene50933_All,Unigene85079_All
ko00040	654	2	0.795246	0.970772	Pentose and glucuronate interconversions	CL3674.Contig1_All,Unigene85055_All
ko04070	359	1	0.803398	0.970772	Phosphatidylinositol signaling system	Unigene50933_All
ko04120	387	1	0.826901	0.97878	Ubiquitin mediated proteolysis	Unigene76160_All
ko02010	411	1	0.844804	0.979973	ABC transporters	Unigene85224_All
ko04075	474	1	0.883503	1	Plant hormone signal transduction	Unigene26667_All
ko01100	11795	41	0.97781	1	Metabolic pathways	CL1202.Contig5_All,CL1660.Contig4_All,CL2016.Contig1_All,CL3058.Contig4_All,CL310.Contig5_All,CL3674.Contig1_All,CL4290.Contig1_All,CL6246.Contig1_All,CL918.Contig16_All,Unigene16961_All,Unigene18213_All,Unigene30138_All,Unigene32259_All,Unigene3330_All,Unigene33720_All,Unigene33883_All,Unigene39551_All,Unigene50319_All,Unigene58870_All,Unigene59224_All,Unigene62089_All,Unigene67767_All,Unigene69…
ko03040	3755	8	0.995493	1	Spliceosome	Unigene41814_All,Unigene43763_All,Unigene60999_All,Unigene67422_All,Unigene76037_All,Unigene79190_All,Unigene85000_All,Unigene85014_All
ko04144	5973	12	0.999755	1	Endocytosis	CL1660.Contig4_All,CL2016.Contig1_All,CL3058.Contig4_All,CL918.Contig16_All,Unigene41814_All,Unigene60999_All,Unigene67422_All,Unigene76037_All,Unigene84282_All,Unigene85014_All,Unigene8994_All,Unigene9346_All
ko00565	5542	7	0.999997	1	Ether lipid metabolism	CL1660.Contig4_All,CL2016.Contig1_All,CL3058.Contig4_All,CL918.Contig16_All,Unigene84282_All,Unigene8994_All,Unigene9346_All
ko00564	5707	7	0.999999	1	Glycerophospholipid metabolism	CL1660.Contig4_All,CL2016.Contig1_All,CL3058.Contig4_All,CL918.Contig16_All,Unigene84282_All,Unigene8994_All,Unigene9346_All
ko03013	26799	35	1	1	RNA transport	CL2106.Contig3_All,CL2261.Contig3_All,CL3058.Contig4_All,CL3708.Contig1_All,CL3766.Contig1_All,CL4905.Contig1_All,CL5846.Contig3_All,CL7630.Contig2_All,CL7778.Contig2_All,CL918.Contig12_All,Unigene18287_All,Unigene1911_All,Unigene245_All,Unigene26641_All,Unigene27230_All,Unigene33694_All,Unigene33785_All,Unigene35816_All,Unigene41830_All,Unigene43558_All,Unigene43763_All,Unigene49241_All,Unigene5…
ko03015	23503	27	1	1	mRNA surveillance pathway	CL2106.Contig3_All,CL2261.Contig3_All,CL3058.Contig4_All,CL3708.Contig1_All,CL3766.Contig1_All,CL4905.Contig1_All,CL5846.Contig3_All,CL7630.Contig2_All,CL7778.Contig2_All,CL918.Contig12_All,Unigene1911_All,Unigene27230_All,Unigene33694_All,Unigene35816_All,Unigene43558_All,Unigene49241_All,Unigene51491_All,Unigene58875_All,Unigene59443_All,Unigene60971_All,Unigene61049_All,Unigene70056_All,Unigen…

## Sheet: T9-vs-T10-down
Supplementary file S3 KEGG enrichment analysis for down-regulated genes in T9-vs-T10.
Pathway ID	All genes with annotation	DEGs with annotation	p-value	q-value	Pathway	Genes
ko03010	1102	34	1.49748e-10	8.08639e-09	Ribosome	CL1055.Contig10_All,CL1055.Contig7_All,CL1420.Contig8_All,CL1450.Contig4_All,CL1486.Contig5_All,CL168.Contig3_All,CL19.Contig4_All,CL2285.Contig12_All,CL3798.Contig1_All,CL3798.Contig2_All,CL5121.Contig1_All,CL5121.Contig2_All,CL694.Contig11_All,Unigene10140_All,Unigene11098_All,Unigene16818_All,Unigene19818_All,Unigene21374_All,Unigene3311_All,Unigene33997_All,Unigene44585_All,Unigene46281_All,U…
ko03008	425	14	1.98238e-05	0.000535243	Ribosome biogenesis in eukaryotes	CL5591.Contig1_All,CL849.Contig12_All,CL849.Contig14_All,CL849.Contig1_All,CL849.Contig21_All,CL849.Contig27_All,CL849.Contig6_All,Unigene18770_All,Unigene20556_All,Unigene27776_All,Unigene41803_All,Unigene71719_All,Unigene87395_All,Unigene88061_All
ko00565	5542	70	0.000472484	0.00850471	Ether lipid metabolism	CL1345.Contig2_All,CL2154.Contig2_All,CL2487.Contig4_All,CL3287.Contig2_All,CL4031.Contig2_All,CL5716.Contig1_All,CL6085.Contig2_All,CL6658.Contig2_All,CL6784.Contig2_All,Unigene11337_All,Unigene11919_All,Unigene1487_All,Unigene16603_All,Unigene167_All,Unigene17270_All,Unigene18229_All,Unigene18928_All,Unigene20412_All,Unigene20969_All,Unigene24161_All,Unigene24984_All,Unigene25052_All,Unigene260…
ko00564	5707	70	0.00104086	0.0140516	Glycerophospholipid metabolism	CL1345.Contig2_All,CL2154.Contig2_All,CL2487.Contig4_All,CL3287.Contig2_All,CL4031.Contig2_All,CL5716.Contig1_All,CL6085.Contig2_All,CL6658.Contig2_All,CL6784.Contig2_All,Unigene11337_All,Unigene11919_All,Unigene1487_All,Unigene16603_All,Unigene167_All,Unigene17270_All,Unigene18229_All,Unigene18928_All,Unigene20412_All,Unigene20969_All,Unigene24161_All,Unigene24984_All,Unigene25052_All,Unigene260…
ko00061	369	10	0.0013315	0.0143802	Fatty acid biosynthesis	CL256.Contig3_All,CL5744.Contig1_All,Unigene10287_All,Unigene16338_All,Unigene33415_All,Unigene34260_All,Unigene51681_All,Unigene52340_All,Unigene75795_All,Unigene9999_All
ko00965	61	4	0.00180667	0.01626	Betalain biosynthesis	CL5716.Contig1_All,Unigene42610_All,Unigene43642_All,Unigene67003_All
ko04144	5973	70	0.00327399	0.0252565	Endocytosis	CL1345.Contig2_All,CL2154.Contig2_All,CL2487.Contig4_All,CL3287.Contig2_All,CL4031.Contig2_All,CL5716.Contig1_All,CL6085.Contig2_All,CL6658.Contig2_All,CL6784.Contig2_All,Unigene11337_All,Unigene11919_All,Unigene1487_All,Unigene16603_All,Unigene167_All,Unigene17270_All,Unigene18229_All,Unigene18928_All,Unigene20412_All,Unigene20969_All,Unigene24161_All,Unigene24984_All,Unigene25052_All,Unigene260…
ko04710	91	4	0.00759073	0.0512374	Circadian rhythm - mammal	CL1754.Contig1_All,CL1754.Contig2_All,CL1754.Contig3_All,CL1754.Contig4_All
ko00072	17	2	0.00893866	0.053632	Synthesis and degradation of ketone bodies	CL6859.Contig1_All,Unigene32220_All
ko03410	207	5	0.0321102	0.173395	Base excision repair	Unigene16370_All,Unigene25378_All,Unigene32220_All,Unigene4982_All,Unigene58691_All
ko00350	147	4	0.0368295	0.1808	Tyrosine metabolism	CL5716.Contig1_All,Unigene42610_All,Unigene43642_All,Unigene67003_All
ko04120	387	7	0.0480034	0.216015	Ubiquitin mediated proteolysis	CL1754.Contig1_All,CL1754.Contig2_All,CL1754.Contig3_All,CL1754.Contig4_All,CL42.Contig5_All,CL5541.Contig2_All,CL6760.Contig2_All
ko04070	359	6	0.0863408	0.349143	Phosphatidylinositol signaling system	CL331.Contig1_All,CL331.Contig2_All,CL331.Contig3_All,Unigene23275_All,Unigene68697_All,Unigene86322_All
ko01100	11795	112	0.0941121	0.349143	Metabolic pathways	CL1345.Contig2_All,CL1731.Contig2_All,CL2154.Contig2_All,CL2487.Contig4_All,CL256.Contig3_All,CL2753.Contig4_All,CL3287.Contig2_All,CL3572.Contig2_All,CL3839.Contig7_All,CL4031.Contig2_All,CL425.Contig7_All,CL5716.Contig1_All,CL5744.Contig1_All,CL5919.Contig2_All,CL6085.Contig2_All,CL6563.Contig1_All,CL6658.Contig2_All,CL6784.Contig2_All,CL6859.Contig1_All,Unigene10287_All,Unigene11337_All,Unigen…
ko00902	12	1	0.0969841	0.349143	Monoterpenoid biosynthesis	Unigene33306_All
ko00650	92	2	0.183172	0.608248	Butanoate metabolism	CL6859.Contig1_All,Unigene32220_All
ko00730	25	1	0.191486	0.608248	Thiamine metabolism	Unigene44304_All
ko04145	368	5	0.203213	0.60964	Phagosome	CL2103.Contig1_All,CL2753.Contig4_All,Unigene17075_All,Unigene17096_All,Unigene69326_All
ko00520	717	8	0.264146	0.75073	Amino sugar and nucleotide sugar metabolism	Unigene27080_All,Unigene279_All,Unigene36525_All,Unigene45401_All,Unigene58752_All,Unigene59922_All,Unigene68983_All,Unigene70659_All
ko03420	523	6	0.283739	0.751184	Nucleotide excision repair	CL6784.Contig2_All,Unigene15555_All,Unigene26163_All,Unigene58752_All,Unigene62044_All,Unigene71719_All
ko00190	748	8	0.301671	0.751184	Oxidative phosphorylation	CL1731.Contig2_All,CL2753.Contig4_All,CL3839.Contig7_All,CL5919.Contig2_All,Unigene2877_All,Unigene41803_All,Unigene67376_All,Unigene88198_All
ko00514	45	1	0.317964	0.751184	Other types of O-glycan biosynthesis	Unigene54925_All
ko01040	136	2	0.319949	0.751184	Biosynthesis of unsaturated fatty acids	Unigene68225_All,Unigene75795_All
ko03040	3755	34	0.36688	0.825479	Spliceosome	CL1321.Contig1_All,CL4599.Contig1_All,CL4883.Contig2_All,CL644.Contig1_All,CL663.Contig3_All,CL6859.Contig1_All,CL7034.Contig1_All,Unigene1487_All,Unigene158_All,Unigene17841_All,Unigene19204_All,Unigene2025_All,Unigene20556_All,Unigene22285_All,Unigene26086_All,Unigene26941_All,Unigene3019_All,Unigene41803_All,Unigene41980_All,Unigene43942_All,Unigene46251_All,Unigene50413_All,Unigene50673_All,U…
ko04141	3582	32	0.401994	0.837089	Protein processing in endoplasmic reticulum	CL1754.Contig1_All,CL1754.Contig2_All,CL1754.Contig3_All,CL1754.Contig4_All,CL4089.Contig1_All,CL42.Contig5_All,CL4327.Contig2_All,CL4883.Contig2_All,Unigene15555_All,Unigene17845_All,Unigene24161_All,Unigene30523_All,Unigene31324_All,Unigene35737_All,Unigene37256_All,Unigene40117_All,Unigene40508_All,Unigene43942_All,Unigene45009_All,Unigene50673_All,Unigene51401_All,Unigene53259_All,Unigene5381…
ko00020	286	3	0.436466	0.837089	Citrate cycle (TCA cycle)	Unigene17845_All,Unigene26328_All,Unigene45009_All
ko04650	68	1	0.439195	0.837089	Natural killer cell mediated cytotoxicity	Unigene66275_All
ko00280	178	2	0.445391	0.837089	Valine, leucine and isoleucine degradation	CL6859.Contig1_All,Unigene32220_All
ko00590	71	1	0.453333	0.837089	Arachidonic acid metabolism	Unigene33306_All
ko00195	306	3	0.480124	0.837089	Photosynthesis	CL3572.Contig2_All,Unigene3718_All,Unigene76669_All
ko00310	77	1	0.480551	0.837089	Lysine degradation	Unigene26328_All
ko00480	211	2	0.534431	0.872795	Glutathione metabolism	Unigene32344_All,Unigene50440_All
ko03440	217	2	0.549538	0.872795	Homologous recombination	Unigene27936_All,Unigene71719_All
ko03030	217	2	0.549538	0.872795	DNA replication	CL6563.Contig1_All,Unigene71719_All
ko00053	114	1	0.620936	0.935017	Ascorbate and aldarate metabolism	Unigene50440_All
ko04626	1152	9	0.641528	0.935017	Plant-pathogen interaction	CL331.Contig1_All,CL331.Contig2_All,CL331.Contig3_All,CL4327.Contig2_All,Unigene23275_All,Unigene45023_All,Unigene6322_All,Unigene68697_All,Unigene86322_All
ko00040	654	5	0.650445	0.935017	Pentose and glucuronate interconversions	CL6658.Contig2_All,Unigene45401_All,Unigene67093_All,Unigene70290_All,Unigene74214_All
ko00620	399	3	0.657975	0.935017	Pyruvate metabolism	Unigene17845_All,Unigene33415_All,Unigene45009_All
ko00500	828	6	0.70341	0.973952	Starch and sucrose metabolism	CL425.Contig7_All,CL6658.Contig2_All,Unigene45401_All,Unigene67093_All,Unigene70290_All,Unigene74214_All
ko00640	165	1	0.754554	0.977559	Propanoate metabolism	Unigene33415_All
ko03020	327	2	0.765612	0.977559	RNA polymerase	CL6085.Contig2_All,Unigene11511_All
ko00240	616	4	0.766558	0.977559	Pyrimidine metabolism	CL6085.Contig2_All,CL6563.Contig1_All,Unigene11511_All,Unigene499_All
ko03430	177	1	0.778427	0.977559	Mismatch repair	Unigene71719_All
ko04146	352	2	0.799996	0.981814	Peroxisome	CL6859.Contig1_All,Unigene32220_All
ko00710	232	1	0.861416	0.999997	Carbon fixation in photosynthetic organisms	Unigene4502_All
ko00230	797	4	0.90659	0.999997	Purine metabolism	CL6085.Contig2_All,CL6563.Contig1_All,Unigene11511_All,Unigene499_All
ko03018	1260	7	0.910036	0.999997	RNA degradation	CL3108.Contig1_All,CL4599.Contig1_All,Unigene19466_All,Unigene42319_All,Unigene53066_All,Unigene63080_All,Unigene76623_All
ko03022	292	1	0.916987	0.999997	Basal transcription factors	Unigene71719_All
ko00010	670	3	0.923741	0.999997	Glycolysis / Gluconeogenesis	Unigene17845_All,Unigene45009_All,Unigene4502_All
ko01110	2695	15	0.969928	0.999997	Biosynthesis of secondary metabolites	CL6859.Contig1_All,Unigene17845_All,Unigene26328_All,Unigene27080_All,Unigene279_All,Unigene32220_All,Unigene33306_All,Unigene36525_All,Unigene45009_All,Unigene4502_All,Unigene45401_All,Unigene58752_All,Unigene59922_All,Unigene68983_All,Unigene70659_All
ko02010	411	1	0.970009	0.999997	ABC transporters	Unigene2231_All
ko00270	569	1	0.992266	0.999997	Cysteine and methionine metabolism	Unigene8844_All
ko03013	26799	187	0.99992	0.999997	RNA transport	CL1036.Contig3_All,CL1321.Contig1_All,CL1352.Contig3_All,CL2003.Contig1_All,CL2037.Contig6_All,CL2256.Contig2_All,CL256.Contig3_All,CL3287.Contig4_All,CL3698.Contig2_All,CL3918.Contig6_All,CL4058.Contig3_All,CL4089.Contig1_All,CL4116.Contig2_All,CL443.Contig1_All,CL49.Contig5_All,CL5541.Contig2_All,CL5782.Contig1_All,CL5878.Contig1_All,CL5919.Contig2_All,CL6085.Contig2_All,CL6415.Contig2_All,CL64…
ko03015	23503	152	0.999997	0.999997	mRNA surveillance pathway	CL1352.Contig3_All,CL2003.Contig1_All,CL2037.Contig6_All,CL256.Contig3_All,CL3287.Contig4_All,CL3918.Contig6_All,CL4058.Contig3_All,CL4089.Contig1_All,CL5878.Contig1_All,CL5919.Contig2_All,CL6085.Contig2_All,CL6415.Contig2_All,CL6464.Contig1_All,CL6646.Contig2_All,CL6784.Contig2_All,CL720.Contig1_All,CL7254.Contig1_All,CL766.Contig15_All,CL7685.Contig2_All,Unigene10134_All,Unigene10156_All,Unigen…

## Sheet: T10-vs-T11-up
Supplementary file S3 KEGG enrichment analysis for up-regulated genes in T10-vs-T11.
Pathway ID	All genes with annotation	DEGs with annotation	p-value	q-value	Pathway	Genes
ko00061	369	10	5.77875e-06	0.00023698	Fatty acid biosynthesis	CL256.Contig3_All,CL5744.Contig1_All,CL5744.Contig2_All,Unigene10287_All,Unigene16338_All,Unigene25822_All,Unigene34260_All,Unigene51681_All,Unigene52340_All,Unigene75795_All
ko03410	207	7	3.71926e-05	0.0007626	Base excision repair	CL4930.Contig1_All,CL7195.Contig1_All,Unigene16370_All,Unigene25378_All,Unigene32220_All,Unigene39096_All,Unigene58691_All
ko04712	137	3	0.0221365	0.234008	Circadian rhythm - plant	Unigene26043_All,Unigene76311_All,Unigene79052_All
ko04145	368	5	0.02283	0.234008	Phagosome	CL2103.Contig1_All,CL2103.Contig4_All,CL2103.Contig5_All,Unigene17096_All,Unigene26564_All
ko00565	5542	32	0.0587681	0.468365	Ether lipid metabolism	CL2154.Contig2_All,CL2154.Contig4_All,CL2325.Contig1_All,CL2487.Contig4_All,CL4031.Contig2_All,CL5343.Contig1_All,CL6658.Contig2_All,CL7316.Contig1_All,Unigene1487_All,Unigene16603_All,Unigene24161_All,Unigene26531_All,Unigene28590_All,Unigene29289_All,Unigene35068_All,Unigene42370_All,Unigene43655_All,Unigene43_All,Unigene44119_All,Unigene59542_All,Unigene59667_All,Unigene59769_All,Unigene63555_…
ko00072	17	1	0.0713092	0.468365	Synthesis and degradation of ketone bodies	Unigene32220_All
ko00564	5707	32	0.0799648	0.468365	Glycerophospholipid metabolism	CL2154.Contig2_All,CL2154.Contig4_All,CL2325.Contig1_All,CL2487.Contig4_All,CL4031.Contig2_All,CL5343.Contig1_All,CL6658.Contig2_All,CL7316.Contig1_All,Unigene1487_All,Unigene16603_All,Unigene24161_All,Unigene26531_All,Unigene28590_All,Unigene29289_All,Unigene35068_All,Unigene42370_All,Unigene43655_All,Unigene43_All,Unigene44119_All,Unigene59542_All,Unigene59667_All,Unigene59769_All,Unigene63555_…
ko01040	136	2	0.11831	0.566641	Biosynthesis of unsaturated fatty acids	Unigene68225_All,Unigene75795_All
ko04144	5973	32	0.124385	0.566641	Endocytosis	CL2154.Contig2_All,CL2154.Contig4_All,CL2325.Contig1_All,CL2487.Contig4_All,CL4031.Contig2_All,CL5343.Contig1_All,CL6658.Contig2_All,CL7316.Contig1_All,Unigene1487_All,Unigene16603_All,Unigene24161_All,Unigene26531_All,Unigene28590_All,Unigene29289_All,Unigene35068_All,Unigene42370_All,Unigene43655_All,Unigene43_All,Unigene44119_All,Unigene59542_All,Unigene59667_All,Unigene59769_All,Unigene63555_…
ko03013	26799	125	0.14482	0.593761	RNA transport	CL1036.Contig3_All,CL1066.Contig2_All,CL1253.Contig3_All,CL1321.Contig1_All,CL1328.Contig2_All,CL1874.Contig2_All,CL2003.Contig1_All,CL2013.Contig2_All,CL2029.Contig3_All,CL2256.Contig2_All,CL2269.Contig1_All,CL2460.Contig2_All,CL256.Contig3_All,CL2623.Contig2_All,CL313.Contig1_All,CL3253.Contig1_All,CL3550.Contig4_All,CL3595.Contig4_All,CL402.Contig4_All,CL4030.Contig1_All,CL4030.Contig3_All,CL4…
ko00514	45	1	0.177887	0.663035	Other types of O-glycan biosynthesis	Unigene54925_All
ko04120	387	3	0.237075	0.765985	Ubiquitin mediated proteolysis	CL1866.Contig3_All,CL1866.Contig6_All,Unigene15328_All
ko03030	217	2	0.242873	0.765985	DNA replication	CL4930.Contig1_All,Unigene68319_All
ko02010	411	3	0.26486	0.77566	ABC transporters	CL612.Contig2_All,Unigene17795_All,Unigene61952_All
ko00310	77	1	0.284853	0.778598	Lysine degradation	Unigene26328_All
ko00650	92	1	0.330105	0.845893	Butanoate metabolism	Unigene32220_All
ko00020	286	2	0.352804	0.85088	Citrate cycle (TCA cycle)	Unigene26328_All,Unigene60760_All
ko03020	327	2	0.415695	0.916908	RNA polymerase	CL4692.Contig2_All,CL5909.Contig1_All
ko00071	127	1	0.424909	0.916908	Fatty acid metabolism	Unigene59915_All
ko00350	147	1	0.472953	0.96197	Tyrosine metabolism	Unigene59915_All
ko03430	177	1	0.537628	0.96197	Mismatch repair	CL4930.Contig1_All
ko01100	11795	51	0.538789	0.96197	Metabolic pathways	CL1335.Contig2_All,CL2154.Contig2_All,CL2154.Contig4_All,CL2325.Contig1_All,CL2487.Contig4_All,CL256.Contig3_All,CL4031.Contig2_All,CL4692.Contig2_All,CL5343.Contig1_All,CL5744.Contig1_All,CL5744.Contig2_All,CL5909.Contig1_All,CL6658.Contig2_All,CL7316.Contig1_All,Unigene10287_All,Unigene1487_All,Unigene16338_All,Unigene16603_All,Unigene24161_All,Unigene25822_All,Unigene26328_All,Unigene26531_All…
ko00280	178	1	0.539642	0.96197	Valine, leucine and isoleucine degradation	Unigene32220_All
ko00330	219	1	0.615108	0.996099	Arginine and proline metabolism	CL1335.Contig2_All
ko04140	233	1	0.637946	0.996099	Regulation of autophagy	CL1866.Contig3_All
ko03420	523	2	0.664401	0.996099	Nucleotide excision repair	CL4930.Contig1_All,Unigene60760_All
ko00240	616	2	0.749078	0.996099	Pyrimidine metabolism	CL4692.Contig2_All,CL5909.Contig1_All
ko00040	654	2	0.778042	0.996099	Pentose and glucuronate interconversions	CL6658.Contig2_All,Unigene60760_All
ko04146	352	1	0.784872	0.996099	Peroxisome	Unigene32220_All
ko00010	670	2	0.78934	0.996099	Glycolysis / Gluconeogenesis	Unigene59915_All,Unigene60760_All
ko00620	399	1	0.824906	0.996099	Pyruvate metabolism	Unigene60760_All
ko03040	3755	13	0.835999	0.996099	Spliceosome	CL1066.Contig2_All,CL1321.Contig1_All,CL612.Contig2_All,Unigene1487_All,Unigene158_All,Unigene1748_All,Unigene39096_All,Unigene41980_All,Unigene45407_All,Unigene50413_All,Unigene53206_All,Unigene75600_All,Unigene76437_All
ko03008	425	1	0.843769	0.996099	Ribosome biogenesis in eukaryotes	CL6407.Contig1_All
ko00230	797	2	0.862383	0.996099	Purine metabolism	CL4692.Contig2_All,CL5909.Contig1_All
ko00500	828	2	0.8763	0.996099	Starch and sucrose metabolism	CL6658.Contig2_All,Unigene60760_All
ko03015	23503	93	0.895169	0.996099	mRNA surveillance pathway	CL1066.Contig2_All,CL1253.Contig3_All,CL2003.Contig1_All,CL2269.Contig1_All,CL2460.Contig2_All,CL256.Contig3_All,CL2623.Contig2_All,CL3253.Contig1_All,CL3550.Contig4_All,CL3595.Contig4_All,CL402.Contig4_All,CL4030.Contig1_All,CL4030.Contig3_All,CL447.Contig2_All,CL5744.Contig2_All,CL6464.Contig1_All,CL647.Contig1_All,CL647.Contig2_All,CL6646.Contig2_All,CL6662.Contig4_All,CL7009.Contig1_All,CL724…
ko00270	569	1	0.916983	0.996099	Cysteine and methionine metabolism	Unigene8844_All
ko00520	717	1	0.956731	0.996099	Amino sugar and nucleotide sugar metabolism	Unigene27080_All
ko01110	2695	6	0.978162	0.996099	Biosynthesis of secondary metabolites	CL1335.Contig2_All,Unigene26328_All,Unigene27080_All,Unigene32220_All,Unigene59915_All,Unigene60760_All
ko04141	3582	8	0.989153	0.996099	Protein processing in endoplasmic reticulum	CL1866.Contig3_All,CL1866.Contig6_All,Unigene1748_All,Unigene24161_All,Unigene45420_All,Unigene60681_All,Unigene60760_All,Unigene88292_All
ko03018	1260	1	0.996099	0.996099	RNA degradation	Unigene1748_All

## Sheet: T10-vs-T11-down
Supplementary file S3 KEGG enrichment analysis for down-regulated genes in T10-vs-T11.
Pathway ID	All genes with annotation	DEGs with annotation	p-value	q-value	Pathway	Genes
ko03010	1102	86	6.85129e-67	4.52185e-65	Ribosome	Unigene12062_All,Unigene16360_All,Unigene16362_All,Unigene16585_All,Unigene16721_All,Unigene16765_All,Unigene16906_All,Unigene16959_All,Unigene17015_All,Unigene17055_All,Unigene17061_All,Unigene24912_All,Unigene25216_All,Unigene25240_All,Unigene25249_All,Unigene25305_All,Unigene25321_All,Unigene25411_All,Unigene25419_All,Unigene25464_All,Unigene33265_All,Unigene33495_All,Unigene33567_All,Unigene3…
ko00190	748	53	1.15291e-38	3.8046e-37	Oxidative phosphorylation	CL1202.Contig5_All,CL354.Contig11_All,CL354.Contig14_All,CL354.Contig15_All,CL354.Contig18_All,CL354.Contig19_All,CL354.Contig30_All,CL354.Contig38_All,CL354.Contig7_All,Unigene3330_All,Unigene33689_All,Unigene33720_All,Unigene43730_All,Unigene58870_All,Unigene62089_All,Unigene75947_All,Unigene76514_All,Unigene8001_All,Unigene8054_All,Unigene84094_All,Unigene84127_All,Unigene8442_All,Unigene8445_…
ko04145	368	18	3.98928e-11	8.77642e-10	Phagosome	CL2272.Contig2_All,Unigene16720_All,Unigene17010_All,Unigene21548_All,Unigene33368_All,Unigene50109_All,Unigene67116_All,Unigene69195_All,Unigene76095_All,Unigene82934_All,Unigene8390_All,Unigene84146_All,Unigene84417_All,Unigene84825_All,Unigene85160_All,Unigene85225_All,Unigene9607_All,Unigene9608_All
ko00020	286	11	2.71569e-06	4.48089e-05	Citrate cycle (TCA cycle)	CL146.Contig1_All,Unigene18213_All,Unigene67767_All,Unigene84859_All,Unigene85040_All,Unigene85075_All,Unigene85437_All,Unigene85528_All,Unigene85563_All,Unigene85822_All,Unigene85894_All
ko00640	165	7	9.81088e-05	0.00129504	Propanoate metabolism	Unigene60587_All,Unigene8040_All,Unigene85064_All,Unigene85516_All,Unigene85563_All,Unigene85822_All,Unigene85917_All
ko00910	183	7	0.000186132	0.00204745	Nitrogen metabolism	Unigene3330_All,Unigene8442_All,Unigene8513_All,Unigene8523_All,Unigene8527_All,Unigene8533_All,Unigene8568_All
ko00260	220	7	0.000564404	0.00532152	Glycine, serine and threonine metabolism	CL4290.Contig1_All,CL6246.Contig1_All,Unigene25941_All,Unigene67463_All,Unigene8040_All,Unigene85437_All,Unigene9390_All
ko00280	178	6	0.00103465	0.0085359	Valine, leucine and isoleucine degradation	Unigene60587_All,Unigene8040_All,Unigene85064_All,Unigene85437_All,Unigene85516_All,Unigene85917_All
ko00630	213	6	0.00256221	0.0187895	Glyoxylate and dicarboxylate metabolism	Unigene18213_All,Unigene67767_All,Unigene85563_All,Unigene85822_All,Unigene85917_All,Unigene9390_All
ko00410	93	4	0.00302093	0.0199381	beta-Alanine metabolism	Unigene60587_All,Unigene8040_All,Unigene85064_All,Unigene85516_All
ko01110	2695	27	0.0142167	0.0853003	Biosynthesis of secondary metabolites	CL146.Contig1_All,CL237.Contig1_All,Unigene18213_All,Unigene32259_All,Unigene33883_All,Unigene39551_All,Unigene55440_All,Unigene60587_All,Unigene67767_All,Unigene75789_All,Unigene76073_All,Unigene7823_All,Unigene8040_All,Unigene84859_All,Unigene84989_All,Unigene85002_All,Unigene85040_All,Unigene85051_All,Unigene85075_All,Unigene85437_All,Unigene85528_All,Unigene85559_All,Unigene85563_All,Unigene8…
ko00750	32	2	0.0176752	0.0972136	Vitamin B6 metabolism	CL4290.Contig1_All,CL6246.Contig1_All
ko00380	100	3	0.0262913	0.133479	Tryptophan metabolism	Unigene75789_All,Unigene8040_All,Unigene85917_All
ko00053	114	3	0.0366657	0.172853	Ascorbate and aldarate metabolism	Unigene8040_All,Unigene85051_All,Unigene85171_All
ko01100	11795	89	0.0419035	0.175389	Metabolic pathways	CL1202.Contig5_All,CL146.Contig1_All,CL2016.Contig1_All,CL2810.Contig1_All,CL354.Contig11_All,CL354.Contig14_All,CL354.Contig15_All,CL354.Contig18_All,CL354.Contig19_All,CL354.Contig30_All,CL354.Contig38_All,CL354.Contig7_All,CL4290.Contig1_All,CL6246.Contig1_All,Unigene1176_All,Unigene16555_All,Unigene16961_All,Unigene18213_All,Unigene25941_All,Unigene32259_All,Unigene3330_All,Unigene33689_All,U…
ko00620	399	6	0.0435974	0.175389	Pyruvate metabolism	CL146.Contig1_All,Unigene67767_All,Unigene8040_All,Unigene85040_All,Unigene85437_All,Unigene85917_All
ko03060	124	3	0.045176	0.175389	Protein export	Unigene25160_All,Unigene42214_All,Unigene50626_All
ko00071	127	3	0.0479036	0.175646	Fatty acid metabolism	Unigene60587_All,Unigene8040_All,Unigene85917_All
ko00340	59	2	0.0545339	0.189434	Histidine metabolism	Unigene57833_All,Unigene8040_All
ko00710	232	4	0.0618002	0.203941	Carbon fixation in photosynthetic organisms	CL146.Contig1_All,Unigene33883_All,Unigene67767_All,Unigene85040_All
ko00590	71	2	0.0754111	0.237006	Arachidonic acid metabolism	Unigene33874_All,Unigene50319_All
ko00310	77	2	0.086653	0.259959	Lysine degradation	Unigene8040_All,Unigene85917_All
ko00072	17	1	0.102904	0.295291	Synthesis and degradation of ketone bodies	Unigene85917_All
ko00010	670	7	0.138224	0.375256	Glycolysis / Gluconeogenesis	CL146.Contig1_All,Unigene32259_All,Unigene33883_All,Unigene76073_All,Unigene8040_All,Unigene85040_All,Unigene85437_All
ko00904	24	1	0.142143	0.375256	Diterpenoid biosynthesis	Unigene55440_All
ko00300	31	1	0.179669	0.456083	Lysine biosynthesis	Unigene8040_All
ko00350	147	2	0.240557	0.588029	Tyrosine metabolism	Unigene57833_All,Unigene59961_All
ko04141	3582	26	0.27225	0.641731	Protein processing in endoplasmic reticulum	CL6821.Contig2_All,Unigene1026_All,Unigene1517_All,Unigene16720_All,Unigene17510_All,Unigene24739_All,Unigene25160_All,Unigene33926_All,Unigene41814_All,Unigene42214_All,Unigene42435_All,Unigene43763_All,Unigene44067_All,Unigene50148_All,Unigene50626_All,Unigene60999_All,Unigene67422_All,Unigene75967_All,Unigene76037_All,Unigene76160_All,Unigene78791_All,Unigene8155_All,Unigene8261_All,Unigene844…
ko03018	1260	10	0.284255	0.646926	RNA degradation	CL5986.Contig1_All,Unigene42410_All,Unigene58875_All,Unigene67422_All,Unigene67689_All,Unigene68082_All,Unigene76037_All,Unigene76070_All,Unigene85010_All,Unigene85119_All
ko00940	181	2	0.320347	0.687287	Phenylpropanoid biosynthesis	Unigene67463_All,Unigene75789_All
ko00965	61	1	0.322817	0.687287	Betalain biosynthesis	Unigene59961_All
ko03410	207	2	0.380061	0.755241	Base excision repair	Unigene18462_All,Unigene85690_All
ko04146	352	3	0.38867	0.755241	Peroxisome	Unigene33707_All,Unigene50961_All,Unigene76269_All
ko00480	211	2	0.389064	0.755241	Glutathione metabolism	Unigene33874_All,Unigene85171_All
ko00900	84	1	0.415446	0.783412	Terpenoid backbone biosynthesis	Unigene85917_All
ko00650	92	1	0.444609	0.805611	Butanoate metabolism	Unigene85917_All
ko04626	1152	8	0.45163	0.805611	Plant-pathogen interaction	CL6821.Contig2_All,Unigene44067_All,Unigene50148_All,Unigene50933_All,Unigene60199_All,Unigene60405_All,Unigene75967_All,Unigene85079_All
ko00520	717	5	0.481183	0.83574	Amino sugar and nucleotide sugar metabolism	CL237.Contig1_All,Unigene7823_All,Unigene84989_All,Unigene85051_All,Unigene85559_All
ko00562	276	2	0.525605	0.889486	Inositol phosphate metabolism	Unigene85064_All,Unigene85516_All
ko00030	292	2	0.55595	0.917318	Pentose phosphate pathway	Unigene33883_All,Unigene76073_All
ko00230	797	5	0.574364	0.924585	Purine metabolism	Unigene1176_All,Unigene16555_All,Unigene85002_All,Unigene85302_All,Unigene85840_All
ko03020	327	2	0.617431	0.970248	RNA polymerase	Unigene1176_All,Unigene16555_All
ko00460	161	1	0.64292	0.976497	Cyanoamino acid metabolism	Unigene75789_All
ko00561	167	1	0.656384	0.976497	Glycerolipid metabolism	Unigene8040_All
ko03430	177	1	0.677709	0.976497	Mismatch repair	Unigene67431_All
ko00270	569	3	0.703615	0.976497	Cysteine and methionine metabolism	Unigene16961_All,Unigene39551_All,Unigene59224_All
ko04120	387	2	0.707267	0.976497	Ubiquitin mediated proteolysis	Unigene17582_All,Unigene76160_All
ko00051	405	2	0.730552	0.976497	Fructose and mannose metabolism	Unigene33883_All,Unigene76073_All
ko03440	217	1	0.7506	0.976497	Homologous recombination	Unigene42887_All
ko00330	219	1	0.753778	0.976497	Arginine and proline metabolism	Unigene8040_All
ko03008	425	2	0.754566	0.976497	Ribosome biogenesis in eukaryotes	Unigene33785_All,Unigene85133_All
ko03022	292	1	0.845869	1	Basal transcription factors	Unigene85055_All
ko04070	359	1	0.899784	1	Phosphatidylinositol signaling system	Unigene50933_All
ko00240	616	2	0.904515	1	Pyrimidine metabolism	Unigene1176_All,Unigene16555_All
ko00061	369	1	0.906025	1	Fatty acid biosynthesis	CL2810.Contig1_All
ko00052	372	1	0.907821	1	Galactose metabolism	Unigene76073_All
ko02010	411	1	0.928274	1	ABC transporters	Unigene85224_All
ko04075	474	1	0.952192	1	Plant hormone signal transduction	CL836.Contig3_All
ko00500	828	2	0.969022	1	Starch and sucrose metabolism	Unigene75789_All,Unigene85055_All
ko00040	654	1	0.985037	1	Pentose and glucuronate interconversions	Unigene85055_All
ko03040	3755	12	0.998009	1	Spliceosome	Unigene24739_All,Unigene32799_All,Unigene41814_All,Unigene43763_All,Unigene60999_All,Unigene61961_All,Unigene67422_All,Unigene68287_All,Unigene76037_All,Unigene85000_All,Unigene85088_All,Unigene85235_All
ko03015	23503	37	1	1	mRNA surveillance pathway	CL3708.Contig1_All,CL3766.Contig1_All,CL4913.Contig1_All,CL6395.Contig2_All,CL7630.Contig2_All,CL7778.Contig2_All,Unigene10265_All,Unigene1116_All,Unigene1911_All,Unigene24739_All,Unigene27230_All,Unigene27626_All,Unigene29762_All,Unigene32799_All,Unigene33694_All,Unigene35159_All,Unigene42410_All,Unigene51491_All,Unigene57397_All,Unigene58875_All,Unigene58998_All,Unigene59961_All,Unigene60421_Al…
ko00564	5707	6	1	1	Glycerophospholipid metabolism	CL2016.Contig1_All,Unigene43640_All,Unigene84282_All,Unigene8993_All,Unigene8994_All,Unigene9346_All
ko00565	5542	6	1	1	Ether lipid metabolism	CL2016.Contig1_All,Unigene43640_All,Unigene84282_All,Unigene8993_All,Unigene8994_All,Unigene9346_All
ko03013	26799	44	1	1	RNA transport	CL3708.Contig1_All,CL3766.Contig1_All,CL4913.Contig1_All,CL6395.Contig2_All,CL7630.Contig2_All,CL7778.Contig2_All,Unigene10265_All,Unigene1116_All,Unigene1911_All,Unigene24739_All,Unigene26641_All,Unigene27230_All,Unigene27626_All,Unigene29762_All,Unigene32799_All,Unigene33694_All,Unigene33785_All,Unigene35159_All,Unigene41830_All,Unigene42410_All,Unigene43640_All,Unigene43763_All,Unigene44374_Al…
ko04144	5973	10	1	1	Endocytosis	CL2016.Contig1_All,Unigene41814_All,Unigene43640_All,Unigene60999_All,Unigene67422_All,Unigene76037_All,Unigene84282_All,Unigene8993_All,Unigene8994_All,Unigene9346_All
