# Supplementary material for: Whole Transcriptomic Analysis Provides Insights into Molecular Mechanisms for Toxin Biosynthesis in a Toxic Dinoflagellate Alexandrium catenella (ACHK-T)
Source: Toxins (Basel). 2017 Jul 5;9(7):213. doi: 10.3390/toxins9070213 (PMC5535160; doi:10.3390/toxins9070213)
Supplement: Supplementary file 1 [file toxins-09-00213-s001.zip › toxins-203236-supplementary/Supplementary Files S4.xlsx]

## Sheet: Supplementary files S4-1
Supplementary file S4-1 Searching of sxt genes by TBLASN based on sequences from five cyanobacteria species.
	cyanobacteria species
	1)Cylindrospermopsis raciborskii T3													2)Dolichospermum circinale AWQC131C(formerly Anabaena circinalis AWQC131C)													3)Aphanizomenon sp. NH-5													4)Microseira wollei (formerly Lyngbya wollei)
	# TBLASTN 2.2.29+													# TBLASTN 2.2.29+													# TBLASTN 2.2.29+													# TBLASTN 2.2.29+
	# Database: alln.fasta													# Database: alln.fasta													# Database: alln.fasta													# Database: alln.fasta
sxt gene	# Fields: query id, subject id, % identity, alignment length, mismatches, gap opens, q. start, q. end, s. start, s. end, evalue, bit score													# Fields: query id, subject id, % identity, alignment length, mismatches, gap opens, q. start, q. end, s. start, s. end, evalue, bit score													# Fields: query id, subject id, % identity, alignment length, mismatches, gap opens, q. start, q. end, s. start, s. end, evalue, bit score													# Fields: query id, subject id, % identity, alignment length, mismatches, gap opens, q. start, q. end, s. start, s. end, evalue, bit score
sxtA:	# Query: gi|114462352|gb|ABI75094.1| polyketide synthase-related protein [Cylindrospermopsis raciborskii T3]													# Query: gi|114462387|gb|ABI75123.1| polyketide synthase-related protein [Dolichospermum circinale AWQC131C]													# Query: gi|195984455|gb|ACG63801.1| SxtA [Aphanizomenon sp. NH-5]													# Query: gi|195984481|gb|ACG63826.1| SxtA [Microseira wollei]
	# 18 hits found													# 18 hits found													# 18 hits found													# 18 hits found
	gi|114462352|gb|ABI75094.1|	Unigene77178_All	33.07	756	466	17	9	730	2720	4969	1e-109	382		gi|114462387|gb|ABI75123.1|	Unigene77178_All	37.41	580	347	9	158	724	3224	4954	2e-108	378		gi|195984455|gb|ACG63801.1|	Unigene77178_All	37.5	576	344	9	158	720	3224	4942	3e-108	377		gi|195984481|gb|ACG63826.1|	Unigene51437_All	37.27	550	328	10	169	704	678	2318
	gi|114462352|gb|ABI75094.1|	Unigene77178_All	32.94	756	467	17	9	730	83	2332	6e-109	380		gi|114462387|gb|ABI75123.1|	Unigene77178_All	37.24	580	348	9	158	724	587	2317	1e-107	376		gi|195984455|gb|ACG63801.1|	Unigene77178_All	37.33	576	345	9	158	720	587	2305	2e-107	375		gi|195984481|gb|ACG63826.1|	Unigene77178_All	35.66	603	362	10	158	747	3224	4993
	gi|114462352|gb|ABI75094.1|	Unigene51437_All	34.09	613	378	13	154	751	633	2438	1e-103	357		gi|114462387|gb|ABI75123.1|	Unigene51437_All	35.67	586	355	12	158	728	645	2381	3e-104	358		gi|195984455|gb|ACG63801.1|	Unigene51437_All	36.3	562	339	11	158	704	645	2318	5e-104	357		gi|195984481|gb|ACG63826.1|	Unigene77178_All	35.49	603	363	10	158	747	587	2356
	gi|114462352|gb|ABI75094.1|	Unigene68071_All	31.99	744	439	22	9	702	2926	746	8e-91	323		gi|114462387|gb|ABI75123.1|	Unigene14356_All	36.85	464	266	9	255	702	1744	386	6e-91	308		gi|195984455|gb|ACG63801.1|	Unigene14356_All	36.85	464	266	9	255	702	1744	386	6e-91	308		gi|195984481|gb|ACG63826.1|	Unigene14356_All	36.46	458	276	9	255	702	1744	386
	gi|114462352|gb|ABI75094.1|	Unigene14356_All	36.21	464	269	9	255	702	1744	386	5e-89	303		gi|114462387|gb|ABI75123.1|	Unigene68071_All	35.71	546	309	13	184	702	2338	746	4e-88	315		gi|195984455|gb|ACG63801.1|	Unigene68071_All	35.71	546	309	13	184	702	2338	746	3e-88	315		gi|195984481|gb|ACG63826.1|	Unigene68071_All	31.63	743	443	20	9	702	2926	746
	gi|114462352|gb|ABI75094.1|	Unigene5533_All	34.88	516	320	9	204	705	2322	781	4e-85	302		gi|114462387|gb|ABI75123.1|	Unigene5533_All	33.04	563	360	10	158	705	2463	781	3e-83	296		gi|195984455|gb|ACG63801.1|	Unigene5533_All	33.04	563	360	10	158	705	2463	781	4e-83	296		gi|195984481|gb|ACG63826.1|	Unigene5533_All	34.3	516	323	9	204	705	2322	781
	gi|114462352|gb|ABI75094.1|	CL2951.Contig1_All	35.44	395	236	6	849	1230	1449	283	2e-59	217		gi|114462387|gb|ABI75123.1|	CL2951.Contig2_All	36.95	387	228	5	851	1224	1559	408	1e-61	224		gi|195984455|gb|ACG63801.1|	CL2951.Contig2_All	36.69	387	229	5	851	1224	1559	408	3e-61	223		gi|195984481|gb|ACG63826.1|	CL2951.Contig1_All	36.29	394	234	5	855	1236	1449	283
	gi|114462352|gb|ABI75094.1|	CL2951.Contig2_All	35.19	395	237	6	849	1230	1559	393	9e-59	216		gi|114462387|gb|ABI75123.1|	CL2951.Contig1_All	37.2	379	222	5	851	1216	1449	322	1e-61	223		gi|195984455|gb|ACG63801.1|	CL2951.Contig1_All	36.94	379	223	5	851	1216	1449	322	4e-61	221		gi|195984481|gb|ACG63826.1|	CL2951.Contig2_All	36.29	394	234	5	855	1236	1559	393
	gi|114462352|gb|ABI75094.1|	Unigene44192_All	35.12	205	130	2	507	711	152	757	5e-30	127		gi|114462387|gb|ABI75123.1|	Unigene44192_All	35.41	209	128	3	507	711	152	769	4e-30	128		gi|195984455|gb|ACG63801.1|	Unigene44192_All	35.41	209	128	3	507	711	152	769	3e-30	128		gi|195984481|gb|ACG63826.1|	Unigene44192_All	33.04	230	145	4	507	730	152	832
	gi|114462352|gb|ABI75094.1|	CL1963.Contig5_All	25.55	321	196	10	938	1233	1094	2002	4e-13	75.9		gi|114462387|gb|ABI75123.1|	CL1963.Contig5_All	25.45	389	236	13	868	1226	872	1966	2e-14	80.5		gi|195984455|gb|ACG63801.1|	CL1963.Contig5_All	25.13	386	235	13	868	1223	872	1957	7e-14	78.6		gi|195984481|gb|ACG63826.1|	Unigene4764_All	27.59	395	238	11	854	1220	1337	213
	gi|114462352|gb|ABI75094.1|	CL1963.Contig6_All	25.55	321	196	10	938	1233	2472	1564	4e-13	75.9		gi|114462387|gb|ABI75123.1|	CL1963.Contig6_All	25.45	389	236	13	868	1226	2694	1600	2e-14	80.5		gi|195984455|gb|ACG63801.1|	CL1963.Contig6_All	25.13	386	235	13	868	1223	2694	1609	7e-14	78.6		gi|195984481|gb|ACG63826.1|	CL1963.Contig5_All	25.44	401	242	14	872	1239	872	2002
	gi|114462352|gb|ABI75094.1|	Unigene4764_All	25.37	406	252	11	832	1214	1346	213	1e-12	73.2		gi|114462387|gb|ABI75123.1|	CL1963.Contig3_All	25	296	192	7	946	1226	2400	1558	1e-13	77.4		gi|195984455|gb|ACG63801.1|	Unigene4764_All	25.37	406	252	11	834	1216	1346	213	2e-13	75.9		gi|195984481|gb|ACG63826.1|	CL1963.Contig6_All	25.44	401	242	14	872	1239	2694	1564
	gi|114462352|gb|ABI75094.1|	CL1963.Contig3_All	24.08	299	199	6	944	1228	2400	1546	3e-12	72.4		gi|114462387|gb|ABI75123.1|	Unigene4764_All	25.12	406	253	11	834	1216	1346	213	9e-13	73.6		gi|195984455|gb|ACG63801.1|	CL1963.Contig3_All	24.66	296	193	7	946	1226	2400	1558	6e-13	75.1		gi|195984481|gb|ACG63826.1|	CL1963.Contig3_All	24.67	304	191	9	950	1234	2400	1546
	gi|114462352|gb|ABI75094.1|	Unigene13661_All	24.5	298	204	7	928	1221	1135	293	8e-11	67		gi|114462387|gb|ABI75123.1|	Unigene13661_All	24.83	298	203	7	930	1223	1135	293	5e-12	70.9		gi|195984455|gb|ACG63801.1|	Unigene13661_All	24.83	298	203	7	930	1223	1135	293	3e-12	71.2		gi|195984481|gb|ACG63826.1|	Unigene13661_All	25.25	301	198	8	934	1227	1135	293
	gi|114462352|gb|ABI75094.1|	Unigene84411_All	40.91	88	48	2	169	252	271	8	3e-09	61.2		gi|114462387|gb|ABI75123.1|	Unigene84411_All	38.38	99	57	2	158	252	304	8	1e-08	59.3		gi|195984455|gb|ACG63801.1|	Unigene84411_All	38.38	99	57	2	158	252	304	8	2e-08	58.9		gi|195984481|gb|ACG63826.1|	CL1963.Contig2_All	23.89	314	197	10	944	1234	1078	1962
	gi|114462352|gb|ABI75094.1|	Unigene51526_All	35.92	103	62	2	154	252	317	9	1e-08	59.7		gi|114462387|gb|ABI75123.1|	CL1963.Contig2_All	25.72	381	239	13	868	1223	856	1941	2e-08	60.5		gi|195984455|gb|ACG63801.1|	CL1963.Contig2_All	27.31	260	150	11	868	1107	856	1578	4e-08	59.3		gi|195984481|gb|ACG63826.1|	Unigene84411_All	39.77	88	49	2	169	252	271	8
	gi|114462352|gb|ABI75094.1|	CL4218.Contig2_All	40.91	88	48	2	169	252	1766	2029	2e-08	60.5		gi|114462387|gb|ABI75123.1|	CL4218.Contig2_All	38.38	99	57	2	158	252	1733	2029	4e-08	58.9		gi|195984455|gb|ACG63801.1|	CL4218.Contig2_All	38.38	99	57	2	158	252	1733	2029	6e-08	58.5		gi|195984481|gb|ACG63826.1|	CL4218.Contig2_All	39.77	88	49	2	169	252	1766	2029
	gi|114462352|gb|ABI75094.1|	CL1963.Contig2_All	25.76	198	120	6	921	1105	1027	1578	2e-07	57		gi|114462387|gb|ABI75123.1|	Unigene51526_All	37.37	99	58	2	158	252	305	9	1e-07	57		gi|195984455|gb|ACG63801.1|	Unigene51526_All	37.37	99	58	2	158	252	305	9	1e-07	56.6		gi|195984481|gb|ACG63826.1|	Unigene51526_All	35.35	99	60	2	158	252	305	9
sxtB:	# Query: gi|114462351|gb|ABI75093.1| cytidine deaminase [Cylindrospermopsis raciborskii T3]													# Query: gi|114462386|gb|ABI75122.1| cytidine deaminase [Dolichospermum circinale AWQC131C]													# Query: gi|195984454|gb|ACG63800.1| SxtB [Aphanizomenon sp. NH-5]													# Query: gi|195984482|gb|ACG63827.1| SxtB [Microseira wollei]
	# 2 hits found													# 2 hits found													# 2 hits found													# 2 hits found
	gi|114462351|gb|ABI75093.1|	Unigene47064_All	32.86	283	142	8	51	310	526	1299	1e-28	116		gi|114462386|gb|ABI75122.1|	Unigene47064_All	31.13	302	157	9	45	324	511	1329	2e-29	119		gi|195984454|gb|ACG63800.1|	Unigene47064_All	31.29	294	155	8	45	316	511	1317	7e-29	117		gi|195984482|gb|ACG63827.1|	Unigene47064_All	32.14	308	162	8	31	316	469	1317
	gi|114462351|gb|ABI75093.1|	Unigene30379_All	33.58	271	153	8	44	306	243	998	1e-22	98.2		gi|114462386|gb|ABI75122.1|	Unigene30379_All	29.52	271	167	7	44	309	243	998	5e-20	90.9		gi|195984454|gb|ACG63800.1|	Unigene30379_All	29.89	271	163	7	44	306	243	998	4e-19	88.6		gi|195984482|gb|ACG63827.1|	Unigene30379_All	31.87	273	159	8	42	306	237	998
sxtC:	# Query: gi|114462350|gb|ABI75092.1| SxtC [Cylindrospermopsis raciborskii T3]													# Query: sxtC-nosequence													# Query: gi|269114761|gb|ACZ26224.1| SxtC [Aphanizomenon sp. NH-5]													# Query: gi|269114765|gb|ACZ26227.1| SxtC [Microseira wollei]
	# 0 hits found													# 0 hits found													# 0 hits found													# 0 hits found
sxtD:	# Query: gi|114462347|gb|ABI75089.1| sterole desaturase [Cylindrospermopsis raciborskii T3]													# Query: gi|114462389|gb|ABI75125.1| sterole desaturase [Dolichospermum circinale AWQC131C]													# Query: gi|195984458|gb|ACG63804.1| SxtD [Aphanizomenon sp. NH-5]													# Query: gi|195984502|gb|ACG63847.1| SxtD [Microseira wollei]
	# 1 hits found													# 0 hits found													# 0 hits found													# 0 hits found
	gi|114462347|gb|ABI75089.1|	Unigene35034_All	26.32	133	86	4	99	224	992	609	4e-06	48.5
sxtE:	# Query: gi|114462353|gb|ABI75095.1| SxtE [Cylindrospermopsis raciborskii T3]													# Query: gi|114462388|gb|ABI75124.1| SxtE [Dolichospermum circinale AWQC131C]													# Query: gi|269114762|gb|ACZ26225.1| SxtE [Aphanizomenon sp. NH-5]													# Query: gi|269114766|gb|ACZ26228.1| SxtE [Microseira wollei]
	# 0 hits found													# 0 hits found													# 0 hits found													# 0 hits found
sxtF:	# Query: gi|114462354|gb|ABI75096.1| sodium-driven multidrug and toxic compound extrusion protein [Cylindrospermopsis raciborskii T3]													# Query: sxtF-nosequence													# Query: sxtF-nosequence													# Query: sxtF-nosequence
	# 2 hits found													# 0 hits found													# 0 hits found													# 0 hits found
	gi|114462354|gb|ABI75096.1|	Unigene48291_All	30.14	219	135	5	185	396	921	298	4e-20	94.7
	gi|114462354|gb|ABI75096.1|	CL250.Contig1_All	21.7	318	224	6	78	390	1270	377	1e-07	55.5
sxtG:	# Query: gi|114462355|gb|ABI75097.1| amidinotransferase [Cylindrospermopsis raciborskii T3]													# Query: gi|114462400|gb|ABI75136.1| amidinotransferase [Dolichospermum circinale AWQC131C]													# Query: gi|195984467|gb|ACG63813.1| SxtG [Aphanizomenon sp. NH-5]													# Query: gi|195984485|gb|ACG63830.1| SxtG [Microseira wollei]
	# 3 hits found													# 3 hits found													# 3 hits found													# 3 hits found
	gi|114462355|gb|ABI75097.1|	Unigene18484_All	27.51	309	203	10	83	375	1124	213	1e-23	103		gi|114462400|gb|ABI75136.1|	Unigene18484_All	25.69	401	243	14	22	375	1391	213	6e-22	98.2		gi|195984467|gb|ACG63813.1|	Unigene18484_All	27.56	312	199	11	83	375	1124	213	1e-22	100		gi|195984485|gb|ACG63830.1|	Unigene18484_All	27.18	309	204	10	83	375	1124	213
	gi|114462355|gb|ABI75097.1|	CL1611.Contig2_All	25.69	397	235	17	13	369	37	1167	7e-17	83.2		gi|114462400|gb|ABI75136.1|	CL1611.Contig2_All	25.19	389	245	15	14	369	40	1167	8e-17	82.8		gi|195984467|gb|ACG63813.1|	CL1611.Contig2_All	25	392	242	16	14	369	40	1167	1e-15	79.3		gi|195984485|gb|ACG63830.1|	CL1611.Contig2_All	25.26	392	243	16	13	369	37	1167
	gi|114462355|gb|ABI75097.1|	CL1611.Contig1_All	25.19	389	231	17	21	369	44	1150	8e-15	77		gi|114462400|gb|ABI75136.1|	CL1611.Contig1_All	24.87	382	241	15	21	369	44	1150	4e-15	78.2		gi|195984467|gb|ACG63813.1|	CL1611.Contig1_All	24.68	385	238	16	21	369	44	1150	6e-14	74.3		gi|195984485|gb|ACG63830.1|	CL1611.Contig1_All	27.61	268	164	12	124	369	371	1150
sxtH:	# Query: gi|114462356|gb|ABI75098.1| phenylpropionate dioxygenase [Cylindrospermopsis raciborskii T3]													# Query: gi|114462401|gb|ABI75137.1| phenylpropionate dioxygenase [Dolichospermum circinale AWQC131C]													# Query: gi|195984468|gb|ACG63814.1| SxtH [Aphanizomenon sp. NH-5]													# Query: gi|195984486|gb|ACG63831.1| SxtH [Microseira wollei]
	# 13 hits found													# 13 hits found													# 13 hits found													# 15 hits found
	gi|114462356|gb|ABI75098.1|	Unigene14599_All	25.47	369	209	13	10	328	1620	562	1e-21	97.8		gi|114462401|gb|ABI75137.1|	Unigene14599_All	32.6	181	105	4	10	177	1620	1090	9e-20	91.7		gi|195984468|gb|ACG63814.1|	Unigene14599_All	29.72	249	155	9	10	245	1620	895	2e-19	90.9		gi|195984486|gb|ACG63831.1|	Unigene14599_All	33.5	197	107	6	10	190	1620	1054
	gi|114462356|gb|ABI75098.1|	Unigene51410_All	28.32	286	169	13	66	328	1201	383	4e-19	88.6		gi|114462401|gb|ABI75137.1|	Unigene82218_All	25.14	362	219	14	12	329	231	1292	6e-17	83.2		gi|195984468|gb|ACG63814.1|	Unigene51410_All	27.8	277	171	13	74	333	1177	383	4e-16	80.1		gi|195984486|gb|ACG63831.1|	Unigene82218_All	31.72	186	102	7	12	174	231	782
	gi|114462356|gb|ABI75098.1|	Unigene82218_All	25.47	369	214	13	12	329	231	1307	5e-17	83.2		gi|114462401|gb|ABI75137.1|	Unigene51410_All	27.4	281	175	13	66	329	1201	395	1e-16	81.6		gi|195984468|gb|ACG63814.1|	Unigene82218_All	29.69	192	110	6	12	180	231	800	1e-15	79.3		gi|195984486|gb|ACG63831.1|	Unigene40032_All	40.87	115	60	3	10	118	384	722
	gi|114462356|gb|ABI75098.1|	Unigene40032_All	40.17	117	58	4	10	118	384	722	4e-15	77.4		gi|114462401|gb|ABI75137.1|	Unigene31580_All	24.85	338	223	13	10	331	1436	468	3e-16	80.9		gi|195984468|gb|ACG63814.1|	Unigene40032_All	40	115	61	3	10	118	384	722	4e-15	77.8		gi|195984486|gb|ACG63831.1|	Unigene31580_All	30.11	176	104	8	10	171	1436	924
	gi|114462356|gb|ABI75098.1|	Unigene31580_All	24.26	338	220	12	10	326	1436	468	8e-14	73.6		gi|114462401|gb|ABI75137.1|	Unigene40032_All	40	115	61	3	10	118	384	722	4e-15	77.8		gi|195984468|gb|ACG63814.1|	Unigene31580_All	23.65	334	228	12	12	331	1430	468	7e-15	77		gi|195984486|gb|ACG63831.1|	Unigene51410_All	25.09	287	185	11	66	336	1201	383
	gi|114462356|gb|ABI75098.1|	Unigene39927_All	29.49	217	122	10	10	202	1516	887	8e-13	70.9		gi|114462401|gb|ABI75137.1|	Unigene39927_All	29.36	218	121	9	10	202	1516	887	5e-13	71.2		gi|195984468|gb|ACG63814.1|	Unigene39927_All	37.39	115	64	3	10	118	1516	1178	7e-13	70.9		gi|195984486|gb|ACG63831.1|	Unigene39927_All	29.91	214	125	9	10	202	1516	887
	gi|114462356|gb|ABI75098.1|	Unigene8751_All	29.53	193	114	9	10	186	184	744	5e-12	68.2		gi|114462401|gb|ABI75137.1|	Unigene17764_All	24.66	373	224	17	3	337	1235	174	6e-12	68.2		gi|195984468|gb|ACG63814.1|	Unigene8751_All	32.18	174	96	9	12	169	190	693	7e-12	67.8		gi|195984486|gb|ACG63831.1|	Unigene56680_All	25.07	367	214	18	12	336	221	1264
	gi|114462356|gb|ABI75098.1|	Unigene56680_All	23.46	358	223	16	12	328	221	1264	3e-11	65.5		gi|114462401|gb|ABI75137.1|	Unigene56680_All	27.89	190	113	5	12	177	221	790	1e-11	67		gi|195984468|gb|ACG63814.1|	Unigene56680_All	28.19	188	111	5	12	175	221	784	1e-11	67		gi|195984486|gb|ACG63831.1|	Unigene8751_All	31.82	176	98	9	10	169	184	693
	gi|114462356|gb|ABI75098.1|	Unigene17764_All	29.21	202	122	10	12	194	1208	609	6e-11	65.1		gi|114462401|gb|ABI75137.1|	Unigene8751_All	30.53	190	116	8	10	186	184	744	2e-11	66.6		gi|195984468|gb|ACG63814.1|	Unigene44392_All	26.29	213	123	9	9	192	223	846	2e-10	63.5		gi|195984486|gb|ACG63831.1|	Unigene25483_All	28.8	184	95	8	12	171	713	198
	gi|114462356|gb|ABI75098.1|	Unigene25483_All	30.73	179	98	11	12	171	713	198	7e-10	61.2		gi|114462401|gb|ABI75137.1|	Unigene44392_All	27.87	183	105	8	9	169	223	756	4e-10	62.4		gi|195984468|gb|ACG63814.1|	Unigene25483_All	28.9	173	86	9	22	171	674	198	2e-10	62.8		gi|195984486|gb|ACG63831.1|	Unigene64710_All	25	248	160	9	10	242	1718	1008
	gi|114462356|gb|ABI75098.1|	Unigene44392_All	27.22	180	110	7	9	169	223	756	4e-09	59.3		gi|114462401|gb|ABI75137.1|	Unigene25483_All	29.24	171	88	9	22	171	674	198	2e-08	57		gi|195984468|gb|ACG63814.1|	Unigene17764_All	27.06	218	131	9	12	203	1208	561	1e-09	60.8		gi|195984486|gb|ACG63831.1|	Unigene44392_All	26.19	210	131	8	9	196	223	846
	gi|114462356|gb|ABI75098.1|	Unigene39163_All	30.17	116	74	3	10	120	133	474	2e-07	53.9		gi|114462401|gb|ABI75137.1|	Unigene64710_All	29.14	151	90	6	31	169	1655	1218	7e-07	52.4		gi|195984468|gb|ACG63814.1|	Unigene64710_All	28	175	100	8	31	187	1655	1155	1e-06	51.6		gi|195984486|gb|ACG63831.1|	Unigene17764_All	27.52	218	130	9	12	203	1208	561
	gi|114462356|gb|ABI75098.1|	Unigene64710_All	23.51	251	160	9	10	242	1718	1008	9e-07	52		gi|114462401|gb|ABI75137.1|	Unigene39163_All	29.31	116	75	3	10	120	133	474	2e-06	50.8		gi|195984468|gb|ACG63814.1|	Unigene39163_All	28.45	116	76	3	10	120	133	474	2e-06	50.8		gi|195984486|gb|ACG63831.1|	Unigene39163_All	30.17	116	74	3	10	120	133	474
																																								gi|195984486|gb|ACG63831.1|	CL4604.Contig1_All	23.2	181	113	7	7	169	252	770
																																								gi|195984486|gb|ACG63831.1|	Unigene48239_All	26.06	188	117	8	7	174	1260	703
sxtI:	# Query: gi|114462357|gb|ABI75099.1| NodU/CmcH-related carbamoyltransferase [Cylindrospermopsis raciborskii T3]													# Query: gi|114462403|gb|ABI75139.1| NodU/CmcH-related carbamoyltransferase [Dolichospermum circinale AWQC131C]													# Query: gi|195984470|gb|ACG63816.1| SxtI [Aphanizomenon sp. NH-5]													# Query: sxtI-nosequence
	# 5 hits found													# 5 hits found													# 5 hits found													# 0 hits found
	gi|114462357|gb|ABI75099.1|	CL3270.Contig3_All	27.7	361	196	10	269	586	226	1242	1e-21	100		gi|114462403|gb|ABI75139.1|	CL3270.Contig3_All	28.41	359	196	10	269	586	226	1242	2e-22	102		gi|195984470|gb|ACG63816.1|	CL3270.Contig3_All	28.69	359	195	10	269	586	226	1242	8e-23	103
	gi|114462357|gb|ABI75099.1|	CL3270.Contig2_All	27.7	361	196	10	269	586	1329	2345	2e-21	100		gi|114462403|gb|ABI75139.1|	CL3270.Contig2_All	28.41	359	196	10	269	586	1329	2345	5e-22	102		gi|195984470|gb|ACG63816.1|	CL3270.Contig2_All	28.69	359	195	10	269	586	1329	2345	2e-22	103
	gi|114462357|gb|ABI75099.1|	Unigene72688_All	31.1	299	172	13	184	463	646	1497	4e-15	79.7		gi|114462403|gb|ABI75139.1|	Unigene72688_All	32.23	301	166	11	184	463	646	1497	1e-18	90.9		gi|195984470|gb|ACG63816.1|	Unigene72688_All	32.23	301	166	11	184	463	646	1497	1e-18	90.9
	gi|114462357|gb|ABI75099.1|	Unigene72688_All	51.92	52	25	0	3	54	28	183	2e-08	58.5		gi|114462403|gb|ABI75139.1|	Unigene72688_All	46.77	62	30	1	3	64	28	204	1e-08	59.3		gi|195984470|gb|ACG63816.1|	Unigene72688_All	48.39	62	29	1	3	64	28	204	4e-09	60.8
	gi|114462357|gb|ABI75099.1|	Unigene44587_All	41.98	81	46	1	511	591	88	327	6e-12	65.9		gi|114462403|gb|ABI75139.1|	Unigene44587_All	41.98	81	46	1	511	591	88	327	7e-12	65.9		gi|195984470|gb|ACG63816.1|	Unigene44587_All	43.42	76	42	1	511	586	88	312	2e-11	64.7
sxtJ:	# Query: gi|114462358|gb|ABI75100.1| SxtJ [Cylindrospermopsis raciborskii T3]													# Query: gi|114462404|gb|ABI75140.1| SxtJ [Dolichospermum circinale AWQC131C]													# Query: gi|195984471|gb|ACG63817.1| SxtJ [Aphanizomenon sp. NH-5]													# Query: sxtJ-nosequence
	# 0 hits found													# 0 hits found													# 0 hits found													# 0 hits found
sxtK:	# Query: gi|114462359|gb|ABI75101.1| SxtK [Cylindrospermopsis raciborskii T3]													# Query: gi|114462405|gb|ABI75141.1| SxtK [Dolichospermum circinale AWQC131C]													# Query: gi|195984472|gb|ACG63818.1| SxtK [Aphanizomenon sp. NH-5]													# Query: sxtK-nosequence
	# 0 hits found													# 0 hits found													# 0 hits found													# 0 hits found
sxtL:	# Query: gi|114462360|gb|ABI75102.1| GDSL-lipase [Cylindrospermopsis raciborskii T3]													# Query: gi|114462406|gb|ABI75142.1| GDSL-lipase [Dolichospermum circinale AWQC131C]													# Query: gi|195984473|gb|ACG63819.1| SxtL [Aphanizomenon sp. NH-5]													# Query: sxtL-nosequence
	# 0 hits found													# 0 hits found													# 0 hits found													# 0 hits found
sxtM:	# Query: gi|114462361|gb|ABI75103.1| sodium-driven multidrug and toxic compound extrusion protein [Cylindrospermopsis raciborskii T3]													# Query: gi|114462402|gb|ABI75138.1| sodium-driven multidrug and toxic compound extrusion protein [Dolichospermum circinale AWQC131C]													# Query: gi|195984469|gb|ACG63815.1| SxtM [Aphanizomenon sp. NH-5]													# Query: gi|195984484|gb|ACG63829.1| SxtM1 [Microseira wollei]
	# 2 hits found													# 2 hits found													# 2 hits found													# 2 hits found
	gi|114462361|gb|ABI75103.1|	Unigene48291_All	32.14	252	160	6	190	437	930	196	2e-19	92.8		gi|114462402|gb|ABI75138.1|	Unigene48291_All	26.65	424	292	8	10	425	1470	232	4e-22	101		gi|195984469|gb|ACG63815.1|	Unigene48291_All	28.34	247	164	5	184	425	948	232	3e-19	92.4		gi|195984484|gb|ACG63829.1|	Unigene48291_All	28.26	276	188	5	132	404	1104	298
	gi|114462361|gb|ABI75103.1|	CL250.Contig1_All	27.27	176	116	5	200	373	940	443	2e-09	61.2		gi|114462402|gb|ABI75138.1|	CL250.Contig1_All	26.11	157	110	2	243	398	832	377	3e-09	60.8		gi|195984469|gb|ACG63815.1|	CL250.Contig1_All	34.04	94	61	1	267	359	760	479	2e-07	55.1		gi|195984484|gb|ACG63829.1|	CL250.Contig1_All	24.7	247	164	6	132	373	1132	443
																																								# Query: gi|195984487|gb|ACG63832.1| SxtM2 [Microseira wollei]
																																								# 2 hits found
																																								gi|195984487|gb|ACG63832.1|	Unigene48291_All	27.54	276	190	4	132	404	1104	298
																																								gi|195984487|gb|ACG63832.1|	CL250.Contig1_All	24.7	247	164	6	132	373	1132	443
																																								# Query: gi|269114769|gb|ACZ26231.1| SxtM3 [Microseira wollei]
																																								# 2 hits found
																																								gi|269114769|gb|ACZ26231.1|	Unigene48291_All	28.81	413	280	6	10	417	1470	259
																																								gi|269114769|gb|ACZ26231.1|	CL250.Contig1_All	24.56	285	191	8	95	373	1243	443
sxtN:	# Query: gi|114462362|gb|ABI75104.1| sulfotransferase [Cylindrospermopsis raciborskii T3]													# Query: gi|114462399|gb|ABI75135.1| sulfotransferase [Dolichospermum circinale AWQC131C]													# Query: gi|195984466|gb|ACG63812.1| SxtN [Aphanizomenon sp. NH-5]													# Query: gi|195984483|gb|ACG63828.1| SxtN1 [Microseira wollei]
	# 0 hits found													# 0 hits found													# 0 hits found													# 0 hits found
sxtO:	# Query: gi|114462373|gb|ABI75115.1| adenylylsulfate kinase [Cylindrospermopsis raciborskii T3]													# Query: gi|114462407|gb|ABI75143.1| adenylylsulfate kinase [Dolichospermum circinale AWQC131C]													# Query: sxtO-nosequence													# Query: sxtO-nosequence
	# 1 hits found													# 1 hits found													# 0 hits found													# 0 hits found
	gi|114462373|gb|ABI75115.1|	CL4284.Contig1_All	50.28	177	81	3	1	171	131	658	5e-51	171		gi|114462407|gb|ABI75143.1|	CL4284.Contig1_All	42.86	182	97	2	2	176	188	733	2e-44	154
sxtP:	# Query: gi|114462372|gb|ABI75114.1| putative saxitoxin-binding protein [Cylindrospermopsis raciborskii T3]													# Query: gi|114462390|gb|ABI75126.1| putative saxitoxin-binding protein [Dolichospermum circinale AWQC131C]													# Query: gi|195984459|gb|ACG63805.1| SxtP [Aphanizomenon sp. NH-5]													# Query: gi|195984501|gb|ACG63846.1| SxtP [Microseira wollei]
	# 0 hits found													# 2 hits found													# 1 hits found													# 0 hits found
														gi|114462390|gb|ABI75126.1|	CL2190.Contig4_All	27.24	268	174	8	147	400	197	979	3e-08	57.8		gi|195984459|gb|ACG63805.1|	CL2190.Contig4_All	26.77	269	174	8	145	398	197	979	4e-06	51.2
														gi|114462390|gb|ABI75126.1|	Unigene40102_All	30.83	253	151	11	143	378	1564	827	5e-06	50.4
sxtQ:	# Query: gi|114462371|gb|ABI75113.1| SxtQ [Cylindrospermopsis raciborskii T3]													# Query: sxtQ-nosequence													# Query: gi|195984460|gb|ACG63806.1| SxtQ [Aphanizomenon sp. NH-5]													# Query: gi|195984499|gb|ACG63844.1| SxtQ [Microseira wollei]
	# 0 hits found													# 0 hits found													# 0 hits found													# 0 hits found
sxtR:	# Query: gi|114462370|gb|ABI75112.1| acyl-CoA N-acyltransferase [Cylindrospermopsis raciborskii T3]													# Query: gi|114462392|gb|ABI75128.1| acyl-CoA N-acyltransferase [Dolichospermum circinale AWQC131C]													# Query: gi|195984461|gb|ACG63807.1| SxtR [Aphanizomenon sp. NH-5]													# Query: gi|195984498|gb|ACG63843.1| SxtR [Microseira wollei]
	# 0 hits found													# 0 hits found													# 0 hits found													# 0 hits found
sxtS:	# Query: gi|114462368|gb|ABI75110.1| phytanoyl-CoA dioxygenase [Cylindrospermopsis raciborskii T3]													# Query: gi|114462396|gb|ABI75132.1| phytanoyl-CoA dioxygenase [Dolichospermum circinale AWQC131C]													# Query: gi|195984463|gb|ACG63809.1| SxtS [Aphanizomenon sp. NH-5]													# Query: gi|269114763|gb|ACG63841.2| SxtS [Microseira wollei]
	# 0 hits found													# 0 hits found													# 0 hits found													# 0 hits found
sxtT:	# Query: gi|114462367|gb|ABI75109.1| phenylpropionate dioxygenase [Cylindrospermopsis raciborskii T3]													# Query: gi|114462397|gb|ABI75133.1| phenylpropionate dioxygenase [Dolichospermum circinale AWQC131C]													# Query: gi|195984464|gb|ACG63810.1| SxtT [Aphanizomenon sp. NH-5]													# Query: gi|195984495|gb|ACG63840.1| SxtT [Microseira wollei]
	# 13 hits found													# 13 hits found													# 13 hits found													# 13 hits found
	gi|114462367|gb|ABI75109.1|	Unigene14599_All	32.11	190	113	6	10	187	1620	1063	4e-19	89.7		gi|114462397|gb|ABI75133.1|	Unigene14599_All	31.6	212	124	6	10	205	1620	1000	3e-21	96.3		gi|195984464|gb|ACG63810.1|	Unigene14599_All	31.6	212	124	6	10	205	1620	1000	6e-21	95.5		gi|195984495|gb|ACG63840.1|	Unigene14599_All	32.23	211	117	7	10	204	1620	1018
	gi|114462367|gb|ABI75109.1|	Unigene82218_All	27.25	378	196	18	12	329	231	1307	2e-17	84.3		gi|114462397|gb|ABI75133.1|	Unigene51410_All	28.17	284	177	13	66	333	1201	383	2e-18	87		gi|195984464|gb|ACG63810.1|	Unigene39927_All	27.45	368	203	17	10	329	1516	461	6e-18	86.3		gi|195984495|gb|ACG63840.1|	Unigene56680_All	25.48	365	199	19	15	328	236	1264
	gi|114462367|gb|ABI75109.1|	Unigene51410_All	24.11	282	186	7	66	328	1201	383	4e-15	77		gi|114462397|gb|ABI75133.1|	Unigene39927_All	30.12	259	146	10	10	241	1516	764	4e-17	83.6		gi|195984464|gb|ACG63810.1|	Unigene51410_All	27.56	283	164	11	74	333	1177	383	2e-17	84.3		gi|195984495|gb|ACG63840.1|	Unigene82218_All	26.39	379	198	19	12	329	231	1307
	gi|114462367|gb|ABI75109.1|	Unigene40032_All	41.88	117	56	4	10	118	384	722	4e-15	77.4		gi|114462397|gb|ABI75133.1|	Unigene82218_All	25.84	387	195	18	12	334	231	1307	1e-16	82		gi|195984464|gb|ACG63810.1|	Unigene82218_All	25.32	387	197	18	12	334	231	1307	3e-16	81.3		gi|195984495|gb|ACG63840.1|	Unigene39927_All	29.8	255	152	10	10	241	1516	764
	gi|114462367|gb|ABI75109.1|	Unigene8751_All	28.45	239	119	11	10	207	184	867	5e-15	77.4		gi|114462397|gb|ABI75133.1|	Unigene40032_All	41.59	113	58	3	12	118	390	722	4e-16	80.9		gi|195984464|gb|ACG63810.1|	Unigene40032_All	40.87	115	60	3	10	118	384	722	3e-16	80.9		gi|195984495|gb|ACG63840.1|	Unigene51410_All	25.09	283	182	8	66	328	1201	383
	gi|114462367|gb|ABI75109.1|	Unigene56680_All	24.93	361	206	20	15	328	236	1264	1e-14	75.9		gi|114462397|gb|ABI75133.1|	Unigene56680_All	24.44	360	222	15	12	333	221	1264	2e-14	75.5		gi|195984464|gb|ACG63810.1|	Unigene31580_All	29.21	178	115	5	10	177	1436	906	8e-15	76.6		gi|195984495|gb|ACG63840.1|	Unigene40032_All	40	115	61	3	10	118	384	722
	gi|114462367|gb|ABI75109.1|	Unigene39927_All	28.63	255	155	8	10	241	1516	764	6e-14	73.9		gi|114462397|gb|ABI75133.1|	Unigene31580_All	28.98	176	114	5	12	177	1430	906	2e-13	72.8		gi|195984464|gb|ACG63810.1|	Unigene56680_All	22.47	365	223	15	12	333	221	1264	1e-12	69.7		gi|195984495|gb|ACG63840.1|	Unigene31580_All	27.93	179	116	6	10	177	1436	906
	gi|114462367|gb|ABI75109.1|	Unigene31580_All	28.19	188	121	5	3	177	1466	906	4e-13	71.6		gi|114462397|gb|ABI75133.1|	Unigene8751_All	29.31	232	122	12	12	207	190	867	5e-12	68.2		gi|195984464|gb|ACG63810.1|	Unigene8751_All	29	231	128	11	10	207	184	867	1e-11	67.4		gi|195984495|gb|ACG63840.1|	Unigene8751_All	28.1	242	116	12	10	207	184	867
	gi|114462367|gb|ABI75109.1|	Unigene17764_All	29.02	224	126	11	22	217	1169	513	6e-11	64.7		gi|114462397|gb|ABI75133.1|	Unigene44392_All	28.42	183	104	8	9	169	223	756	3e-10	62.8		gi|195984464|gb|ACG63810.1|	Unigene17764_All	25.27	364	215	17	12	337	1208	174	2e-11	66.6		gi|195984495|gb|ACG63840.1|	Unigene25483_All	29.7	165	95	7	22	171	674	198
	gi|114462367|gb|ABI75109.1|	Unigene25483_All	29.17	168	92	8	22	171	674	198	3e-10	62.4		gi|114462397|gb|ABI75133.1|	Unigene17764_All	25.82	244	149	11	3	217	1235	513	6e-10	61.6		gi|195984464|gb|ACG63810.1|	Unigene44392_All	28.42	183	104	8	9	169	223	756	5e-10	62		gi|195984495|gb|ACG63840.1|	Unigene17764_All	27.66	235	138	11	12	217	1208	513
	gi|114462367|gb|ABI75109.1|	Unigene64710_All	30.37	191	104	10	29	198	1661	1113	3e-10	62.8		gi|114462397|gb|ABI75133.1|	Unigene25483_All	26.78	183	100	8	12	171	713	198	8e-10	61.2		gi|195984464|gb|ACG63810.1|	Unigene25483_All	27.32	183	99	8	12	171	713	198	1e-09	60.5		gi|195984495|gb|ACG63840.1|	Unigene64710_All	29.95	187	108	9	30	198	1658	1113
	gi|114462367|gb|ABI75109.1|	Unigene39163_All	30.83	120	76	3	6	120	121	474	2e-08	57		gi|114462397|gb|ABI75133.1|	Unigene64710_All	28.85	208	119	10	12	198	1712	1113	1e-08	58.2		gi|195984464|gb|ACG63810.1|	Unigene64710_All	28.02	207	126	9	10	198	1718	1113	8e-09	58.5		gi|195984495|gb|ACG63840.1|	Unigene39163_All	26.32	190	118	8	10	182	133	687
	gi|114462367|gb|ABI75109.1|	Unigene44392_All	27.78	180	109	7	9	169	223	756	1e-07	54.3		gi|114462397|gb|ABI75133.1|	Unigene39163_All	29.31	116	75	3	10	120	133	474	4e-06	49.7		gi|195984464|gb|ACG63810.1|	Unigene39163_All	28.33	120	79	3	6	120	121	474	5e-07	52.8		gi|195984495|gb|ACG63840.1|	Unigene44392_All	26.67	180	111	7	9	169	223	756
sxtU:	# Query: gi|114462366|gb|ABI75108.1| short-chain alcohol dehydrogenase [Cylindrospermopsis raciborskii T3]													# Query: gi|114462398|gb|ABI75134.1| short-chain alcohol dehydrogenase [Dolichospermum circinale AWQC131C]													# Query: gi|195984465|gb|ACG63811.1| SxtU [Aphanizomenon sp. NH-5]													# Query: gi|195984494|gb|ACG63839.1| SxtU [Microseira wollei]
	# 62 hits found													# 56 hits found													# 52 hits found													# 61 hits found
	gi|114462366|gb|ABI75108.1|	Unigene66541_All	37.8	164	90	3	84	241	356	829	2e-25	105		gi|114462398|gb|ABI75134.1|	Unigene66541_All	33.33	228	134	5	33	249	191	853	8e-28	111		gi|195984465|gb|ACG63811.1|	Unigene66541_All	33.48	227	135	5	33	249	191	853	7e-27	108		gi|195984494|gb|ACG63839.1|	Unigene66541_All	38.6	171	93	3	85	249	359	853
	gi|114462366|gb|ABI75108.1|	Unigene18629_All	35.96	178	96	5	81	244	25	546	6e-23	95.5		gi|114462398|gb|ABI75134.1|	Unigene18629_All	34.25	181	95	4	81	244	25	546	6e-24	98.2		gi|195984465|gb|ACG63811.1|	Unigene18629_All	36.26	182	98	5	77	244	13	546	3e-25	102		gi|195984494|gb|ACG63839.1|	Unigene18629_All	33.9	177	101	3	81	244	25	546
	gi|114462366|gb|ABI75108.1|	Unigene30543_All	32.9	231	146	6	4	227	251	937	9e-21	91.3		gi|114462398|gb|ABI75134.1|	Unigene13138_All	40.36	166	86	5	34	191	380	862	4e-19	87.4		gi|195984465|gb|ACG63811.1|	Unigene72872_All	29.25	147	103	1	48	194	845	408	2e-19	87.8		gi|195984494|gb|ACG63839.1|	Unigene30543_All	33.73	249	151	8	4	242	251	985
	gi|114462366|gb|ABI75108.1|	Unigene83583_All	37.17	191	116	2	3	192	55	618	5e-20	89		gi|114462398|gb|ABI75134.1|	Unigene75418_All	30.49	164	111	3	33	194	107	595	1e-18	84		gi|195984465|gb|ACG63811.1|	Unigene75418_All	29.71	175	120	3	33	205	107	628	3e-19	85.5		gi|195984494|gb|ACG63839.1|	Unigene83583_All	33.2	247	139	6	3	227	55	783
	gi|114462366|gb|ABI75108.1|	Unigene16210_All	31.38	188	117	5	59	244	658	125	8e-20	87.8		gi|114462398|gb|ABI75134.1|	CL3649.Contig2_All	30.37	191	123	4	33	213	256	828	3e-18	84		gi|195984465|gb|ACG63811.1|	CL6186.Contig1_All	30.81	185	111	3	64	236	639	100	2e-18	84.7		gi|195984494|gb|ACG63839.1|	Unigene13138_All	40.4	198	101	6	4	191	290	862
	gi|114462366|gb|ABI75108.1|	Unigene75418_All	33	203	133	3	5	205	23	628	7e-18	81.6		gi|114462398|gb|ABI75134.1|	Unigene16210_All	29.19	185	119	3	62	244	649	125	6e-18	82.4		gi|195984465|gb|ACG63811.1|	CL6186.Contig3_All	31.75	189	104	5	64	236	520	1059	2e-18	84.7		gi|195984494|gb|ACG63839.1|	Unigene75418_All	32.02	203	135	3	5	205	23	628
	gi|114462366|gb|ABI75108.1|	CL6186.Contig1_All	31.54	241	153	4	5	236	813	100	2e-17	82.4		gi|114462398|gb|ABI75134.1|	Unigene15089_All	28.18	220	146	5	33	247	168	806	2e-17	80.5		gi|195984465|gb|ACG63811.1|	Unigene83583_All	37.63	194	115	3	3	194	55	624	4e-18	83.2		gi|195984494|gb|ACG63839.1|	Unigene16210_All	29.79	188	120	4	59	244	658	125
	gi|114462366|gb|ABI75108.1|	Unigene26943_All	33.04	227	147	1	5	226	44	724	2e-17	81.3		gi|114462398|gb|ABI75134.1|	CL6186.Contig1_All	30.27	185	112	3	64	236	639	100	2e-17	81.6		gi|195984465|gb|ACG63811.1|	Unigene16210_All	29.26	188	121	5	59	244	658	125	5e-18	82.8		gi|195984494|gb|ACG63839.1|	Unigene15089_All	30.61	245	158	5	8	247	93	806
	gi|114462366|gb|ABI75108.1|	CL3649.Contig2_All	34.8	204	121	3	3	194	148	759	3e-17	81.3		gi|114462398|gb|ABI75134.1|	CL6186.Contig3_All	31.22	189	105	5	64	236	520	1059	3e-17	81.6		gi|195984465|gb|ACG63811.1|	CL3649.Contig2_All	32.93	167	106	3	33	193	256	756	3e-17	81.3		gi|195984494|gb|ACG63839.1|	Unigene26943_All	34.5	200	126	1	5	199	44	643
	gi|114462366|gb|ABI75108.1|	CL6186.Contig3_All	31.54	241	153	4	5	236	346	1059	3e-17	81.6		gi|114462398|gb|ABI75134.1|	Unigene72872_All	27.78	144	103	1	48	191	845	417	3e-17	81.3		gi|195984465|gb|ACG63811.1|	Unigene13138_All	39.16	166	88	5	34	191	380	862	4e-17	81.6		gi|195984494|gb|ACG63839.1|	CL3649.Contig2_All	34.98	203	120	3	3	193	148	756
	gi|114462366|gb|ABI75108.1|	Unigene13138_All	39.29	140	81	3	55	191	446	862	4e-17	81.6		gi|114462398|gb|ABI75134.1|	Unigene30543_All	30.98	184	117	5	50	227	398	937	1e-16	80.1		gi|195984465|gb|ACG63811.1|	Unigene30543_All	32.07	184	115	5	50	227	398	937	4e-17	80.9		gi|195984494|gb|ACG63839.1|	Unigene81131_All	30.67	238	143	5	7	225	605	1309
	gi|114462366|gb|ABI75108.1|	Unigene15089_All	31.17	247	154	6	8	247	93	806	1e-16	78.2		gi|114462398|gb|ABI75134.1|	Unigene83583_All	36.6	194	117	3	3	194	55	624	2e-16	79		gi|195984465|gb|ACG63811.1|	Unigene81131_All	28.91	211	128	5	34	225	686	1309	7e-17	81.3		gi|195984494|gb|ACG63839.1|	CL6186.Contig1_All	30.36	168	108	2	64	227	639	151
	gi|114462366|gb|ABI75108.1|	Unigene81131_All	31.09	238	142	5	7	225	605	1309	2e-16	79.7		gi|114462398|gb|ABI75134.1|	Unigene81131_All	29.88	164	106	3	34	191	686	1168	2e-15	77		gi|195984465|gb|ACG63811.1|	CL6752.Contig2_All	30.99	171	109	3	64	226	813	304	2e-16	78.6		gi|195984494|gb|ACG63839.1|	Unigene72872_All	27.86	140	100	1	55	194	824	408
	gi|114462366|gb|ABI75108.1|	CL6752.Contig2_All	30.06	173	108	5	64	226	813	304	3e-14	72.8		gi|114462398|gb|ABI75134.1|	Unigene30491_All	30.81	172	115	2	34	204	946	440	2e-15	75.9		gi|195984465|gb|ACG63811.1|	Unigene15089_All	28.18	220	146	5	33	247	168	806	3e-16	77		gi|195984494|gb|ACG63839.1|	CL6186.Contig3_All	33.11	148	91	2	64	207	520	951
	gi|114462366|gb|ABI75108.1|	Unigene32541_All	33.33	126	78	2	88	212	19	381	6e-14	70.1		gi|114462398|gb|ABI75134.1|	CL6752.Contig1_All	29.12	182	120	3	52	226	780	241	4e-15	75.1		gi|195984465|gb|ACG63811.1|	CL6752.Contig1_All	30.22	182	118	3	52	226	780	241	5e-16	77.4		gi|195984494|gb|ACG63839.1|	CL6752.Contig2_All	31.21	173	106	5	64	226	813	304
	gi|114462366|gb|ABI75108.1|	CL6752.Contig1_All	31.7	224	140	4	10	226	894	241	1e-13	70.9		gi|114462398|gb|ABI75134.1|	Unigene22223_All	32.86	140	89	3	58	193	1083	667	1e-14	74.3		gi|195984465|gb|ACG63811.1|	Unigene30491_All	31.4	172	114	2	34	204	946	440	1e-15	76.6		gi|195984494|gb|ACG63839.1|	CL6752.Contig1_All	31.7	224	140	4	10	226	894	241
	gi|114462366|gb|ABI75108.1|	Unigene72872_All	26.52	132	96	1	60	191	809	417	1e-13	70.9		gi|114462398|gb|ABI75134.1|	CL6752.Contig2_All	29.82	171	111	3	64	226	813	304	2e-14	73.6		gi|195984465|gb|ACG63811.1|	Unigene22223_All	33.57	140	88	3	58	193	1083	667	4e-14	72.4		gi|195984494|gb|ACG63839.1|	Unigene65389_All	32.68	254	146	7	3	236	1655	909
	gi|114462366|gb|ABI75108.1|	Unigene7435_All	29.92	244	154	6	5	242	892	194	3e-13	69.7		gi|114462398|gb|ABI75134.1|	Unigene26943_All	29.06	203	131	3	33	226	128	724	2e-14	72.8		gi|195984465|gb|ACG63811.1|	Unigene32541_All	33.33	126	78	2	88	212	19	381	8e-14	69.7		gi|195984494|gb|ACG63839.1|	CL1090.Contig2_All	34.17	199	117	4	7	194	85	672
	gi|114462366|gb|ABI75108.1|	CL6186.Contig2_All	32.43	222	146	3	5	225	336	992	4e-13	69.3		gi|114462398|gb|ABI75134.1|	Unigene32541_All	29.45	146	94	3	88	225	19	453	2e-14	71.2		gi|195984465|gb|ACG63811.1|	Unigene7435_All	28.08	203	130	6	45	242	769	194	9e-14	71.2		gi|195984494|gb|ACG63839.1|	Unigene7435_All	29.92	244	154	6	5	242	892	194
	gi|114462366|gb|ABI75108.1|	Unigene30491_All	34.83	201	127	2	5	204	1033	440	4e-13	69.3		gi|114462398|gb|ABI75134.1|	Unigene44172_All	30.81	172	105	7	49	215	911	423	1e-13	71.2		gi|195984465|gb|ACG63811.1|	CL6186.Contig2_All	31.93	166	104	2	64	225	510	992	1e-13	70.9		gi|195984494|gb|ACG63839.1|	Unigene81405_All	34.39	189	117	2	5	186	76	642
	gi|114462366|gb|ABI75108.1|	Unigene65389_All	32.66	248	143	7	3	231	1655	927	4e-13	69.7		gi|114462398|gb|ABI75134.1|	Unigene7435_All	27.59	203	131	6	45	242	769	194	3e-13	69.7		gi|195984465|gb|ACG63811.1|	Unigene26943_All	29.65	172	116	1	33	199	128	643	2e-13	69.7		gi|195984494|gb|ACG63839.1|	CL1090.Contig1_All	32.2	205	125	4	1	194	83	688
	gi|114462366|gb|ABI75108.1|	Unigene13555_All	32.56	172	102	8	67	230	253	750	5e-13	69.3		gi|114462398|gb|ABI75134.1|	Unigene13555_All	31.16	199	118	7	41	230	184	750	4e-13	69.3		gi|195984465|gb|ACG63811.1|	Unigene38551_All	34.29	175	107	6	52	220	253	771	5e-13	69.3		gi|195984494|gb|ACG63839.1|	Unigene30491_All	33.81	210	135	2	5	213	1033	413
	gi|114462366|gb|ABI75108.1|	Unigene81405_All	34.39	189	117	2	5	186	76	642	6e-13	68.9		gi|114462398|gb|ABI75134.1|	Unigene83551_All	27.91	172	118	3	41	208	282	791	6e-13	68.6		gi|195984465|gb|ACG63811.1|	Unigene83551_All	27.91	172	118	3	41	208	282	791	8e-13	68.2		gi|195984494|gb|ACG63839.1|	CL1090.Contig3_All	32.68	205	124	4	1	194	49	654
	gi|114462366|gb|ABI75108.1|	Unigene39248_All	33.97	156	93	4	63	209	898	434	1e-12	68.2		gi|114462398|gb|ABI75134.1|	CL6186.Contig2_All	31.33	166	105	2	64	225	510	992	1e-12	67.8		gi|195984465|gb|ACG63811.1|	Unigene81405_All	32.87	143	95	1	45	186	214	642	1e-12	67.8		gi|195984494|gb|ACG63839.1|	Unigene22223_All	31.97	147	95	3	51	193	1104	667
	gi|114462366|gb|ABI75108.1|	Unigene44172_All	33.33	219	133	8	3	215	1058	423	1e-12	68.2		gi|114462398|gb|ABI75134.1|	Unigene81405_All	32.17	143	96	1	45	186	214	642	2e-12	67.4		gi|195984465|gb|ACG63811.1|	Unigene13555_All	29.23	195	127	6	41	230	184	750	4e-12	66.6		gi|195984494|gb|ACG63839.1|	Unigene44172_All	33.79	219	132	8	3	215	1058	423
	gi|114462366|gb|ABI75108.1|	CL1090.Contig2_All	31.33	150	92	3	55	193	220	669	2e-12	67		gi|114462398|gb|ABI75134.1|	Unigene51794_All	26.42	159	115	2	33	189	539	63	3e-12	65.5		gi|195984465|gb|ACG63811.1|	Unigene51794_All	26.42	159	115	2	33	189	539	63	7e-12	64.7		gi|195984494|gb|ACG63839.1|	Unigene64807_All	33.33	213	137	3	4	215	1368	1994
	gi|114462366|gb|ABI75108.1|	Unigene22223_All	30.41	148	98	3	51	194	1104	664	3e-12	67		gi|114462398|gb|ABI75134.1|	Unigene32576_All	28.49	179	122	5	41	216	751	224	4e-12	66.6		gi|195984465|gb|ACG63811.1|	Unigene32576_All	26.97	178	126	4	41	216	751	224	1e-11	65.1		gi|195984494|gb|ACG63839.1|	Unigene38551_All	33.63	223	137	8	7	220	109	771
	gi|114462366|gb|ABI75108.1|	CL1090.Contig1_All	30	150	94	3	55	193	236	685	9e-12	65.5		gi|114462398|gb|ABI75134.1|	CL1090.Contig2_All	30.43	161	100	4	55	204	220	699	6e-12	65.5		gi|195984465|gb|ACG63811.1|	Unigene39248_All	33.13	160	94	6	63	211	898	425	1e-11	65.1		gi|195984494|gb|ACG63839.1|	Unigene13555_All	29.24	171	112	5	65	230	250	750
	gi|114462366|gb|ABI75108.1|	CL1090.Contig3_All	30.87	149	92	3	55	192	202	648	2e-11	63.9		gi|114462398|gb|ABI75134.1|	CL1090.Contig1_All	29.19	161	102	4	55	204	236	715	1e-11	65.1		gi|195984465|gb|ACG63811.1|	Unigene15950_All	27.12	177	122	2	45	215	876	349	4e-11	63.5		gi|195984494|gb|ACG63839.1|	Unigene32576_All	26.67	180	125	4	63	236	688	152
	gi|114462366|gb|ABI75108.1|	Unigene32576_All	29.49	156	107	3	63	216	688	224	3e-11	63.9		gi|114462398|gb|ABI75134.1|	Unigene38551_All	36.81	144	85	4	52	189	253	684	1e-11	65.1		gi|195984465|gb|ACG63811.1|	CL1090.Contig2_All	31.13	151	93	3	55	194	220	672	6e-11	62.8		gi|195984494|gb|ACG63839.1|	CL6186.Contig2_All	31.94	144	98	0	64	207	510	941
	gi|114462366|gb|ABI75108.1|	CL6362.Contig3_All	31.94	191	118	2	5	186	3090	3653	4e-11	64.3		gi|114462398|gb|ABI75134.1|	Unigene41149_All	28.97	145	101	2	48	191	768	337	3e-11	63.9		gi|195984465|gb|ACG63811.1|	CL1090.Contig1_All	29.8	151	95	3	55	194	236	688	1e-10	62		gi|195984494|gb|ACG63839.1|	Unigene39248_All	32.88	219	131	8	5	209	1081	431
	gi|114462366|gb|ABI75108.1|	Unigene38551_All	31.4	172	110	5	55	220	262	771	4e-11	63.5		gi|114462398|gb|ABI75134.1|	Unigene32571_All	31.14	167	107	3	34	193	920	423	5e-11	63.2		gi|195984465|gb|ACG63811.1|	Unigene65389_All	29.38	177	117	3	63	231	1457	927	2e-10	62		gi|195984494|gb|ACG63839.1|	Unigene83551_All	28.13	160	111	2	53	208	312	791
	gi|114462366|gb|ABI75108.1|	Unigene4954_All	33.16	193	119	5	7	191	1021	449	5e-11	63.5		gi|114462398|gb|ABI75134.1|	CL1090.Contig3_All	29.81	161	101	4	55	204	202	681	6e-11	62.8		gi|195984465|gb|ACG63811.1|	CL6362.Contig3_All	32.39	142	93	1	45	186	3237	3653	2e-10	62		gi|195984494|gb|ACG63839.1|	Unigene41149_All	31.05	190	126	3	3	191	894	337
	gi|114462366|gb|ABI75108.1|	Unigene41149_All	30.53	190	127	3	3	191	894	337	8e-11	62.4		gi|114462398|gb|ABI75134.1|	Unigene65389_All	30.26	195	123	6	48	231	1505	927	8e-11	63.2		gi|195984465|gb|ACG63811.1|	Unigene32571_All	31.14	167	107	4	34	193	920	423	2e-10	61.2		gi|195984494|gb|ACG63839.1|	Unigene32541_All	31.75	126	80	2	88	212	19	381
	gi|114462366|gb|ABI75108.1|	Unigene64807_All	31.25	208	139	2	4	211	1368	1979	2e-10	62		gi|114462398|gb|ABI75134.1|	Unigene39248_All	32.91	158	94	5	63	210	898	431	1e-10	62.4		gi|195984465|gb|ACG63811.1|	Unigene40576_All	28.49	186	123	7	34	213	148	693	4e-10	60.1		gi|195984494|gb|ACG63839.1|	CL6362.Contig3_All	32.46	191	117	2	5	186	3090	3653
	gi|114462366|gb|ABI75108.1|	Unigene66487_All	31.86	204	122	6	4	194	75	674	2e-10	61.2		gi|114462398|gb|ABI75134.1|	CL6362.Contig3_All	31.69	142	94	1	45	186	3237	3653	1e-10	62.8		gi|195984465|gb|ACG63811.1|	Unigene55436_All	29.11	158	110	1	36	191	846	373	5e-10	60.5		gi|195984494|gb|ACG63839.1|	Unigene4954_All	32.12	193	121	5	7	191	1021	449
	gi|114462366|gb|ABI75108.1|	CL6362.Contig1_All	31.94	191	118	2	5	186	3086	3649	3e-10	61.6		gi|114462398|gb|ABI75134.1|	Unigene15950_All	29.73	148	98	1	45	186	876	433	1e-10	62		gi|195984465|gb|ACG63811.1|	CL6362.Contig1_All	32.39	142	93	1	45	186	3233	3649	5e-10	60.8		gi|195984494|gb|ACG63839.1|	CL6362.Contig1_All	32.46	191	117	2	5	186	3086	3649
	gi|114462366|gb|ABI75108.1|	Unigene51794_All	25.98	127	93	1	64	189	443	63	3e-10	60.1		gi|114462398|gb|ABI75134.1|	Unigene66487_All	31.08	148	91	4	57	193	228	671	2e-10	61.2		gi|195984465|gb|ACG63811.1|	CL1090.Contig3_All	30.46	151	94	3	55	194	202	654	6e-10	59.7		gi|195984494|gb|ACG63839.1|	Unigene66487_All	32.34	201	123	6	4	193	75	671
	gi|114462366|gb|ABI75108.1|	Unigene33306_All	35.79	95	58	2	57	150	531	253	3e-10	58.9		gi|114462398|gb|ABI75134.1|	Unigene32606_All	28.8	125	86	1	87	208	759	385	3e-10	61.2		gi|195984465|gb|ACG63811.1|	Unigene66487_All	32.62	141	84	5	64	193	249	671	1e-09	58.9		gi|195984494|gb|ACG63839.1|	Unigene32606_All	29.6	125	85	1	87	208	759	385
	gi|114462366|gb|ABI75108.1|	Unigene58260_All	28.77	219	138	6	3	210	978	343	4e-10	60.5		gi|114462398|gb|ABI75134.1|	CL6362.Contig1_All	31.69	142	94	1	45	186	3233	3649	4e-10	61.2		gi|195984465|gb|ACG63811.1|	Unigene33306_All	34.74	95	59	2	57	150	531	253	1e-09	57.4		gi|195984494|gb|ACG63839.1|	Unigene51794_All	30.43	184	126	2	8	189	614	63
	gi|114462366|gb|ABI75108.1|	Unigene83551_All	28.86	149	102	3	53	197	312	758	5e-10	60.5		gi|114462398|gb|ABI75134.1|	Unigene40576_All	29.17	168	112	6	34	195	148	648	7e-10	59.7		gi|195984465|gb|ACG63811.1|	Unigene32606_All	28.8	125	86	1	87	208	759	385	1e-09	58.9		gi|195984494|gb|ACG63839.1|	Unigene15950_All	27.49	171	117	2	51	215	858	349
	gi|114462366|gb|ABI75108.1|	Unigene9944_All	26.85	149	100	3	83	227	240	671	7e-10	59.7		gi|114462398|gb|ABI75134.1|	Unigene55436_All	29.11	158	110	1	36	191	846	373	1e-09	58.9		gi|195984465|gb|ACG63811.1|	Unigene13832_All	28.95	152	106	1	33	184	143	592	4e-09	57.8		gi|195984494|gb|ACG63839.1|	Unigene40576_All	32.99	197	125	6	5	195	61	648
	gi|114462366|gb|ABI75108.1|	Unigene26995_All	34.24	184	111	4	3	176	11	562	8e-10	59.3		gi|114462398|gb|ABI75134.1|	Unigene16030_All	27.81	169	112	4	33	191	828	322	4e-09	57.8		gi|195984465|gb|ACG63811.1|	Unigene59931_All	32.12	137	87	4	61	191	240	650	1e-08	56.6		gi|195984494|gb|ACG63839.1|	Unigene33306_All	34.74	95	59	2	57	150	531	253
	gi|114462366|gb|ABI75108.1|	Unigene32606_All	28.91	128	88	1	87	211	759	376	1e-09	59.7		gi|114462398|gb|ABI75134.1|	Unigene9944_All	26.17	149	101	3	83	227	240	671	6e-09	57		gi|195984465|gb|ACG63811.1|	Unigene9944_All	26.17	149	101	3	83	227	240	671	1e-08	56.2		gi|195984494|gb|ACG63839.1|	Unigene58260_All	27.73	220	141	6	3	211	978	340
	gi|114462366|gb|ABI75108.1|	Unigene15950_All	26.9	171	118	2	51	215	858	349	3e-09	58.2		gi|114462398|gb|ABI75134.1|	Unigene33306_All	34.74	95	59	2	57	150	531	253	2e-08	54.3		gi|195984465|gb|ACG63811.1|	Unigene16030_All	27.54	167	111	4	33	189	828	328	5e-08	54.3		gi|195984494|gb|ACG63839.1|	Unigene9944_All	25.5	149	102	3	83	227	240	671
	gi|114462366|gb|ABI75108.1|	Unigene40576_All	34.85	198	120	8	5	195	61	648	1e-08	56.2		gi|114462398|gb|ABI75134.1|	Unigene13832_All	25.51	196	129	3	33	226	143	685	2e-08	55.5		gi|195984465|gb|ACG63811.1|	Unigene85805_All	27.78	126	89	2	39	163	1	375	7e-08	51.6		gi|195984494|gb|ACG63839.1|	Unigene13832_All	29.89	184	127	1	1	184	47	592
	gi|114462366|gb|ABI75108.1|	Unigene32571_All	32.43	111	74	1	85	194	752	420	2e-08	55.8		gi|114462398|gb|ABI75134.1|	Unigene59931_All	31.82	132	84	4	61	186	240	635	4e-08	54.7		gi|195984465|gb|ACG63811.1|	Unigene4954_All	28.74	167	109	5	33	191	943	449	3e-07	52		gi|195984494|gb|ACG63839.1|	Unigene26995_All	32.97	182	112	4	3	174	11	556
	gi|114462366|gb|ABI75108.1|	Unigene85805_All	28.3	106	75	1	59	163	58	375	3e-08	52.4		gi|114462398|gb|ABI75134.1|	Unigene85805_All	26.98	126	90	2	39	163	1	375	5e-08	52		gi|195984465|gb|ACG63811.1|	Unigene66987_All	25.81	186	124	4	33	209	780	238	4e-07	51.6		gi|195984494|gb|ACG63839.1|	Unigene55436_All	30.83	133	90	1	59	191	765	373
	gi|114462366|gb|ABI75108.1|	Unigene55436_All	35.04	117	74	2	76	191	720	373	6e-08	54.3		gi|114462398|gb|ABI75134.1|	Unigene72779_All	25	208	126	5	45	227	998	390	3e-07	52.4		gi|195984465|gb|ACG63811.1|	Unigene58260_All	27.65	217	145	4	3	211	978	340	1e-06	50.4		gi|195984494|gb|ACG63839.1|	Unigene85805_All	28.3	106	75	1	59	163	58	375
	gi|114462366|gb|ABI75108.1|	Unigene59931_All	31.39	137	88	4	61	191	240	650	2e-07	52.8		gi|114462398|gb|ABI75134.1|	Unigene66987_All	26.79	168	112	3	33	191	780	283	3e-07	52		gi|195984465|gb|ACG63811.1|	Unigene72779_All	25	208	126	5	45	227	998	390	1e-06	50.4		gi|195984494|gb|ACG63839.1|	CL3567.Contig2_All	26.58	237	155	3	4	223	1758	2462
	gi|114462366|gb|ABI75108.1|	CL3567.Contig2_All	27.78	198	141	1	4	201	1758	2345	2e-07	52.8		gi|114462398|gb|ABI75134.1|	Unigene27313_All	27.22	158	103	7	47	194	103	570	4e-07	51.6		gi|195984465|gb|ACG63811.1|	Unigene26418_All	26.49	151	99	3	50	194	1216	782	9e-06	47.8		gi|195984494|gb|ACG63839.1|	Unigene72779_All	29.62	260	143	7	3	227	1154	390
	gi|114462366|gb|ABI75108.1|	Unigene81262_All	34.32	169	102	2	5	164	149	655	3e-07	52		gi|114462398|gb|ABI75134.1|	Unigene18734_All	26.11	157	99	5	52	191	227	697	6e-07	50.8		gi|195984465|gb|ACG63811.1|	Unigene21876_All	24.62	199	129	7	44	226	892	311	9e-06	47.8		gi|195984494|gb|ACG63839.1|	Unigene32571_All	32.73	110	73	1	85	193	752	423
	gi|114462366|gb|ABI75108.1|	Unigene13832_All	29.94	167	115	1	1	167	47	541	4e-07	52		gi|114462398|gb|ABI75134.1|	Unigene4954_All	27.54	167	111	5	33	191	943	449	1e-06	50.4															gi|195984494|gb|ACG63839.1|	Unigene81262_All	31.96	194	123	2	5	189	149	730
	gi|114462366|gb|ABI75108.1|	Unigene72779_All	28.46	260	146	8	3	227	1154	390	1e-06	50.1		gi|114462398|gb|ABI75134.1|	Unigene14997_All	24.42	217	152	4	34	242	133	771	1e-06	49.7															gi|195984494|gb|ACG63839.1|	Unigene59931_All	30.66	137	89	4	61	191	240	650
	gi|114462366|gb|ABI75108.1|	Unigene66987_All	30.46	197	126	3	4	191	867	283	4e-06	48.5		gi|114462398|gb|ABI75134.1|	Unigene26418_All	26.49	151	99	3	50	194	1216	782	2e-06	49.7															gi|195984494|gb|ACG63839.1|	Unigene66577_All	34.21	152	84	4	3	147	173	601
	gi|114462366|gb|ABI75108.1|	Unigene14997_All	25.51	243	177	3	4	242	43	771	4e-06	48.5		gi|114462398|gb|ABI75134.1|	Unigene58260_All	27.36	201	134	4	3	194	978	385	8e-06	47.8															gi|195984494|gb|ACG63839.1|	Unigene14997_All	26.83	205	135	4	4	201	43	633
	gi|114462366|gb|ABI75108.1|	Unigene21876_All	26.14	176	109	7	63	222	835	323	4e-06	48.5																												gi|195984494|gb|ACG63839.1|	Unigene13502_All	26.97	152	100	5	63	205	893	444
	gi|114462366|gb|ABI75108.1|	CL7364.Contig2_All	26.32	133	93	3	64	191	964	566	4e-06	48.5																												gi|195984494|gb|ACG63839.1|	CL4165.Contig1_All	23.18	151	100	4	55	195	310	744
	gi|114462366|gb|ABI75108.1|	Unigene16030_All	30.21	192	124	4	8	189	903	328	6e-06	48.1																												gi|195984494|gb|ACG63839.1|	Unigene74244_All	31.31	198	128	4	1	190	55	648
	gi|114462366|gb|ABI75108.1|	Unigene27313_All	28.08	146	93	7	55	191	133	561	7e-06	47.8																												gi|195984494|gb|ACG63839.1|	Unigene16030_All	30.73	192	123	4	8	189	903	328
	gi|114462366|gb|ABI75108.1|	Unigene13502_All	25.49	153	101	5	63	205	893	444	8e-06	47.8																												gi|195984494|gb|ACG63839.1|	Unigene26418_All	26	150	99	3	51	194	1213	782
	gi|114462366|gb|ABI75108.1|	Unigene74244_All	31.34	201	124	6	1	190	55	648	1e-05	47.4
sxtV:	# Query: gi|114462365|gb|ABI75107.1| FAD-dependent succinate dehydrogenase/fumarate reductase [Cylindrospermopsis raciborskii T3]													# Query: sxtV-nosequence													# Query: sxtV-nosequence													# Query: gi|195984492|gb|ACG63837.1| Sxtv [Microseira wollei]
	# 0 hits found													# 0 hits found													# 0 hits found													# 0 hits found
sxtW:	# Query: gi|114462364|gb|ABI75106.1| ferredoxin [Cylindrospermopsis raciborskii T3]													# Query: sxtW-nosequence													# Query: gi|195984456|gb|ACG63802.1| SxtW [Aphanizomenon sp. NH-5]													# Query: gi|269114768|gb|ACZ26230.1| SxtW [Microseira wollei]
	# 5 hits found													# 0 hits found													# 5 hits found													# 5 hits found
	gi|114462364|gb|ABI75106.1|	CL1596.Contig1_All	39.66	58	29	1	7	58	348	521	3e-06	45.4															gi|195984456|gb|ACG63802.1|	CL1596.Contig1_All	41.38	58	28	1	7	58	348	521	2e-06	45.8		gi|269114768|gb|ACZ26230.1|	CL1596.Contig1_All	39.66	58	29	1	8	59	348	521
	gi|114462364|gb|ABI75106.1|	CL1596.Contig2_All	39.66	58	29	1	7	58	422	249	3e-06	45.4															gi|195984456|gb|ACG63802.1|	CL1596.Contig2_All	41.38	58	28	1	7	58	422	249	3e-06	45.8		gi|269114768|gb|ACZ26230.1|	CL1596.Contig2_All	39.66	58	29	1	8	59	422	249
	gi|114462364|gb|ABI75106.1|	CL3800.Contig1_All	41.82	55	26	1	10	58	311	147	5e-06	44.7															gi|195984456|gb|ACG63802.1|	CL3800.Contig3_All	43.64	55	25	1	10	58	396	232	4e-06	45.1		gi|269114768|gb|ACZ26230.1|	CL3800.Contig3_All	41.82	55	26	1	11	59	396	232
	gi|114462364|gb|ABI75106.1|	CL1596.Contig3_All	41.82	55	26	1	10	58	350	186	5e-06	44.7															gi|195984456|gb|ACG63802.1|	CL3800.Contig1_All	43.64	55	25	1	10	58	311	147	4e-06	45.1		gi|269114768|gb|ACZ26230.1|	CL3800.Contig1_All	41.82	55	26	1	11	59	311	147
	gi|114462364|gb|ABI75106.1|	CL3800.Contig3_All	41.82	55	26	1	10	58	396	232	5e-06	44.7															gi|195984456|gb|ACG63802.1|	CL1596.Contig3_All	41.38	58	28	1	7	58	359	186	4e-06	45.1		gi|269114768|gb|ACZ26230.1|	CL1596.Contig3_All	39.66	58	29	1	8	59	359	186
sxtX:	# Query: gi|114462363|gb|ABI75105.1| cephalosporin hydroxylase [Cylindrospermopsis raciborskii T3]													# Query: sxtX-nosequence													# Query: gi|195984457|gb|ACG63803.1| SxtX [Aphanizomenon sp. NH-5]													# Query: gi|195984491|gb|ACG63836.1| SxtX [Microseira wollei]
	# 1 hits found													# 0 hits found													# 1 hits found													# 1 hits found
	gi|114462363|gb|ABI75105.1|	Unigene40017_All	31.17	154	86	7	53	189	818	366	7e-10	60.5															gi|195984457|gb|ACG63803.1|	Unigene40017_All	26.64	214	129	7	49	243	830	216	1e-11	65.9		gi|195984491|gb|ACG63836.1|	Unigene40017_All	31.17	154	86	7	53	189	818	366
sxtY:	# Query: gi|114462375|gb|ABI75117.1| phosphate uptake regulator [Cylindrospermopsis raciborskii T3]													# Query: sxtY-nosequence													# Query: sxtY-nosequence													# Query: sxtY-nosequence
	# 0 hits found													# 0 hits found													# 0 hits found													# 0 hits found
sxtZ:	# Query: gi|114462376|gb|ABI75118.1| histidine kinase [Cylindrospermopsis raciborskii T3]													# Query: sxtZ-nosequence													# Query: sxtZ-nosequence													# Query: sxtZ-nosequence
	# 14 hits found													# 0 hits found													# 0 hits found													# 0 hits found
	gi|114462376|gb|ABI75118.1|	Unigene17514_All	24.83	294	167	10	174	448	1368	592	1e-11	68.2
	gi|114462376|gb|ABI75118.1|	Unigene9002_All	24.1	307	180	12	153	440	205	1023	3e-10	63.5
	gi|114462376|gb|ABI75118.1|	CL6786.Contig1_All	23.91	297	174	8	174	450	1556	762	2e-09	61.2
	gi|114462376|gb|ABI75118.1|	CL6786.Contig2_All	23.91	297	174	8	174	450	1547	753	2e-09	60.8
	gi|114462376|gb|ABI75118.1|	CL523.Contig5_All	25.19	266	153	12	187	440	1289	1984	4e-09	60.5
	gi|114462376|gb|ABI75118.1|	Unigene76310_All	23.33	300	169	13	158	434	580	1365	5e-09	60.1
	gi|114462376|gb|ABI75118.1|	Unigene76308_All	22.27	256	158	6	196	440	1359	682	7e-09	59.7
	gi|114462376|gb|ABI75118.1|	Unigene76305_All	23.33	300	169	13	158	434	1420	635	9e-09	59.3
	gi|114462376|gb|ABI75118.1|	Unigene76295_All	23.33	300	169	13	158	434	1420	635	1e-08	59.3
	gi|114462376|gb|ABI75118.1|	Unigene76306_All	22.67	300	171	12	158	434	967	1752	1e-08	59.3
	gi|114462376|gb|ABI75118.1|	Unigene80816_All	21.26	254	159	8	200	444	575	1240	2e-07	54.7
	gi|114462376|gb|ABI75118.1|	Unigene31011_All	22.75	255	154	8	198	438	1418	2095	2e-07	55.1
	gi|114462376|gb|ABI75118.1|	CL523.Contig8_All	24.15	265	157	12	187	440	2428	1733	2e-07	55.1
	gi|114462376|gb|ABI75118.1|	CL523.Contig7_All	28.67	143	68	6	300	440	34	366	1e-06	52.8
sxtPER:	# Query: sxtPER-nosequence													# Query: sxtPER-nosequence													# Query: gi|269114760|gb|ACZ26223.1| SxtPER [Aphanizomenon sp. NH-5]													# Query: gi|269114764|gb|ACZ26226.1| SxtPER [Microseira wollei]
	# 0 hits found													# 0 hits found													# 1 hits found													# 1 hits found
																											gi|269114760|gb|ACZ26223.1|	Unigene4421_All	30.52	249	150	12	65	299	854	135	5e-13	71.2		gi|269114764|gb|ACZ26226.1|	Unigene4421_All	29.46	241	163	5	118	352	854	135
sxtACT:	# Query: sxtACT-nosequence													# Query: sxtACT-nosequence													# Query: sxtACT-nosequence													# Query: gi|195984488|gb|ACG63833.1| SxtACT [Microseira wollei]
	# 0 hits found													# 0 hits found													# 0 hits found													# 4 hits found
																																								gi|195984488|gb|ACG63833.1|	Unigene4439_All	31.11	180	96	8	12	179	102	593
																																								gi|195984488|gb|ACG63833.1|	CL4889.Contig2_All	30.48	187	110	4	4	187	2252	1743
																																								gi|195984488|gb|ACG63833.1|	Unigene56292_All	29.21	202	106	8	12	195	129	677
																																								gi|195984488|gb|ACG63833.1|	Unigene4961_All	33.86	127	74	6	66	189	867	508
sxtDIOX:	# Query: sxtDIOX-nosequence													# Query: sxtDIOX-nosequence													# Query: sxtDIOX-nosequence													# Query: gi|195984490|gb|ACG63835.1| SxtDIOX [Microseira wollei]
	# 0 hits found													# 0 hits found													# 0 hits found													# 13 hits found
																																								gi|195984490|gb|ACG63835.1|	Unigene14599_All	34.97	183	96	5	10	176	1620	1093
																																								gi|195984490|gb|ACG63835.1|	Unigene82218_All	26.46	378	199	18	12	329	231	1307
																																								gi|195984490|gb|ACG63835.1|	Unigene39927_All	30	230	134	10	10	216	1516	839
																																								gi|195984490|gb|ACG63835.1|	Unigene40032_All	40.87	115	60	3	10	118	384	722
																																								gi|195984490|gb|ACG63835.1|	Unigene31580_All	29.69	192	116	8	2	179	1460	900
																																								gi|195984490|gb|ACG63835.1|	Unigene56680_All	29.63	189	109	5	12	176	221	787
																																								gi|195984490|gb|ACG63835.1|	Unigene51410_All	23.67	283	186	8	66	328	1201	383
																																								gi|195984490|gb|ACG63835.1|	Unigene8751_All	27.92	240	115	10	10	205	184	861
																																								gi|195984490|gb|ACG63835.1|	Unigene25483_All	29.78	178	105	8	12	173	713	192
																																								gi|195984490|gb|ACG63835.1|	Unigene17764_All	26.81	235	140	11	12	217	1208	513
																																								gi|195984490|gb|ACG63835.1|	Unigene64710_All	28.41	176	109	6	10	173	1718	1206
																																								gi|195984490|gb|ACG63835.1|	Unigene44392_All	27.07	181	111	7	9	170	223	759
																																								gi|195984490|gb|ACG63835.1|	Unigene39163_All	26.7	176	111	7	10	172	133	645
sxtSUL:	# Query: sxtSUL-nosequence													# Query: sxtSUL-nosequence													# Query: sxtSUL-nosequence													# Query: gi|195984489|gb|ACG63834.1| SxtSUL [Microseira wollei]
	# 0 hits found													# 0 hits found													# 0 hits found													# 0 hits found
	# BLAST processed 30 queries													# BLAST processed 30 queries													# BLAST processed 30 queries													# BLAST processed 32 queries
[truncated: 14 more columns]

## Sheet: Supplementary files S4-2
Supplementary file S4-2 Expression statistics and sequences of identified sxt genes.Gene ID in red corresponded to differentially expressed unigenes.
sxt gene	geneID	geneLength	T5_rawfragments(44430455)	T5_FPKM	T9_rawfragments(43593989)	T9_FPKM	T10_rawfragments(43556862)	T10_FPKM	T11_rawfragments(42678541)	T11_FPKM	Sequence
sxtA:
	Unigene77178_All	5379	1220	5.1048	1123	4.7891	792	3.3804	963	4.1948	GGCGCCGCTGGGCTCTGCGGCCGTCGGCGAGGCTGACGCGGCGGGCGCGGGCTGCCCCTCGCCAGCCACGCCCTCATGCTCGCGCACGGGTTCACCGCGGGCCCTTCCTCCTGGAGTTCGTGGAGAGGCTCCTCGGGCCGCTGGCGGGGAGCCGATGACGGCCGCGGCTCTCGCGGCGAAGATCGGAGCCGCAGAGGGCCCTTGGCGATCGCACTCCGATCTTGTGCAATTCTGGGGTATCTGGAGTGGATCCGGAGACGAGAGCCTACTCGGTCGTGGACTCGGTCGGGTTGGGGAGCTGCGAGCCGTCCTGCAGCCTGGCGGCGAGGTCGCTGCCGTGCTCGCAGGATCTACCGGGAGGCCGTGGCGCCCTTCAGGTTGCCATCGGAGGAGCGAGGC…
	Unigene51437_All	3095	632	4.596	607	4.4988	539	3.9983	656	4.9663	CAAACTCGGACCATTCTTGGCCACTGCGCCGCCACCCGCGCTGGCGCCCGGCTGGGGGCACCTCATGGCCGTGGAGCATGCGACGATCGCAGATGCGGCCCGAACGGGATCGACCTGGCCACGAACGCCTTCATGCTCGTCCACGGCGGACGGCCGCGCCCCTCCTCCTGGAACTCGTGGCCAACTTCTGCGCGCCCTGGAGGGGCGGGCCATGACCGCGGCGGAGCTGGCCGCGGAGACGGACGCGAGGAGGGGCCCCTGGCGATCCTCCTCCGCGCCTGCAGCGTCCTGGGCACGTGCACTTCGAGGCCCGGGACGGCGCATACTCCCTGGTCACGGGGCCGAGCTGGAGGAGCTCAGGGCCGTGCTCCACCCCAGCTCGGACGTCGCGAGGGCCTG…
	Unigene68071_All	4200	727	3.8959	503	2.7472	627	3.4274	664	3.7043	CTAGCATCGCTGGGTGGCGGACCAGCGAACCACCAAGCCAAACCTCATTCAAAAGTGCTCTGATTGTCTGGCGCCACCGTCCGAGGAGTCATCGCTTTAAAGCCTGAAATAGTAAAATGGTCTCATAGGCGCGAAGCATCAGCACGCCCGTGTCAAGATATGCAGCAAGTTCGGAGGGGCTGGGATAGTCAAGGCAAGAGTGTCTGGGAGACGCAAGCCGAGGCTCTCTGCCAGTTTGTGCTTCAGCGTGCGAGGTCAATAGAGTCTAAGCCAATGTCCAGGAAGGCGTTCCCTGGCTCGCTTCGAAGCCCAAGTCCTCAAGGACCTTGCGGACCAAGTCAGCCTCTTGCCCTTGCTCAGGCCAGATGCCTTGGCGCCGTCGCCTGCTCCTCTGGCCCC…
	Unigene14356_All	1749	4748	61.0998	4656	61.0656	4229	55.5126	5016	67.1983	CGGGGTGCGGGCCCCCGTCTGCCTGGCCGGCCAGCCGCTGCATCTCGCGTGGAGGTGCGCGGCCAGCTTCCTGGGCGTGGACGCCTCGAAGAGCAGCCGACGGAGACGGGCACGGGGAGCGCGGCGTCCAGCTGGCCCGCGAAGTCGTGAAGTTGAGGGAGTCCAGGAGGTCCATGTCCACGAATCTGACGTCGGCCTGCTCGCGGCCGCCGCCTCGGTGCCGCCGTTCTTCAGCATCAGGCTGCCAGAGCGGCCAGGACAAGAGCCTCGTGGTGCTCGTAGTCCGTGGGGCACCGGGAGCCGGCCCGGGGGGAGGCGCCGCAGCAGGCCCGACGCCGGGGGCGAGCGCTCGCCGGTTGCCGCGCCGAGCTCGCTCGTGTCGTACTGTATGACACGCCG…
	Unigene5533_All	3086	1205	8.7884	1245	9.2544	988	7.3503	1338	10.159	GTTTAGATGCGCAAGGTAGGTCTCTGGTGAAGCCCGCTGCTTGTTGCCAAGAAAAGCAAGCCCAAGGCCCAAGCTCACATATCCGAAGGCGGACGCACTTGATCAGGTCCAGCATCTCGTTGTGCTTCAGCCTTATCTTGGGGTGGAGCCGCCGTACTTGGTGAGCCACTCCGCGAACTCCTCTCGAGCTTTCAACCCAGATCCGGCTTCGCCTCCTGGATGACCTCGTTGGCGACCAAGATGGGCCCTCCACCTCCTGCCTGATGGCCGCTATCGAGTCGGCGTACTTCGCGGGCTCGGGGCCTTGTCATGCAATTCTGCAAACCTTCTCTTGTACTGCGGGGAGAGTAGAACTTGACAAACTTGTCAATGATGAAGCTGATGTCCTGCACTGCATCT…
	CL2951.Contig1_All	1537	1203	17.6161	1277	19.0586	1258	18.791	1511	23.0346	CTTGAATCAGCATCAGCAACGCAAACAAAGTTGCCTGACCCTTGCTGCTGCACGCTACGACAACGCAGGATCATGAACGCCCAGAATCTGCCTGGCCCTGCCAGAACAATCTAAACTATTAAAACAAAAACAATCTGCGATGCCCTTCCGCTTGCAGGCGGCCACCACACAGCGATCGTGTACGCCAAAACTGGATAAAAGAACGCTCGGATGCGGAGCGCTGGTCCTGCGACTCAGACGGCTGACAAATGCGCGGCGGTACAGCGGAGGGCGGATAGCGCTGGATCAGGTCCGGAGGATCAGGAGGATGTGGCGCACGGCGGCCTCGTCGTGGAGCGACGTGACTGGAAGCGCAGCATCTCGTGGCCCTTCGGGGCGATGGGGTGCCACATGGGGTCG…
	CL2951.Contig2_All	1647	1616	22.0835	1476	20.5573	1447	20.1706	1457	20.728	TTCTCCCTTCCGTGGCTCGATCCACAATGTCACTTGTCACCTGTGCGTTCAAGTCTTGCAAATCTTGCCAAGAATGTTGATCTGAGATGGCAGACAAGACAGGCGCTACCTCAGACACGATGCTGCGCCAAGGCTGGTCATCAAGGCCAAAATCCACCGGACCCTTGCTGCTTGCACGCTACCACAACACAGCAAATCAAGACGGCGGCAGCCAAAACCTGCCGGGGCCTCGGTGTAGAAGCCCATACCTGCCTGACCCCGCAGCCCAAAAATGGATTAAACACCCTCGCTGCTGCAACGCTAACTACATTCAAAAAAATATTAAACCGCCTTCCTGCGGCTTGGCGGCTTATCAGATGCGCGGTGGCACGGCGGAGGGCGGGTAGCGCTTGTCAGGTC…
	Unigene44192_All	1546	259	3.7706	238	3.5314	225	3.3413	264	4.0012	AGCGCAGGCGCTGCCGGGACAGCATGCCGTGCCAGCACCTGTGTTGGCGTGGCGGCGGCCATGGTTGGGCTCTTGCCTTCGGGGCCGCAGGACATCCACTACTCAGAGACAAGACTGGATGTTGCTCCATTTTGGGCCAACGCCTTGGCGACGAGATTTCCGGATTCGACTTGCAGAATGGGAGGACCTGCCGAGGTCCTGGAGCTGGAGGCGCTGGGCTGCGAGGGGGCGCAGCGAGCGGGCGAGAGGTGCTGCGGAGGCGCCTCGAGACATCGCCCACAACGAACCTCGTGTCATTCATGGCGGCAAAGTCACGGCCGTGCTTTACATGCAGCGCATCATGGAAAGGGCGCACTCGAGGGGCGGACAATCTCAGATGTCAGCGGGATCCATCGCCGA…
	CL1963.Contig5_All	3560	86	0.5437	63	0.4059	66	0.4256	72	0.4739	AAGTATTTGCCTTGTGCCAGATCGCTGCAGCATCCGCAACTGCCTGGCGTCCTTTCCTGTACCTTTCATATGGCGATGGTCTTGGCCCTCGGTGACGGGAGCTCTTGGGGAGTGCACCATCATCGCCGATGGCAGCTGAAGTGGAGCCTTTTGGTTGTGCCTCCTCCTCGCTGCCTGCCTGGGTCTGGTACTTGCTTGCTCGACGACAGCGAGCGGAAGGACGGCGGCAGCAACCCCACCTCGCACTCCTGGACTGCAAGGACGCCACTGACGCCCTGTTCGCGGACCTGCTCTAGAGGGCGTTGGGCTGGGGCTGCTCGAGCCCATGTGGCGGCTCTGCACGCCGAGGGTGCGCTGTGGACCCTGATGACAGGCTGGTCGCCCCGCGACAAGCTGGCT…
	CL1963.Contig6_All	3571	24	0.1513	26	0.167	35	0.225	23	0.1509	TTGCACTGGGCCGTAGCAGGTCTGTTGCTTTGACAGTGCATGTCCAGATTCAGGTAGAGGAAAAGGTGACGCTTGGCAAGGGCCTGCAAAAGCCAAGCCAGGGTCAAATCCAGGACCCAAGATTGCGTGCGTGCAGTCCAGGATCGAGCAGCGGCAAGCGCGTTCCTGCACGCCCGGCCCGAACTCTGCCGCCACTAAGTTACGGAGAGTGCTGCCTGAAGTGCAGCACCGACAGCAGCAATGTCTCCGCCGTGAGCTCCGAGGAAGCGCACACGCGGATGCTGGGCGTCGATGCCCTGGGGCGCCGAGCCGTGCGCCAAAGGCCCCCTCGGCCAGACACAGACCGACGAGCAAACCTGGACGTGCACCTTGCTCTGGGCCGCGCAGCACTCGCTGCAG…
	Unigene4764_All	1445	691	10.7629	796	12.6363	601	9.5488	623	10.1021	CTGATGACCAACGCGAACGTAATCAACACAACGCACGTTAAAAGTTAGCCATCCCTCAAAGGCTCCACCTCAGAGCTTGAAGCACTCACTTGCTTGGCGCGGCCATGCGTTGCCGCTGCCTCGCAGCCTCGCCGCTGATCACAGCCGGCGGCAGCCTCGCAGGCGGGCGCAGCTGCGATCGCCTCCTCCACCGCGTCATCAGCGCGTGGACCTCCTCGCACGAGTTGTGCCAGTGGAGGATGATGGCAGCCGCTCCGTCCCTGCTGGCACCGTGGGCGAGCGGATGGGCAGCACGAGAAGCCGCGGCGTTGCAGCAGCTGCGCGGCGGCCACGCAGGCGGCGTGCCTGGCACGATCACCGCCTGGATGGGCGAAGGGCTCTCCAGCGCCCGGCGGGCGG…
	CL1963.Contig3_All	2416	464	4.3226	405	3.8453	487	4.6278	460	4.4612	TGTTACATTTCTCGCAGATACCGGCGCATCGTAGTACAAGGCTGCCCTTCAGATACAACCATTCATGGAAGAGGCTCAGAAGATGTCACGCTACGCCCGATTGAAGTAAACGATCGAACCGGCAACGCCTGTCCCGAATGCTTCTCCCGCATGTGGGGTCCTTTAGATCGCGGAGCACGCTGACTGGAGCGCAGCACAACAGCAGCAATGTCGTCTGCGGAGAGCTCAGATGAAGCGCACACACGATGCTGGGTGGTGCTGCTGGCGGGGCACCCAACCGTGCGCCAAACGCTCCTCAGCTAAGCACAAGCTTGACGAACAAAGCTGCACATGAATGCCGCTTGGTTCGCACAATGCTCAGTTGCTGCCAGCAATTTCACTTCTGCATCGTCCTCTGGA…
	Unigene13661_All	1136	1506	29.8377	1221	24.6553	1643	33.2049	1313	27.0818	CCGGAGACCAACATTTCATCCGACGATCCAGAAGGAGATGCGATCCGGACACTGGCACCTCTAAAGACTTAGAAACCTCCTGCCCCCAGGGGTCCTTGCGCAGGTAGGCGAGGAGGCCAAGAACAACTCACGAGCCACAAGAGAGACGAGAGAGAGAGAGATCCACGGTCGTCCGCACAAGGTCTGCAGAAGACGAACGAGGCACAGGCGCATCATCCCACCGGGCTCAGCGGCCCTGCACGAGAGAGTGCTCACTGGATGACGCCCTTGCTGCGGCCGACCTGTATGAAGGCGCGATGCAGGTCTGCACCTGGGCTGGTGTGTGCGCAGCACTAAGCTGCACCGGATGCGTGCCTTCTCCTTTGGCACCACGGGAAAGCTGAAGCCGATGAGTAGATG…
	Unigene84411_All	908	88	2.1813	86	2.1726	86	2.1745	98	2.5289	AGAGCGTCTGGTGCTGCGCCCCGCTGCCCACCACGTTCAGCGTCCGGTGACGTGGACCTCCTGCTCCTGCGAGTCCCGGCCGGCACCGGCGAACCCCCGCCGGGATTCTCGAAGAGGATGCTGTGGTACCTGTCCAGCAGTGGGGCGAGGAGGTCGGGACGTAGTAGGAGTAGCAACGCTGCAGGGCGAACGAGCCTCCGCGGTCAGGGTCACAGTGCCCTCGCCGTCCACTGTGCCCACGCCCACTCGCCGAAGATGCCCCCGAGAGCCGCCCTTGCCGCGGCATCGGCCTTGTGAATTCGAGGTGGTCCAGGGCGCCCTCCTTGCCGACGGCCGAGCCCGGGTCCAGAAGCGCCGCCACTCCACGGCCAGGGGCTCGGCGCCGGCCGGCTGGCGCCT…
	Unigene51526_All	1072	1399	29.3726	1295	27.7108	1259	26.9634	1353	29.5729	AAGAGCGTCTGGTGCTGCGCCCCGCTGCCCACCACGTTCAGCGTCCGGTGACGTGGACCTCCTGCTCCTGCGAGTCCCGGCCGGCACCGGCGAACCCCAGCCGGGATTCTCGAAGAGGATGCTGTGGTACCTGTCCAGCAGTGGGGCTAGGACGTCGGGACGTAGTAGGAGTAGCAGCGCTGCAGGGCGAAGGAGCCTCCGCGGTCAGGGCCACGGCGCCCTCGCCGTCCACCGTGCCCACGCCTACTCGCCGAGGATGCCCCCGAGGGCCGCCCTCTCCGCGGCGCTGGCCTTCTGAAGTCGAGGCGGTCCAGGGCGCCCTCCTTGCCGGAGTCCAGGCCCTCTCGTCCCACCTCGCGAAGTACGTGATCGAGGCCAGCAGCGGGGCGAGGCGACCCC…
	CL4218.Contig2_All	2037	1443	15.9439	1773	19.966	1339	15.0915	2006	23.0744	CTCAAGGCGGCTTGGTTCGTGCTTGGGGCGGACGCGCTGCAAAAAGCTACCGCGATGAGCGCGGCCTCGACCAACCCCGCCGTGTTGCCGGACCTGTCCTGCTCCAGCCAGCCCTCGATGTGATGCGGCGCTTCCCTTGCAAAGGTGCGGCCCCCCCTCGCAGCCGCCCCTTCCAGCGACAGCGAGCGAGGCCGAGCCTCAGACTTCCAGGGCCAGATCATGTCCAAGGACTTGCAGTTTGGCCTCTCAAGGCTCCCGACCGCACTGCGGCCGACCTGCTCGCCATGACCGAGGCGACGCGCTCGCTATGCGCCTGGAGTGTGCACGGTTCGGGCTGCTCTGCTCAGAGGCGTCCAGGACATGAGCGCGGAGAGCTTCGGCAAGTTCATGACAAGTGGG…
	CL1963.Contig2_All	3562	698	4.4104	982	6.324	984	6.3423	1124	7.3937	CCCCGCTTGCCCAAGTCGACGCGCCACCACCCCCAGGTGGCACTTTCCTCACGGTTCGTCGCAGCGCAGTCATGGCCGGGGCATTTGGTGATGTAGAGTCCTGGACAGTGTGCCGTCATCGCTGTTCTGGCTATGCATCCTCCTCGCACTTGCCTAGGCCTCGTCCTGGTGCTCGTGGACAGCGCCGAGCGCAAGGCGGCGGCGGCGGCCCCACCGCGCACCTCCCGGACTGCAGGGACGCCACGACGCGCTCTTCGCGGGCCTCGAGGAGGGCGCGGGCCTGGGGCTCCTGGACCGATGTGGCGGCTCTGCACGCCCGAGGGCGCGCTCTGGACGCTGCTCACGGCTGGGCGCCCAGGGACAAGGCCGCCTCGCTGGGGCTGGGAGGCCTCTCTCAGC…
sxtB:
	Unigene47064_All	1364	769	12.6891	636	10.6959	823	13.8525	661	11.3547	GTTTTGCCTCGTGCAGCATCGCACAAGGTCCACCTCCGCCGTTCTTTAGTAACCGCTCCAAGCCAATTCTGCCAATGTTTGGAAGAGGACCCGGCTGCGTTGCTTGGGCGGTTGTTGGCGGGCCTTTGTTCGGCGGAGACGCTCGAGAGGTTCCTGAGTTCCGACGAGCTTGACCGTCGAAGCTTTACTCCGGCTAGCCCATCTCGAGTCCCCTCTTCGCAGATGTGAGCAACATCACTTCTCCTAGTGTGCATCTGGAATACCTGCCGCCATAGGCTCGCCGAAGGTCTTGAATCTGACGCCATGGCATACCTCACAGCAGGAGAGGAGTACGAGGAGCGGCGACGTCCTTATCGCTGAAGCGGAAGGCCTCCCTTGTCTCCATCCCTGGCAGGATGA…
	Unigene30379_All	1210	354	6.5847	261	4.948	384	7.286	286	5.5382	AAGCAATTGATTTTTATCTGGTCCCTCACGGTTTCTTATTCAGGCCTCTCCACTTGTGCGTGTAATGCATCGTTTCTGCGCACGCACCCGTTTCCCCCTCTCTGTGGACGCGCAACTAGGTTGGTACCGCGAGGTTTTTCGGCAGCACTGTCAGTGATGACTTCGTGACTGCAGTTGTAGACAGAGCAACCCGTGGATATTGGGGAAGCCTGAGGTTGAACATCTCCGCCTGCAGACTGGTTTGGGGATGATGCTATCTTGCAGAAGCTGTTACCACACGCAAAGGACATGGCATGCCTCAAGCCTCTGGCTATCAGGTTGGTGCGGCTGCGCTGGGAGCAAGGGGAGGATCTACCTCGGCTTCAACTTGGAGCTTAGTGGCCTGCCCCCACGCTTTGT…
sxtD:
	Unigene35034_All	992	107	2.4277	82	1.8962	102	2.3607	104	2.4565	GCCAAGAAGACAGCGTGGAAGAGCAAATACGCGGCGACTGGGAGCTGCCATAACTCAGGAGGCGGGAGCCTCCTCCGTCTGCATCCAGCGCCAGCAACCCTCTGCCAGAGCAGCCACTACGACGACCAAGGCTGCACAGGACGCCAGGATCGCCGCAGAGCGGAACTGGTCTGCGCAGACTCCAGCCAGGCCACAGGGTCAGGGCAGTGGCCACCACCGCAGAGGCCACCGCGTAGCACGCGCTCAAGTCTGGCCCCTGTCCCAGCCAAGGCGTGAGGCGAGCCATTCGACGGGGGCCCCGCAAAGATGAGCACCGCTGCAAATACTAATACAAGCATGAACTCCCCAGCAGGAAGGCCTGCAGCAAGCCAGATTTTGGGAAGAGGTCATACTGTCACG…
sxtF/M:
	Unigene48291_All	1728	668	8.7007	784	10.4075	798	10.6024	929	12.5969	GCAGGCCATACCATGCCTAGTGCAAGGATATGAGGGTTGCCACGGGTCTCATCGACGCTGCTGGCAAAAAAAGTGCCTCAATCCCCTCAGAGCTTGGATTTGGGGCGCAAATCTCGCCCGCCTTTCGCATGCAGCGTAAAACTCTGATGCCAAAATGGCACTTGCGGAGAAGAGGCCAGCGATCATACCCCACCATCGCCTTCGGGGCCCAAGCCCTGCACGCAACCCAGCCAAACGCTAGTTGGGTTCCGATCAACCAATAGCCCACAAGAGCTGCAAACAGTAGCGCGCTCGGTCCAGAAGCCCACGCAGCACCCCTGCGGAAACGGTTTGGACGCCGTCAAGACCTGGAAGAGTCCAGCAATTGGCAGCAAGCGCGTCGCCAAGGCCACACCTCTG…
	CL250.Contig1_All	1535	1317	19.3106	1116	16.6774	1507	22.5397	1246	19.0195	ATCCCTTCATCCTCATACTCGTGGCAATTCAATTACTATGCAAAATTCCTCATGAAAGCGCTCCCCATGTCGGCTCCGGCAGAGCTGCGCCTCCCTGAATGCAAGGAGATAGCTGCTCACGCCAGAAGCGGCTGTACAGACGACGACGGAGCTTGCCTCCTGCTTTGTCTGCTTCCAACACCCAATCGACGATGAAAATATGTTTGTCCCAAAGCCAATTGACATCCCAGTGAGCCCAATAGCCAGCCCCACCAGAGTCCGGCGACAGACATACCAAGATGGAAGCAGAGCGTGGACTCACGGGGATGGCGACGACGTAAAACGACACAAAAATCGACATCGCTTGAAAGCCTGCTTTCCCATGGCACGGAGAACGCCACTGCTCACACCCTGAAGCCG…
sxtG:
	Unigene18484_All	1411	426	6.7952	456	7.4133	396	6.4433	433	7.1904	CAAGTGGCCACGAGCATGTCACGACACAAGATACGCTACACCGAGACAAGGTAGAGTAGAAAGACTATCAGAGATGTTGCCGCCTGCGGCTGGAGCGCGTATGAGCGAAGCGATGCAAAGCAAAGCATGCAAGTGCACAGCCATACAGCATGCGTAGACAAAACAAGGGAGGCAATTCAAAACCGGTCGCTTCACAGAACGTCTCGCACGTCTGCAGCGCTCACCCTCTGATCAAGTCCAGAGTCAGCAGTTGAACGCCCCTCCAAACTCGAAAGCAGAAGAAAAGTCCATCTCATGCAGTCCGCTCCGCATTCCTCTCGCAGGAACTTGACTGTTTCCTTCTTCCCCTTTCTAGGATGATCTTCTTAGGGCCTATTGGAAGGAAGTTCAGGTCAATCC…
	CL1611.Contig2_All	1254	231	4.146	219	4.0061	211	3.863	187	3.4941	CAAGGCCCGAGCAGCGCTCGCCGCGGCCGCCCGGGGCTCCCCGGAGCTCTCGCCCCTCGCCGGCCATGTCGAACAATGACGTGGGCAGGCTGCGGACCTCCTGATCGGGAGCCTGGGCGAGGGCTGGCAGTCGCAGGACATGGACGAAACAGCTGGGGCCGCGCCTACTGCAGGAAGATGGCCTCGCCCTCCGGCGCTACGAGTTCATGCACTCGCTGCCGATCTACGACTTCTACAAGAGGGTCAGGGCGCGAGGAGCGAGCTCCGGGCCGTGAAGGACTACCTCAAGCGCGAGGCATCAATGTGCTCGCCATCGACGAGCCGCAGCTCGCCAAGGTGACGCGCAGCCGGGGATCTACCCCGGCAGCGAGTGCCTCCCATTCAACGCCGCTACGTGCG…
	CL1611.Contig1_All	1237	268	4.8762	256	4.7473	251	4.6585	246	4.6597	GTTTTTCCTCAGCAGTGCTCGCCGCGGCCGCCCGGGGCTCTCGCCGGCCTGTCTAACAATGACGTGGGCAGGCTGCGGACCGTCCTGATCGGGAGCCTGGCGAGGGCTGGCAGTCGCAGGACATGGACGAGAACAGCTGGGGCCGCGCTACTGCAGGAAGATGGCCTCGCCCTCCGGCGACTACGAGTTCATGCACCGCTGCCGATCTACGACTTCTACAAGAGGGTCGAGGGCGCGAGGAGCGACTCCGGGCCGTGAAGGACTACCTCAAGCGCGACGGCATCAATGTGCTCGCATCGACGAGCCGCAGCTCGCCAAGGTGACGCCGCAGCCGGGGATCTACCCGGCAGCGAGTGCCTCCCATTCAACGCCGCTAACGTGCGAGACCCCTTATCATGC…
sxtH/T/DIOX:
	Unigene14599_All	1941	410	4.7542	347	4.1009	499	5.9023	324	3.9112	CTTGAGGTTCGAACAAGGGCACAGCGCCCGAAACGCGTTTCCATCAAAAGTAGGTTGAGGGATTGTCAACACTAGAGTGCATTGTCTACCCAGCTCGCCACTGGGCATCCAAACATGCACAGGAAAATTGCTTGAGGATCAATGTACAGGACCAGCAAGCAGCACAATTTGCCGGCAAGGTAGACAACGCATCCAACCACGTACCAGAAAGTGGCCTGATGGAAGTGCCCAACGCCTCTGCATCATCGTTGTCCTGGTGGTGAAATTCATAGCGATAGAACAGCCTGGAAAACTATGACACTTTGCACTTGCAGCACCAGCCACTGCTGCAGCCAATCCCAACACAGAGATGCGGAAGAGAAACCAAACCTAGTGATTGCGGCGGTGCCAAGGCGGCTC…
	Unigene51410_All	1202	112	2.0972	133	2.5382	103	1.9673	121	2.3587	CACGATGTTAGCCCAACGGTGGGTGCCGCTTGTAGTTCACGTGGAAGGACGCTCAAGGCGCGACGCGCCCCAGAGACCAGCCAGCGGCACTCCCAAGGGCCGCTGGTGAGTGCCAGCGCCCTCGCTGGACTCCAGCCTGGCACAGACAGGCCACGAAGGCCAGCGCGAGGCCCCCGGCTGCCGCCCAGAGGCGAAAGCTCCCTTGGCGAGGTGCACTCGCCGCAGCGCTCGTCGGCAGATCGCGCGCCCAGCACGTGGCGCTCGTAGCGGCTGCGGAGCGCTCGATGTTGCCCGCCAGCGGCAGGTCCCTGCCCTCGCTGCTGGGCACCGCTCGGCCGCCCTTCGCTTCCAGCCGAGGAAGTGTGGCATGCCGTGGCCCGTGGAGTCCAGCCGCGACGG…
	Unigene82218_All	1687	840	11.2068	991	13.4751	828	11.2683	790	10.9724	CCGCCCCGAGGCCCCCAGCCCGCAGCTGCGGCGCCGCGGCCGCGCTGGCGCGCTCGCGCTGCGGTGGCGGCGTGGGTGCAGAGGCGCGACCGCCCGCACGCCGCCACTGCCACCGTGGCGCCAGTGCCAGTGGCCGAGGCCGATGCGCAGCAGCGACCAAATCGGCGCCACGCGGACTGCCGCAGGCAGCACCTGCGGCTCTGCGCCGTCGTGGCGGGAGCGGTTCTGGTTCCCAGTGGCCTCGCCAAGGAGCTGGACCCCATGAGGCCCACGCCCGTGCGCATCGACGGCGTAACTTGGTCGTCTGGCGCGTGCCAGAGGCTACGGAGGGCGCGGCGGAGGCGATGACGACGAGCAGGGCACTTGGCGCATCTTCCTGGACGCCTGCCCACCCGGCTG…
	Unigene40032_All	1816	1235	15.3063	1636	20.6653	1228	15.5248	1815	23.4181	AAGTAGTCCCGGACAGCTCTCCATTGCCTGTGATGATGGCAGTCGCGCCAGTCCGGAAGCAGCATCCCTCAGTCGGACTGGAGGCCTTCTGGTTCCTGCCGGCACCTTGGCGGCCGCGCCGTGGCGGCAGCAGCAGCAACCTTGGCTGGCCACGCTCAGCGGCAGGACAGGCGGAGGCGCCGCCGAGCCCGCTCGCAGGGGCGCCGCGGCCGTGCTTGCGGCCGCGGCCGTGCGCTCGGCCGGCACGGCCATGGCTGCAGGTTGGGCCGCAAAGCAAAGCGCATCGGCAGGAAGACGCTGCCCAGCCAATACCGACCATCCTGGATGACGTCAAGAACGACGCGAGAACAGCTGGGGCGAGCGCTTCGACTGGAAGAAGTCCTGGTACCCCAGGCCGTC…
	Unigene31580_All	1712	451	5.9291	372	4.9844	582	7.8048	330	4.5165	GCCAGATCAGCCAAGAGTCCGCACTCTGATGTTGATCCGTACTACGGTATCCGTCTTCCTGCCGATGATTAAGGATTGCCCATGAGGGCCCAGAGACAAGGCTTGGCAGCACGCTCCTTGAGACTAGCTTCTCAGCCAGGACTTCGTGGCCACTCGCGGTACAGGAGGCTTTGGCGTAGGCGGGTAGCCAAGCCGAAGCCGCCAAACTCCCGCAGAAAACAACAGCCCCTGCAGTGGTGAAGCGAGATGCCGATTCCCGGTCGACATCGCAAGAAGAAAGACGGCCAGCACGGCGAGGACCGGAGCACCAGCAGAGACCTGTCCAGTCGGCGGAGCGCTGTGCGCAGGAGGAGCAGACTGCAGTGTGCTGACTATGGCGGTCCAGCAAGCTGGGCGGGA…
	Unigene39927_All	1888	763	9.0958	534	6.488	853	10.3727	900	11.1694	CGCAGCACAAGTGACAATAAGCACAAACAATGCACAGCAACGTGGAAGCGGAACTTGAAAATCCACGGCACGGCTGGTGCGGTCAGCCTGCTAAGCAGTCACCCTCCTTACGCCGATGCTCACTCATTGTCTTGGTGGTTGTATCTTCCGTGTAGAAGAGGTCCTTGACCTTGCCCGTCAGAGCTGCCCCGAGCCCAGCAAGCTGCCCCCTGCAAGCAGCACCCAGCTCTCCGAGAAGCCGTGCTGACGAAGGACGCAGAGATGCCTGCGGACGTCACGAGGAGCGCCGCATACCCAGGGCGCGGTTCGCATCAGAGACCTGTGCCAGGGCTGCCTTACACGTGCGCAGTGCTGGGTGTGCCCCTTGTACGAGTCGAAGAGAATCTCCTTGTGTCAGCT…
	Unigene8751_All	1626	181	2.5054	177	2.497	152	2.1462	165	2.3777	AAGATGTCGGGCCGGATGTCAGCAAAGCGTGGAGGGAGCACCTCCACCAGGTTGCCCACAAGAGGGCCAGTGCTTGTGTTAGAAGAGCGGCGCAGTTGCCGAAAGATCTGGAGGGGAGGTCACAGGAAACGACACATCGGCAGGAATGCATCCAAGGAATGGAACACGTTTGATTGGCGTCGGCAATGGTATCCAACGCCTTCTCCAAGGTCACAGACAAGTCAACACCTCACCGAGTCGAGTTATTGGAGATCCCATCGTCTTGTGGTGGGACCACGCATCCGAGGCTTGGAGGCTGCAATCGATGCTTGCCCGCACCGTCTTGCACCACTGTCAGAGGGGCCGTTGATGAGGCGGGGCAGATTGAGTGTCCCTATCATGGTTGGGCATTCAAGGGGA…
	Unigene56680_All	1698	916	12.1416	926	12.5097	987	13.3451	1064	14.6823	GCGCCGGGGCCGGAGAGGCCGGGGTGCGAGGCTCTCCCTCTCCGCCCTGCGCCCGGCTCCTCGGCAGCCGCGGGCCCGGAGGCCCAGAAGCGCACGGCGCCGCCGCTGCGGGCTCGGCGGTGATGGAGCTGGCGCCGCCGGAGATCGTTTTGCTGAGGGCAACGAGCAGCCAGAGGTTTCACCCGGCGGCCACAAGAGTTCAATTGGAAGAAGGCCTGGTATCCGGTGCACGTAACCAACATCATGACCCCGTGCGGCCGCACAAGACGCAGCTCTTGGGCCAGAACATCGTGACTGGAACGACGGGAAGACGGTGGATGGAGAGAAGCAGATTGGCAAGTGGACGTGTTCGAGGACGCGTGCCCTCACCGGCAGGCGCCTCTCAGTGAAGGCGAGTGG…
	Unigene17764_All	1619	225	3.1279	183	2.5929	191	2.7085	223	3.2274	CCAGCCGTGCCGGCAGCTTCCGCCCACGGCACTGCTGCCGAGGCTCGCTGCGGGCAGCTCTGCAGCAGGAGCAATGCGCTGTGTGCGTGGAGGCCCTGCCAGCAGCGCCTCGCGGCCCAGTTGCCTGGGCAATGCCAGGGAAGAAGGGGGGCCAGAGGGGACCAGCGAGGGCCCAGGCCCTGCGTGAAGCGCTCCACCAGGAGCGATATGCAGCAACCATGACGTCAGCAGATGATGCGAGGTAGGGTGGCGCTGCCAGTCACTTGGCTGGACGCGCCCGGGCTCCTCGCCCGCGCCGCCGCCCTCAGCGTCAGGTCCTGGTGATGCAGGAAGATGTTGTCGTCTCCAGGATCCTGTGGTTGTTCTGGTGCAGCAGCCAGCGGGGGAGCCCGAGAGGGT…
	Unigene25483_All	1110	504	10.2194	451	9.3202	445	9.2041	356	7.5148	TGAACTCGCCCGTCGGCATACTTGTAGACGGTCGTGTTGGAGCACGGGGCACGAATGTGCGCGTTGCCTCCATCCCCTTCGTTCCCTCGTCGTAGCCGCGTGCTCGAGCACGAACCCGCGCGAGGAGGAGATCTCGCCATCCCGAGCGCAAAGCGCGTCATGGGCACCGCGCGCTCGGGCGCGTACTTGATGATACATTGTGCAGGAAGGGCGCGTGGGACGGGTCAAAGGTGTTCTCCACTGAGCCTCGTAGCCCACCGGCGCCACAGTCATCACCCAGTCTGTGCCCTCACATCTGGCTCCAAGTGTGGCTCGCATGCCGCGGCTTCTTCGGCAGCCTTGGGTCCGAGCTTGGAAAGATCCAAAGCAGGCCCTGCTGCACCTTCACCGGGAGGCTGC…
	Unigene44392_All	1516	244	3.6225	240	3.6315	239	3.6194	219	3.3848	TTGCTGCCAGCGCATAGGAGGTAAATGCAGCGCCGACATGGAGTTGCTGGTTGCTTCTCATCTCCGTGGCTTGTGGCTCACAGCAGGTCCCATCGCTGCCGGCGGTCGCCCGTGTGTGAGAGCGAGGGCGCGCCAGATCCCTGCAACCATGCTGTTGCGCAGAAGGCGTCAGAGCCATCTTTGGCCAAGTCGCCGCGGAGTGGGACACTGCAACGTGGCTGAACCAGTGGTACCCAGTTGGCTGGCGGAGGACTTTGAGGTCAACGCGCTCACCAAGGTCACACTCTTCGACACGACTTCTGCGTGACACGCCGCTCAGGCGACCTTCCCCCAGTCGCGCTGCCGACGCCTGCCCGCACCGCCTCGCGTCCTTGTCCGAAGGCCGGGTGACTCAACCGG…
	Unigene39163_All	1313	354	6.0682	499	8.7178	322	5.6303	345	6.1567	CTGCAGCACTCGGCGCTCTGGAAGAGGTGGCCCCCTGCTCGCGGTTCGCCAGGACGGACATCTACCTGAGCGAGCGTGTGTCCAGCGCGCGGCGCAGGTGGGCTACCGGTCTTTTCCGCCGCCATATCCCAATGGATGGGTCTTCGTTGCCCGTCCTCGGCTGTCAAGAGAGCGCGGGTGATCCCGATCCAGGTCTTGGACGTGACTTGGTGGTCTTTCGCGCAGAGGATGGCAGCCTGGGAGCGTAGACGCATTCTGCTCTCATATGGGCACACACCTGGGCTATGGTGGGTAGTGTCCGGTGGCTGCCTGGTCTGCCCCTACCACCAGTGGGAATTCAACACGAGGGCAAGCTCTGCAAGATTCCCTATGCGCCCGGCGATGGCAAAGCTACTGCGC…
	Unigene64710_All	2249	1163	11.6388	1027	10.475	996	10.1675	1142	11.8978	CCGCAACCTGTGAACCTGAACGCACGCGTGCTCAAGCGAAGTCACAGATCTGTGGGCCCGTCACACTTAAAACTGGCACCAAGGCCTGCCCACCGCGGAAACGCACGCAGCCACGCTGCTACCGCCACGACAGCCGCCTCCGCCGCCCCGCGGAAGCCGGGCCGCCGGGCCGCCTCGCGAAGGCTTCATGCCCAGTCCTCTCCTAGTACTCCCACAGCTGCGGACTCGGCAGCTGCGGCGCCGTCGGGCCCCGCTCACGAAGCTGTGCTCGAGGCGGCGCAGCCTCCCTGCAGCACGACGGAGCCGGCAGCCAGAAGCGCAGGCACGGCCGCTAGGCGCGAGGGCCCAAGGCCAGGCAGAGCGCGGCCATGGCCAGGGACCCCGGCAGGCCCTGCCCGC…
	CL4604.Contig1_All	1658	2014	27.3397	1630	22.5516	2460	34.0639	1994	28.1794	GGCGGCGTTCCGTCCCTTCAAGGTCCCAGACTAACGCAATGCTTGCCAGCTGGTCCGGCCATGTCGGGAGCTGCTTCAGCGCCCTGCGTGGCAATGTTCACACGAGCTTTGGTGGCCCGTGCATTTCCGCCCATCCCTGCCGGTCTTAGGAGCTCGCACGCCCGACCCTCGCACCCATCCAGCAAGCCAAGGCATTCACCCTGCATTCTATGTTGACGAGGCCTACTCGCATGCTGAACGGGAGCCATCTTCGGCACCCAGTGGTTTGCAGCGGCGCACACGATAGAACTTGCCAGCCTGGTGCCGTCAAAGTGCTGGACGTGGGAGGCACCTCCATCATCCTACACGTGACAAAAAAATGAAGCTTCACGCTTTCTACAACGTGTGCCGGCCAGAGGT…
	Unigene48239_All	1675	386	5.1867	222	3.0403	369	5.0577	293	4.0987	CTGGACACTTCTAGGGAGAATTGCATCCCTCCGATCCTTACCGCTCCCCCAGCGCCTCCACCGCCGGCCGCGCAGGCGAGGAGAGCTTCCCAGCCGCACGGCAGCGGCCGGCTCAGTCGACGCTGTGCTTCAGCGCCTCCTCTGCCTGCTGATCGTCCGGAGCAGGCGCTCGTCGTTGTTGGACCAGGTCCCGTCGCCATGAGGATGCGGCGGCCGGGGTCCCAGAGCGGGCCGTCGTCAAGGACTTGGACAGCAGCCAGTTGTTGAAGTTGTGGAGGCCGAACTCGAGGGGGTGAGCCTGCCAGGCGTCCGGAACCTCGACCGCACGCCCCTCTGCTGGTTCGCGAGATGGCGTTGTCCTCCGACACGGCGATGTGCCAGCGCTCGCGGTACTCTCCA…
sxtI:
	CL3270.Contig3_All	1579	908	12.9426	795	11.5494	839	12.199	887	13.1623	GCGGGGTGGGGGGACATGGACAGGCTCACGAACCCCTACTACTCCTGCCGAGGCAGATGGCCATCCTCGCGCCCGGGGGGCGGGTGCTTGCCAACCACAGTACGTCGACCGCCTCGAGCACACCTACAGGCCCCTCCTGGAGGACTTTTCGGCGAGGCCATCCCGGAGGAGAAGTTCTGGAACCCGGACAAGATCCCTGCGTTGATGACGTCCAGATCAGCGAGTTCACGCGCCAGCGCTGCGACAGGCTGCGGCGATGCAGCTGGTCTTCGAGGACTGGGTAGCTCACGTTCTCGCTACCTCATCGAGAAGACGGGCAGCAACCACCTGGTGTGGTCGGGCGCTGCGCGCTCAACTGCCGAGCCTCCATGGCGCTGCTCGAGCACTTCAGCAGGACTT…
	CL3270.Contig2_All	2618	2366	20.3406	2145	18.7945	2180	19.1175	2314	20.7102	AGCCATTTTGGCTCAAGCCAGTTTGGGTCAACTTTTAACGTCTCTGCTTTTCCACATGACAATCGCTACCCACAAGCTCTTGTTGGCGCTCCTCGTGGCACGCACACGGTGTTGGCCAGAACTCCATCCCCCGCACCTCCCCCGTCGCGGGTGGAGCGGACACGTCTTGCCCTGCTGGGTGCCTTGCTCCCGGAGCAGCCTCCAGAACTGGATCTGGTGGCTCCTTCTTGGGCTGCTCTGTTGCTGTGCTACTTCGCGAAGGCCCCCGTCCGTGGCTCCGTCCTGCACGCGAGCCCGGGAACCCCCACCCCCTCCTCGGTCGCCTGGCCGCAAGCGCCTTCAGCTGCTTTTCAAAGGCATCTACCACAGCTGGGGCTACCGCGAGCCGCAGGCATCCTG…
	Unigene72688_All	1499	351	5.2702	300	4.5908	288	4.411	215	3.3607	GCGGCCGCAGCCCCGCACATGGCGTTGGTGTTGGGGCTCTCTGCGGGCCCCATGACTCCGGCGCCTGCCTCTTCAGAGGTGGTGCCCTGCTCCGCGCACCAACGAGGAGCGCTTTACGAGGCGGAAGCAGGACGGCCGGTTCCCGAAGCCGCGATTGCCTACTGCCTGGAGTCGGAGGGGCTGCATGCAGACGACCCGCAGCGGTCGCCGTCGGCTGGCACTTTGGCGCCGAGGCCGCGGAGGTGGGCGCTTCGCGGCGAGGGTCGCGGAGGAGCCGGAGGCTGCTGCGCGGCAATGCTCGGCGTCGCGGCGGGGTACGAGAAGGTGGACGCGAATGTGCAGGTCGGATCCATAAAGGCCTCGCCGAGCTCGGAGTGGTTCCCGGCCGGGTCGCATGTT…
	Unigene44587_All	361	63	3.9278	43	2.7323	59	3.7522	41	2.6611	GCCGCCGAGGCCTACCTGGGCTGGGACGCCGAGGACCTCGAAGCCGGGCGCACATGACCACCTGCTACGAGGTGTCGTCTGCCATGCGTGCCCTCTGCCCGCCGTCGTCCATGTGGACGGCACGGCGAGGCCGCAGGTCGTGGACGACGCGACGGACTCTACTTCCAGGTCGTGGAGGCGTACGCGGCCGCATCGGCGTGCATAGCTTGGTGAACACCAGCTTCAACGTGCACGAGCAGCCGATCTATGCACGCCGCGCGATGCCGTCGCGGCGCTGGGGAGTGGCGCTTGCGAACGCTGGCCATGTACCCCTACTTCCTTGCTCCCCGCTTGCCGGCGCATGGCAGTAGTTG
sxtO:
	CL4284.Contig1_All	945	1049	24.9841	1262	30.6338	956	23.2257	828	20.53	GTTTGGGCTGAACACCCCGCTGCCTGCTTCCAGCCTCGGCTCCCTCCCCAGAGCGTCTTCGCAGGGATGGCCTCTCCTTGGATCGCCGTGACGTTGCTCTCGCGGCGTGCGGGGTCGGAGCCGAGGACGTCAAGAGCACGAACATCAGTTCCATGAGGGCCTGTCTCGGGAGGAGAAGTGGAAGTCCATCGGACACAGGGCATCACGCTCTGGATGACGGGCCTTTCGGGCAGCGGCAAGAGCACGTAAGCGTGCTGTTGGAGCACGCGCTCGTGGCCAAGCAGCCCCGTGCCTCTTCGTCTACCGCCTTGACGGCGACAACCTCCGCTTCGGCCTGAACCGGACCTGGGCTTCAGCCCCGACGACCGCAAGGAGAACGTCCGCCGCGTCGCGAGGTCT…
sxtP:
	CL2190.Contig4_All	4862	627	2.9025	669	3.1563	475	2.243	605	2.9156	GGGAGTTGCTCGTGCCTGGAGAGCTTGGGGGGAGGCATGCTTGGTTGTGGACTCTTCGGCCTGGTTTCCGGAACAGAGCGTGCTGGCGACCGGACGACTTGCCTTCCGTCGGCACTGACAACGTCTTCAGCGGCCCAGCCGCGCGGTCGTCGTGACCGTGGAGGCCGCGGGGGCGCGCTGCGCCGTGCCGGCGGACTCGACGGCGACGGAGACTTGGACATCGTGGCCGTGTCGTCAAACGACAAACCGTGGCCTGGTACGAGAGGCTATCCGATGGCTCCTATGGTCCAAAGAGATGATCAGCAGAGCCTCGAACGGCGCGCGAATAGTCACAACCGGCGACTCGACCAAGACAACAGGACCGACGTCATCGTCGCCAGCTACTACGACCAACCGTAG…
	Unigene40102_All	1711	1642	21.5994	1363	18.2734	1807	24.2466	1482	20.295	AAAGAGGAAGCACCTCCAAGACTCCGTCGCTGTCTGTAGCTGATGGCCTCCAAGTGGAAGTCATCGGAAAGAACGGCGAACACTGGATGCACGCCAATGTTAACTGCCATACCTGTTCAAAAGCTGCTGCGATTCAGCAAGGAAAAATCGCAGCCGCGCCGTAGGATCAGAAAGTCACCTAGACTATCAAAGAAGAGCCGCCCTGGGCTTGACGCACTTGGCCTCCACAATCTGATTTGGTGTCAACCTCTGAGTTCGTTCTGGGTCTCCTTGGTGATCCATGCTCCGCCACACTGACCTCAATGTCAAATGTCTTCACGCCACGTGCCACGGAAGTGGCGAGCCGAAATATGCATCGTATCCATTCTGTGAGCAGAAAGCGCTGCCGCCATAATGTTC…
sxtU:
	Unigene66541_All	1069	471	9.9166	408	8.755	492	10.5665	443	9.7099	AAGACGCTTGCCCTTCCCGGCCTCAGCACGCCCCACTCTCGGCCTCCCTCGGGCATTCCGACTGCCATGGCCTTGCCACCCTCTTCGCTCTATGCCCCCTGGACCTCCGGGGCACGGCCGTGCTCATCACCGGCGCGACCGCCGGCACGGCGAGGCAACGGCCTGGCGCTTTGCGGAGTTGGGCTGCCGATTGGCCTGGCGGGCCGCCGCGGGGAGCGGCTGGAGGCGCTGAAGGCCAAACTCTGGAGCGCTTCGCGGACTTGCCGCAGCCTGTCGTCGTCCAGGTTGACGTAACGATATGAGCGCCGTCAAGGCTCTACCAGGCCGCCTGGAAGAGGCTGGCTGCCGGAGGTTGACATCCTCATCAACAATGCCGGCCTTGCGCTGGGCGTTCGACGG…
	Unigene18629_All	617	94	3.429	100	3.7178	73	2.7163	63	2.3925	AGCGGCATGGCGGAGGTGGAGAGGCAGCTGGGCAAGGTCGACCTGCTCGGAACTGCGCCGGCGTGATGTACTTCTCGCTCATGAAGAACGCCGAGAAGGCTGGGCGCAGTGGGAGCAGACCTGCGACGTCAACTGCAAGGGCACGGTAACTGCTGCGCGGCGGTCTTCGGGGGCATGGTGGAGCGGAGGGCCGGCCCATCGTGAACATCTCCAGCGACGCCGCGCGCACGGTCTTCCCCTGCCTCCCGTCTACAACGCCTCCAAGGCCTTCGTGCAGACCTTCTCCAAGTCCCTCGCGCGGAAGCCGTGGGCACCGGCGTCCGCGTCACGGACGTGCAGCCGGCGACGTGCGCACGGACCTCGTCGTCAACAACACGGACCAGGAGGCGGCGACAGGGT…
	Unigene30543_All	1153	823	16.0653	823	16.3736	819	16.3079	871	17.7002	AGCTGTTTCAGCTCTAGCATTGGGGTCCTCCCGCATCCCGTACAGCGCCTTTAGCCGGCCATGGGCAACTGCCAGACCTCGACTTCGCAGACGCCGCGGGGCCGGTGCAGGAGCCGGGGCAGAAGAGGCCGCAGGAGACCGCCGAGGGGTCGAGCCGGCCAAGGAGCCGCCCATGCTGAAGAGCATGAAGGCGTGCACAGCTCGCCGACAGGTGACGCCATGCGCATGTCCATGGTGGTCGGCACCGCCTCGCGGGGAAGGTGGCGCTCGTCACGGGGGCCTCGAAGGGCATTGCAAGGGCATTGCCGTGATGTTCGCGAAGCAAGGCGCGAAGGTGATCATCACTACCGCTCGGACCCCGCCGGCGCAGACAAGGCCGTGCAGGAGTGCGAGCCGCGG…
	Unigene83583_All	1000	559	12.5815	576	13.2128	625	14.3491	586	13.7306	GTTTTAGCAGCCTCTTGTGGTCTTCTCGGAGCTGTCGCAGATTGCAGACCATGGGGAGGCTTGATGGCAAGGTCTGCATCATCACTGGAGGCACAAGCGCATAGGGCGCGATGCCGTAGAGCTCTTCGTGAAGGAGGGCGCCAAGGTATGTTCTGCGGCCGTGGCGCCGAGGTGGGCGAGCAGATTGCGGCTGCCTCGGCCCCACAGCCTGCTTCATGGCTTGCGATGTCAACGACGAGGAGCAGTCAAGGCTGTCGTGGAGAAGACTGTAGAGAAGTGGGGCCGCCTGGACTGCTCTTCAACAACGCTGGAGGAGGCACTGGCCCTGGTCACATAGCCCAGACACGAGGAAGGGCATCCACCGAGCTTTCAGCCTCAACTTTGATTCCATGTGCTGGC…
	Unigene16210_All	944	259	6.1751	197	4.787	206	5.01	127	3.1523	TCGAAACGTGCACAACGGTCCTGAACCCTGTCCCTAAACAAGCATCCTACCATGGCGCCGACCTGTCACGCCCGGCGCTCACACTATGGTGTACGGGACGTCCCATCAGTGCAGTCGTACTGTGGACGAATCAGCATCTCAGTAGGGAAGCCGAGGCAGGGAATCCCAAGACGCACTCCACGGCATGAGCAATGTCTCAGGCTGCATCAGCTTCTCCTTTATCATGCCCTTGTTCGCGGCGATCAATCAGTGTCCGTAAAGCCCGGCATGATCATGCAGACCTTCACCCCCTTGCACGCACCTCGGGGAAGACGGACCCAGCAAAACCACGCAACGCATGCTTCTGGCACAGTAGCCTCCACAATATGGGAAGGACCACTGAGAGCCGGTGCGCCAATG…
	Unigene75418_All	747	90	2.7117	69	2.1189	66	2.0285	80	2.5093	TTCTCCGCAAGCGAACCACATGCTATCAGGACAGAGAGCACTGGTGACGGAGCGGGCCGGGGCATTGGCCGCGCTGTCGCCCTTTGCTACGCACGGGAAATGCCAGGCTGATGCTCGCAGCTCGAAGCGTCGAGCAGCTGAACGAGGGGCACTTGAGTGCAGAGCAGCAGGTGCGCCGGAGGTGTGCATCGCAGATGCGACTTGTCCACTCGTGCCGGTGTGGATGCCTTGGTGCAGCAGACCCTCAGGATGGTCCCATACACATACTGGTGAACAACGCTGGAGCGGCGGTAGAGGAAATGCAACCGTGGGGGATCCCAATGAGTGGGACAGAATGATGTTTTGAACCTGAACGGCCCCATGAGGCTGACTAGGTCTCTGGTGCCAAGCATGTGACCG…
	CL6186.Contig1_All	1151	9	0.176	11	0.2192	12	0.2394	17	0.3461	GTCAAGAAAGCTCTCGAGTCTAATAAATGCAAACTCACGGAGTCCACTCTGGCCTAGTGTCAAGGGTCTCAAGGCCCTGCTCACATGTACATGCCGCCTTCACATGGAGGGACTGGCCCGTGATGTAGCCTGCGGCGGGAGAGGCCAAAAGAGCACCGCATCAGCGATCTCTTCCGGCATGCCCAGGCGGCCCACTGCACCGACTCCAGCAGCTTGGCCTTCCACTCGTCCTTGAGGGCGTCAGTATGTCGCTCTTGATGAAGCCAGGGGCCACACTGTTCACAGTGATGCCCCGGACGCCACCTCCCTGCCCAGGGCTCGCGCAAAGCCCTCCATGCCGGCCTAGCTGCTGCGTAGTTGGCCTGGCCGGCGTTGCCCATGGAGCCCACCACGAGGAGA…
	Unigene26943_All	956	118	2.7781	170	4.0791	120	2.8818	133	3.2597	CTTGTCTCTGCCAGCCATGCCGCTGTCAGAGCTAAGCCGCGACTTGACAGCCGTGTTGCCGTGGTCACTGGCGCGGGCTCTGGCATCGGCCGTGCCACGCGCGGCTCCTCGCGGACCTGGGGGCGCGGGTGGCGCTGGTGGACCGCAAGCGGAGGGCCTGGGGCCCGTGGAGGCAGAGATCCAAGCTGCTGGAGCAATGTGAAGGCATTTGGCGCCGATCTTGCCGACGCAGCAGAGGTCAAGCGGTGGCTGGAGAGGTCTTAGCTCACTTTGGCGAGGTTGACATCCTCGTCACAACGCCGGTGTGAGTTCACGGGGTGTCCCAACAACGGCTGGCAGTGACAAGGATTTGAGAAGGACTGGGCCATCAACTTTGCCGTGAACGTGATGGCCAGGTGC…
	CL3649.Contig2_All	1082	342	7.1141	343	7.2718	347	7.3628	299	6.4749	AGTGTTCAAGCGCCCCTGGCCTCCCCACCCAGCCCACAGCCCTGCCCAAGCGACAGCCCATGGCAGCGAAGCGCACGGGCGAGGCCGGGGCAGCGGAGAGGAGGCGCCCGCGGCAAAGGCGCCGAGGCTTGCTCAGCCTGCTCTGGGCTCCTCACCGGCAAGGTTGCGCTGGTCGTCGGCGCTGGGCAGCAGGCGGCGCCACACTGGGCAACGGACGTGCGACAGCGCTGGCCTTCGCGCGGGAGGCGCCAAGGTCTGCTGCGCGGACCGGGACCTTGCCAGCTGCGAGGAGACGCGGCGCAGTGCCGCGGCCTCGGGGCGGAGGCAGCAGCCCTGCAGGCGGCGTGGCCTCGCAGGCGTCGGTGGACGCCATGGTCGCGAGCTGTGTGGAGGGTTCGG…
	CL6186.Contig3_All	1158	213	4.1399	217	4.2986	233	4.6195	198	4.0063	AGCCATTTGGGCACCAGGTCCAGCAGGCACCTTTCGAAGCGCCGCTGGGCTCCTCAGCCATGAGCATGAGCGGCAGGCAATCGGTGGCGCCCATGTCTGGCATCGGTCCTGTCGCGGCCTGGTCGTGGCTGCGGCCCTGGCCTCAGCGTGAGGCTGGCGTGCCTGACCCCCTGGGCGGACGAAGCCTCCGCTTTCGAGTTGCCCCGGCCGTCCAGTTGGGCCGGCGGGCGGTCAGGACTGGCAACCTGCCGGGCAGCAGGGCCCCGGAGGCCGAAAAGCCGGCGCCGCGGCCTCCCAGTGCTGCGCAGGGCTGGGGAGGCCCCGGCCTCGACGCTGGACTTCACGGCAAGGTGGTGCTCGTCACGGGCGCCTCGCGCGGCATCGGCGCGGCGTCGCCGA…
	Unigene13138_All	1328	229	3.8811	194	3.351	236	4.08	172	3.0347	GTGAAGGACGGACCCCCACGTGCGAACGCCTGCAGCCTGGATGGCGTTGGCGACGTGAGGGCCAGCCCGCGAGGCTCCTGCGTGCTTCTGCCCTACGCCCACAGGGGCCGGTGTCTGTCAGAACAGGGCGTCGAGAGCCCCGCGGTGTGCCACGTGCTCTTCGCGCTGCCAATGGGCACTTGGTGCACTTGCCCTTTGTTGTCAGGCTGTGCACCTCTAATGTCGGGTGTTCTGTGGATGGGCAGAGCCCGCCATCCTGCATGGCGCAGGGTCTCGTGATCAAGCGGTTGGCGGCCGCCGGGCCCTGATCACCGGGGGCGGACGAGGCATTGGGAAGGCAATCCGTTGCTGTGCGCGGAGGAGGGCGCCGACGTGGCCATCCTGTCGAGGACAAGGCCG…
	Unigene15089_All	836	628	16.9072	786	21.567	558	15.324	538	15.0788	GCCATTTAGGCTCAACGCGCCACTGCACGGTCCCAGGCGGTTTTTTTGGGCCATGACGAAGAGGAAGCAGGAGGAGATTTCCGAAGGTTCCAAGGTGAGCTGGTCACCGGCGCCTCCAGCGGCCTCGGCGAGCACCTCGTCCGCCACTTGCGGCCAAGGGCTGGCGCGTGGCCGCGGTCGCCCGCAGCGCCGAGCGCTCGCGACGCTCTGCGAGGCGTGCGGTGCTGGCGCCGTGGCGTACCCCTCGACGTGAGCGACAAGGCGCAGGTGGCGAAGCTGGTGACGCGCGTGGTGCGGAGCTGGGCGGCGTCGACGTGCTGGTGAACAACGCGGCGGTGGCCCAGACGGCAAGAAGTTCTGGGAGCTGGAGACTTCAGACATCGACAGCTTGACGACATC…
	Unigene81131_All	1479	618	9.4046	660	10.2364	563	8.7394	548	8.6817	GTTTTGCCTCTCAACTGCCATGACCTCTGTTCAGCCCACCGCTAGCAATGCAGCACCGCCCGTGTGTACCGCAACCCCGCGAATGGGTTACTGTACCAGAGATTGGGGAAGCCTTCGGACATCCAAGTGGAGCACGCGAGGGCCGGTCGACGTCATCTGCAAGTTGATCAGCGGCCCCAGCAGCAACGGCAAAGCTGTCCAGAGTTCATCACGGTTCCTTTTGCCGAACTGCATCGGGCCACGTCACGCCAGCCTTGGAACTGGTTGCAGACCCCAGCGCAGTGTCGGCATCAACGGTGGCCCCGTGGAGCTTGGTACGCCACACTGCTACCGGCACTTCAAGGTCAGTTCTACCAGGTGATTGGCTCCGCCACGGGACTCCTCTCGGGCGCGAAGAGG…
	CL6752.Contig2_All	1065	160	3.3813	122	2.6277	186	4.0097	137	3.0141	ACAGCCCCTAACTGGAATGCACCCAAGTGCCTGATAAAGATGGAGCCCTTGCGGGGAGGTGGCTGCAAGTCAAAACCGCGCCATTTCTGGAGGGCTATCTCCTAAATGGGTGCGTGGATACTATGCATGACTCGCGCCCAGCGGTGCCCCCCCAACTCAAGGCTCACCTTGAGCTCCGGCAGGGATCTGAGGATAGCTCCTGGTGCTGGGAACGGGCGCCACCAAGGCACTCCAATGATGCTGCACCTCCATCCACCACGAGATCTTGACCAGTTACTCCTCGGAGCGACAGCATGACACTACGGCCTCTGCAACGTCCTCTGGCTGCAGTACGCCCAAGAGCCATCTCGTCCCACCGCAGGCATAGTCTCCTCAGGGTCACCTGCCTGGCCTCAAACC…
	Unigene32541_All	709	114	3.6189	93	3.0089	115	3.7239	77	2.5447	AGAGCTACGTTAGTGGGAGTTGTGAACAATGCCGGAGTCGCCTCTGAGTCATGCCAATGGAGCATGTGACACCAGAAACGCTTGAGTGGGTCTTGGATTCAATCTGCGAGCACCCATCACTGTGTGTCAGGCCTTTTTGCCATTGCTCGTGCTCACGGCCCTGGAAGGATTGTCAATGTGGGTTCCCTGGCGGGGCGATGGCTCGGCAATTCCGGGGTCCTTACACAATATCAAAGTTTGGATTGAGGGGCTCTCAGACACTCTCCGCATGGAATTGAAATTGGAACACATCTCGTGTCCATGGTGAATCCTGGGTATGTGAAGTCAGAGATCGGTCCAAAGAATTACAAATGAATGAGGCGGCAACGTCAACAACCCTGAGTAAGATCAGCATTTGCA…
	CL6752.Contig1_All	1009	180	4.0151	154	3.5011	160	3.6406	117	2.717	CACGTTTCAAGGCGGCCTCCTGTAGTTTGACCTGTAGTGCTGCCAACTCCCACCACATGCCCTGTGATCCAACTCCCAGCCACTCACGCTTGAGCTCAGACTCATCTTCAGGCCCAGCTGGGACCTGAGGAAAGCCAGCCGGTGTCGGAATGGGCACCACCAAAGCACTCCCATGATGCTGCAGCCGCCGTCGACCCAAGGTCTTGCCCAGTGACTCCTCGGAGCAAGAGCATGGACACCACAGCTCTGCAACGTCCCCTGCCCGCAATGCGCCCAAGAGCTCGTCTTGGCCTACGATGGCATCGTCAGCTCGGGATCCCCGGTCTGGCCTTCAAGCCTGCAAAGTTCCGGATCACGTTCGTGTGCACCGAGCCTGGCGAGACGCTGTTCACCGGACGC…
	Unigene72872_All	1112	560	11.3345	533	10.995	487	10.0547	490	10.3248	CCTCCACGTGCGAGTACACAGCGATGCGGTGCCAGCTGGAGTTGCAAGCGAAGCGACGACAAGGCCTGCCCAATCAGCACGAACCTTGGCCCCCGCGTCCTAAATTATGTATGTCTGTGCCAGGTCCATGACCCAAGAAGGGATGAGGGCGCCAGGCGGCCGAGGATGTTGGCATCGACGCCCACCAGATAGTACGGTTCGGGAATCTCGCCACCAAGCCGTCGAGGACGGCGTCCGTAACGCGTCCACACCGCGCTCGCCGCCATTCAGCCTCTCGCACTGGAGCACCGAGCCTCGCAGCGCTTCATCTTGCTGGAGAAGGGCTCGTAGCCCTCCAGCGCGTCTCCGCCTGCCCCTCCGCCCTCGCGCTTGCGTGCTCGCCGAGGGCCGCCCGCGGTG…
	Unigene7435_All	1046	565	12.1573	545	11.9519	519	11.3915	467	10.4611	TGCTTGTTCACGCGTAGGAAAACAAGGGCCCCGCGAGCACCGAGGCACCGAGCGAGCCCAGCACCCCCCCCGCCTCGGGCCAGCGAGGGGGGTGGGGTGCCGGCTCCCCCTCAGAGCGCAGGCCCCACGAGCAGCCCCACGCCCGCGCCATGACCAAAGCCTCGCCCGTGACGTTCGGCGCCGCGGTGAGCAGCCAAGCACATTGTCCGCCACGAGGTCGGGGTTGGAGACGGCGCCGAGGGGGACTTCTCCTCGCAGACGCTTTTGATGTGCTCGTAGCGCTGCTCCCCGAGGCCTTCTTCAGCCAGTCCCCCTCAATGAAGCCAGGGCACACTGCATTGACCGGATGGCTGGGCCCAGGGCCTTCCCCAAGGCCTTGGTGAGCGCTACGAAGCCGCC…
	CL6186.Contig2_All	992	436	9.8922	486	11.2382	402	9.3037	398	9.4007	AAGTTGAGTTCAGGCGCATCGTGGAGCGGCGCCCTCCTGCCATGGCCGCCTCAGCATGGCCGGCAGACACCCGGCCGCAGCCTCATCCTGGCAGCGCGCGGCCGCGGCCTTCTCGCGGCAGCAGCCCTGGCCTCCGCGGTGCGGCTGCGTGCCTGGCCGCCTGGGCGGATGGAGCCTCCGCCTTTGCCGCCGCCCCGCCCTGGAGCTGGGCCGGCGGGCGGTCAGGACCGGCTCCGCCGCCGGGCGAGGGGCCTGCGAGGCCGTGGAGCCGGCGCCGGGGCCTCGCCGGTGCCGGCAGGGCCGGCGACACGCCGGCCTCGACGCTGGACTTCACCGGCAAGGTGTCCTCGTGACTGGCGCCTCGCGCGGCATCGGTGCGGCGATCGCCGACAGTTCGCG…
	Unigene30491_All	1110	680	13.7881	511	10.5602	641	13.258	537	11.3355	GCGAGAGCTGACATCCTCTATAAATCAAGGTAACTCTAGAACCTCACTTCTCTGGATCACATTGGAGAGGTGGCGGAATAAAACACTTGTCATCGTCGAGGGCAGCCTTGCTCAGAGCGGCAGAGAAGGGGCATGCCGATGCATCCGGGTGGTGAGCAGGCAAGCACCTCTGCAGACAGGCCGGCAAGTCAGGTCGCGAGACACGCGCGTGCACGCCTCTCGGCAGAGTGCCGGCATGGTCGCGCTGGAGCAGGTCATAGGGCGGAGATGCGGTGCCCATTGTCGACGTTGATATGGCGCCGGTCATGGCCTTGGAGGCGCCGCTGCAGAGCAGCAGCAGTGGCCGTCGAGATCGCTCAGCTCCACGAACCGCTTGGCCGGCACGCCCTGCAAAACTTC…
	Unigene65389_All	1893	682	8.1087	722	8.749	628	7.6164	812	10.0507	GACACACGTGTCTGCGGTCCGTGTGAGCGTGTGTGCCCGGAAAAATACTAAGCATGGCTCCGCTGTACGGGCATGTGAAAGCCGCGTCAAGGACGCTTGCAGGCACTCATGGCCTCACCGTCACATCTTCACCGACACTCGGGTGGCTGGGACATGTCCACATTGATAATCTGCCCACTAATGTACCGTGACTCGCCGAGCACAAGTACAAGGCAGCATTTGCGACGTCATAGCTATACCCGTCCAGTTGGCCGATCCCATCACGAACGGCACGAGGCCATTGCAGCGGACGCCTTGGGTGCAAACTCTGCAGCCGTCTGCTGCGTCATGGTGTTGACGCTGCAGCGGCGGCTGCCATGGCACACTCTGGTTGGAGGTAGCGCTGGCCAGCATGGGCGA…
	Unigene13555_All	1130	733	14.5997	762	15.4686	780	15.8475	756	15.6759	GCCGTTTTGGCTCAGACGAGGGCCCACGGCGCCCACCGGTGCCGCGCAAGCCCCCCGCAGCCATGCAGACCCTGGCCGGAAAGGTTGCCGTGGTCACGGCGGCGCCGGCGGCATCGGCGCCGCCATCTGCCGGCGCTTCGCCCGCGAGGCGCCCGCCTCGTCGTGGCGTACAACCAGGGAGCCGAGCGCGCGGAGGGCTGGCGAAGGTGCTCCCGGGCTCCGGGCACGTCGCCCTGCAGGCGCAGTCGACAACAGCCAGGCGCTCCGGAGCCTGGCCTCGCAGATCCGGGAGCGTTCGGCACCGTGGACGTGCTCGTCAACAACGCCGGGAAGACCACCCCCGGCCCCACGGCAACATGGACGACCTCCACGACGAGCTGTTCGACGACATCTGAGGAC…
	Unigene81405_All	1096	736	15.1142	764	15.9903	676	14.1605	641	13.7037	TCAAGATCCCGCTCTGGAGGTGCCTCCAAGCCCCCCCGGGGCCTTCCAGCGCCATGGCGGCGCCGCCCATCGACCTCTCTGGCCGGGTGGCGCTGGTCCGGGCGCCGGCGCCGGCCTGGGCCGCGCCTACGCGCGGCAGCTGGCTGCCTGGGCGCGTCCGTCCTCGTGAACGACCCCGGCACGGACAAGGCCACGGGAAGTCGGCCGCGGAGGCCGTGGCGGCGGAGATCAAGGCTGCAGGCGGCAGGCCGCCGTCAGCAAGGACGCCGTGACCAAGGACCCGGCGTCGGCCGAGCCATAGTGCAGGCCGCGATCGCCGCCTTCGGCAAGCTGGATATCATTGGAACAATGCGGGTATCCTGCGGGACGTCAGCTTTGCAAAGCAGAAGACCAGGACTG…
	Unigene39248_All	1216	487	9.0139	325	6.1309	494	9.3269	434	8.3627	GATGACGCAAGCCCCTCGCTCCGGGTCCACATCAACTTGCGTCCTACATCGCGCAGCAGGCGGCGGTGCTGCCTTGCTCTGGCGCTGCTCCTTCGCAACTTGATTACGGTCATGTTGAAGTCCGCCTCGTAGGCCTCCTCCGGATACTCCGCACAGCCTCGTCAAGCACATATGCGTCAGGGCCCACCAAGATGCGCACTTCCCCTTGCGCACGCCGGAGAGAATGATCTCTGCCGCCTTCTCCGGGAGGTGCCTCCGGTGCTGAAGCCCTTCTGCATCTGCTGGTGCCGCTGCGGAGCTGCTCGTCGGAGACGTGCGAGAGGTCCTTCAGGTACCCTCGGAGTGGCCCATCCGCTCCAGCTTCTCGTAGTCCTTGGTGCCGCGCATCTGCGCACCACA…
	Unigene44172_All	1170	420	8.0795	386	7.5679	451	8.8498	395	7.9105	GTCGCATCAACCGGAGGTACCCCTCTTGATTGCTGGCCTCCAAGCTTGAAGGAGCTCCTCGTGTTGGGACCAAGGGCTGGCTGGTCCTACTATTCTGATAAAGCAGAGTGCTGTCAGTGGATGGGAGATGGGCGAGTGTCGCAGCACATTTCTGGCGACTGTCACAGTCGCGAGGGCGGCGCGTCTTTCTTCTTCGAGGCGTGAAAATCTTGACAAAGATCTCGCTGTGCGGTCTCTTTGGCAAGCATCCTCCAGCATGGCCTTCATCCTGGACTCCGCCTGCCACCGCACGAACCGGGCTCAAAGTCGTTCTCGCCGAAGACGTAGAAACTGCCGCGCCTAAGGCATCAAAGACCATATCCGCCATCTTGGAGGGCGGAGAGCCAAACCTCGGAAGCC…
	CL1090.Contig2_All	919	1035	25.348	1029	25.6846	985	24.6073	956	24.3743	CGTCTTTGTGTCCCCGCGCTTCCTGCGTTGCCCCTCCTTCCATCCGCGCGAGCAAAGAGATCATGGCGGCCACCGACCGCACCGGCAAGACCTACTTCTCACTGGAGGTGCCAGTGGTCTTGGCCTGGCAACGGCCAAGCTGCTCATTCTCAGGGCGCGAATGTGGCCATTGCCGACAAGAATGCGGATGATGGCAGAAGGCTGAGCAGGAGCTGGGATCAAAGAGTTTGTTTGTAGAGGTTGATTCACGGACAAGAACTCCGTCCGCGCCGCTGTCAAGGCAACCGTTGATAATTCAAAACGCTGAACGGCGTTGTCAATTGCGCCGGAGTCGGGTCCGCGTCACGACAATCGACAGGAAGTTGGAGCCACACAATGAGCGCTTCTTCGACTTGTCTG…
	Unigene22223_All	1313	695	11.9135	800	13.9765	712	12.4497	664	11.8493	GTCATCTTTATCAAAAGTGAATTGGAGCGGCACAGGCTTACGCACTTCCGTGTGGTCGGAAAAGTCGCGCAGGAACTACCCACAGATGCGACATGTGCGCCTCATGCGCGGATGTATGCGTGCTCAAATCTGCCACTGTATCCTGCAACCACAACAGGCACTCACGTACGCGCGCTCTCTGGCCGCATCCAACTCAGAAAAAGAACACCTTACCCCTCTCAGCCGACGCTGCAGTGGGCCGACGACAAAGAATTCAAACATGCTATTGAGCCTCGAGTGATCACCACGCGCCTGTCAAGACCGAGCCTGTTGCCTGGCTATCGTCAGCAATCGAGGCCTCGCCCAAGGAGCGACTGCAATCACAGCCTAGCCAGACCAAACATCTTTGCCTGGCGGCAT…
	CL1090.Contig1_All	997	900	20.3173	799	18.3834	890	20.4945	904	21.2453	CTCAAGCCCAAGTGTTTGTACCCTCCCCCTCCCCTCGCTCACACGCGGCTTCTGGCCTGTACAGTGCAGCGCACAGGAGCTATGGCCACAGACCGGACGGCAAGACATACTTCATCACAGGAGGTGCAAGCGGCCTTGGCCTGGCCAGGCAAAGCGCCTTGTGTCCCAGGGTGCAAATGTAGCTGTCGGGGATAAGACGCCGATGACGGCAAGAAGGCTGAGCAAGAGCTGGGACCAAAGTGCCTTTCGTTGAGCTCGACGTCACAGACAAGAACTCTGTCCGGTCCGCCATCAGGCCACCGTCGACAAGTTCAAGTCGTTGAACGGCATCATCAACTGCGCCGGGTGGGGTCGGCGTTCACGACCATCGACAAGAAGCTGGAGCCCCACAAGAACGCT…
	CL1090.Contig3_All	886	776	19.7128	753	19.4955	751	19.4603	722	19.0939	TGGCTCAAGTCCAACTTTTTGTCCCCGTGCCGCCTGAGCTCAGGAACAAGGCCTTTGACCGCGCAGGCAAGACCTACTTCATCACGGGCGGTGCAAGCGTCTTGGCTTGGCTACGGCCAAGCTACTCGTCTCCCAGGGCGCAAACGTGCCATAGGTGACAAGAACGCCAATGATGGCAAGAAGGCTGAGCAGGAACTGGGCCAAAGAGCCTCTTCGTGGGGCTTGACGTGACCGACAAGAACTCTTCCGCGCCGCCGTCAAGGCAACTGTTGACAAGTTCAAGTCGCTGAACGGGTCGTCAACTGTGCCGGGGTCGGTTCGGCTTTCACGACTGTCGACAAGAACTGGAGCCCCACAATGACCGCTTCTTCGACTTTGTGTGCAAGATAAACTCTACGG…
	Unigene32576_All	1070	663	13.946	651	13.9563	680	14.5904	655	14.3433	CCCATATTCAGGGAGTACTTTTTCATCTCGACCCTCCCAAGCCCTCTCAAATGAAAATTCCTACTTCTGCTCCGCCTGCGTGACATAGTCACTTGATTGTAAGTCGGTGCCGCTGCAAGGTAGCCGCCATCAAGAGGCAAGGCAACGCAGTCAGATACTTGTTGGGAGCACAGAGCATAGCCGCGGCCTGCCCAACTGCGAGGCCTGGATCAAGCCTGGAATTGGACTGAGTTCCAACATTTGCTTTTGACGTTTGGAGGCACGTGCTTCATGAATTCTTGAACCAACGGAGTGCAGTTGTGTTGGGCAGAATGCAATTCATGCGGATGTTACGCTTGCGGTATCGATGGCGATTGTCTTCGTGAGGCTGATGACGCCAGCCTTCGTGAAGTGTAGTGC…
	CL6362.Contig3_All	4127	3029	16.519	2806	15.5965	2784	15.4874	3464	19.6668	GTAGGCACAAACCACAAGGGGTGCAACGTTTTGATCTAGTGCCGTTGGAATGGCCAAGGCAGGTGAAGCCCCCTTCAATGCCTTCATTGTTGAGGCAGGCGCACACCCGGTGGGAGGCGCGGCGGTCGCCTCAGCGGGTGGCACCCGCGGACATTGGTGGGGCTATATGCGATGCCCTCCTCGAACGTGCCAAAGTGACGGCGCATGTGTGGACGATGTAGCCTGGGGCTGCGTCACGCAGAGTGGGCACAGGCGGAAAACGTTGGTCGGAACGTGGTGTTGTCTTCTACGCGATTCCGAACACCGTGCCGGCCTTCACCTTGGACCGCCAGTGCGGCTCAGCCAGCAGGCGCTCCACCTTGCAGCACAGGCCGTGATGAGTGGCACTCAGGCTGCATC…
	Unigene38551_All	1353	1502	24.9857	1359	23.0407	1488	25.2493	1292	22.3746	GCCATCTTCAAGCTCTCAAGGCCTTGGCATGGCCATCCTGAGGATTGGCGTAAGTCCGGGCTGTTTTTCCAATGTCTGCAGCAGGCCTGCCACCTTCCCCTTCGCTGGCAAGATCGCCGTGATCAGTGGCGCTGCGAACTTCGGCATGGCTGGGGGATCGCCACCCACTGCGCGGGGCTCGGCATGCATGTCGCGACATGGACCTGCAAGCCACGGCCACCAACAATGCCGTCGCAGAGCTGCGCAGGCTTGCCCAGGCGTTGCTGCCATGGGCGTCGTGTGCGACGTCACCAGGCTGACAGCATGCGTGCATCCGTCGGCGCCGTGCAGCGAGAGTGGCCCGAGTGCCCATTGGCGCGCTGTTCTGCAACGCTGGCGTTATTTTCCCCGGCCCATCGC…
	Unigene4954_All	1134	1255	24.9086	1683	34.0443	1368	27.696	1148	23.7203	CCAACTTTCGCACAAGCACGGCCCATCCGGTTCCAAAACACCTCTAATGTGGCAGCACCTGAATGGAAATGCGTGCTTTCTAACGAATGCAATCAACGAAGGCATGACTTACGTTCAAGAGCCGGGAGGCATCACTTGTTCTCCTTCGGAAGTTTTCAAAAGCCTCTTTGTAATCTGGATGCCAACGTGATAGTGGGGCCGGTCTTGGGTGATGTCCTGCATCGTCCATGTCATTCGCAAGTTGTAGTAGCGCGGTCGACGTCGTTGTCGGGACAGATTATATAGAAGTGGTCCTTGCAAGTTCTTGAAACATGTACTCTACAACTTGTTTGGGCATCCAGGCCCACCAGCTGGTTTATCCTCATGAAAAAAGACGTCATTTGGGTCAAAAGCTGCCCA…
	Unigene41149_All	972	185	4.2838	204	4.8143	140	3.3068	146	3.5195	CGATGGAAAAGCGAGCAAGCTCGAGCGGCGAAGCGCACGCCGGCAGCTCCGCCGCAGTGGCCTGCAGCCGGCCCTGCGCCTCAGAGCTTCGCGGCCGTGTTGGGGGCATTCTGGCCGCGACCTTGCCAAAGGTCTTGTGGAGTCGGCCATGCCAGAGAGCCAGCGATCGTAGTCAGCCGCCTTCCGCTGCATGTACTGATCACCTCGGGGTGGGGCAGGATGAGAAACCTGCGCTCGGCAATGGCTGAACGACGTCCTGAGCGACCTTTTCGGGCGGCAGCACCCCGTCACCGCCGCCACGCCGCCGCCGGATCCCTTGGGTGCCATGCCGGTCTCCACGGCCGCGGGCACAGGCAGGAGACCCTTATGCCATACTCAGCGTAGGTGATCGCTACCACT…
	Unigene64807_All	2356	1288	12.3044	1379	13.4265	1206	11.7521	1365	13.5752	AGCCATGTTGGCTTTAGGCCCTTAGCGCCCTCCACCTCACATGTCCCTGCCAAGCCTGCTCCCAAGCTTTTCCATGGCCGGCTTCGACTTCGACGAGACCCGGAAGACAACAGTGAGGACAGGGAGAAGCTCATCTGCGTACAGACCAAGCCATCGAGAGACTGGAGACGCCCGAGGCGAGGGCCGCCTTCGAGGCCTGCGCGAGAAGTGCGCGAAGCGCTGGCAGTTCGACGCCGCGCGCGGCGGAGAGTGGCCGTCTTCCTGGGCTCGCTCTGCGAGCAGTACGAGGTGGACTGGAGTGGCTCTTCACCGCGCCAGGCGCTCTCTTCCCCGAGGACGCGGAGTCCAGGCGCGGCGCGCGCAGGTAGACGAGCTCACCCGCTTCTGCGACCCGGGCCG…
	Unigene66487_All	974	491	11.346	521	12.2702	509	11.9978	519	12.4853	TTCGAGGGGGTTTGTTTTTCCTCAGGACGGCAAGTTGCCGCCTGATCTTTCACCCAGGGACCTCGGCGAGATGAAGTTGGAGGGTGCCGTGTTTGTCGCACGGGTGGCGCAAGCGGCATTGGCGAGGCTGTGGTGCGCATGGCAGTTCCGGAGGGGCTAGGGCCGCGGTATGGGACGTCAATGAGAAGGGCGGCGCAGTCTTGTTGCCGAGCTGGGCGCGGACAAGGTTCTCTTCTGCAAGGTCACGTGACGGCTGAGGAGGACGTCGACGCGGCCGTGGCTGCGACCGTGGACAGTTTGGCCGAATCGATTGCTGCGTCAACTCGGCCGGCACGGGCTTAGCACGCCGACCGTGAACAAGAAGGGCGAGCCACACCCGATCATGTCCTTCACCGCATC…
	CL6362.Contig1_All	4117	1487	8.1292	1433	7.9843	1331	7.4223	1559	8.8727	CAAACCACAAGGGGTGCAACGTTTTGATCTAGTGCCGTTGGACATGGCCAGGCAGGTGAAGCCCCCTTCAATGCCTTCATTGTTGAGGCAGTGCGCACCCCGGTGGGAGGCGCGGCGGTCGCCTCAGCGGGTGGCACCCGGCGGACACGGTGGGGCTATATGCGATGCCCTCCTCGAACGTGCCAAAGTTGACGGCCATGTGTGGACGATGTAGCCTGGGGCTGCGTCACGCAGAGTGGGGCACAGCGGAAAACGTTGGTCGGAACGTGGTGTTGTCTTCTACGCGACTTCCGACACCGTGCCGGCCTTCACCTTGGACCGTCAGTGCGGCTCAGCTCAGCAGCACTCCACCTTGCAGCACAGGCCGTGATGAGTGGCACTCAGGACTGCATATAGCTG…
	Unigene51794_All	752	70	2.0951	55	1.6777	47	1.4349	53	1.6514	GTTGGGCCGCACTTCGACTGGAGCTCCACCTGCCGTCTCCACATGAAGCGTCCTCTGGCCCGATGTAAGCCGGGCTCACGGAGTTCACGCGCACGCCGTGGGTGCAAGGTCGCCCGCGGCCAGCTTCGCAAGATGGCAGAGCGCCGCTTGCTGGAGCCGTATGCGGGCATACACGTAGGGCATCCCAAGCCAGCACAGAAGCTGTGTTCACGATGGAACCCGCGCGCTGCTTCACCATGACTTTGTGATGTGCTTCAGCACTGCAAAGGCGCCAGTGACATTGACCTTCAAAACTTTTCGAAGTCATCCAAGCTGTAGGCGTCGACAGGCGCAAAGTCCCCCTGATGCCTGCGTTGTTGAAGAGGCAGTCTATACGCGCAAAGTCCTTACAGCCTGCGT…
	Unigene33306_All	572	23	0.905	54	2.1656	21	0.8429	37	1.5156	GGACATGTCCGTGGCGCAGTAGCCCGGGCAGCAGCAGACAACCGCCGGGCTGACTCCGGATTGAGCTCCTGCGCCAAGAGCCGAGTGTAAGCAATCACCCGAGCTTGGAGAGGCCATACATGGAGTTGGACCACCCCTGCTGCGCGTCCTGCCAGCTTGGATCGCCGACACGAACTCCTCCATCAGAAGCTCCAAGCTTGTTCGTTGAGGCCTTCGTCTGTGAACCGCGCCTGCAAGTCAGGACTAGCTGCCGCAGCCGCCCAGCCATGGATGCCACGTTGACCAGCCGGCCATTGCCCCGCTGGCTTGCAACAACGGCAGGAAGGCCCTGCTAGCCTGCATGTGCCCAAGGTGTTGCAGTCAATGGTGGCCTTGGCCTCATGTGCACCGAAGTGTTGC…
	Unigene58260_All	1024	310	6.8137	404	9.0501	285	6.3898	349	7.9858	CTTTTGCCACTGGACCCTGGCCGCCGGCGATGCTGCTGGTTGGTCGACGGCCGGGCTCAGAGCTTAGACTCCGCCTGCAGGCCAGCCCGGCGCTTTTCAGGTAGGCGAGGCGCTTCTGGTAGGCAGCCTCCGCCACCTTCCTTGGGCCTGGTGGTCTCCACGCACAGCGTTCACACCCGCGTCCACGATGAAGTCCCGCCAGAGACCCACTCGCTCTCGTCGCTTGCAAAGTACAATGCCGCATAGCGATGTCCATGGGGCTTCCACCCCGGCCGCTCTTCAACCTCGTGGGCGCTGGTCGGCCATACCTTTGTCAAGCCGCTTCATGGCCTTCTCCATCTGCCAGGACTGAGCTTGTTATTGGACTGGCCACCCCAGAAGATCGGGGTGGAATAGCCC…
	Unigene83551_All	958	495	11.6294	484	11.5892	534	12.7973	537	13.1341	TTTCTCTCAAGTCCTCTGGAGCCCACGCTACACCTTCCTGCTGGCACGGCCACCGCGCTGTTCTGGAAGGCCGATGGCCACCGCCTCAAGGAGCGGCCGCGCCTAGACCGGCTCGTGGGACAGCTGGCCCCCTTGCCAACAGCAGCCCCTCCTTCCAGCGCTTCCATGGCCAGGTCTGCATCGTCACGGGTGGCGCCGGGGAATCGGCCGCGGCATCGCCGAGCGCTTCTGCTCCGAGGGCGCTGCGCCGTCTGCATCTTCGACCTTGCAGACGCTGCCGAGACTGTGGAGGCGTGAAGAGGACGGCGCCAGGGACGGCCGTCATAGCCATGAAGGTGGAGCTGCGCAGGAGCAGGAAGTGCAGCGGGCCGTAGCGGAGGTTGTGAGGCAGTTGGGAAG…
	Unigene9944_All	878	127	3.2556	124	3.2397	136	3.5562	129	3.4426	GCCGAGCCCTGGCGGCCATGGACGCCTGGTCGCTGAAAGGGCGCGTGGCCTCGTCACGGGCGGCAGCAAGGGCATCGGCCGTGCCATTGCCGAAGAGCGCTCCGCCTAGGTGCCCACGTCGTGACTTGCGCTCGGGACATTGCCCCGTCGCCGACCTTGCCGCAACCGCTGTGGCGGCGGACGTGAGCACCGCCTCGGGCGGCAGGCGGCCTTGCAAGCCGCGCTGGACGCACACGGCCGGCTGGCATCCTGGTGAACAACGTGGGCACGAACCTCCGCAAGGCCTCCACGGACTCACGGAGGCAGAGTACGACCAGCTCTGCGCCACCAACCAAGGTTCGGCTTCCACCTCTGCCGTCTTGCATTTCCGCACCTTACCAGAGCCAAGGGCTTGTGGTG…
	Unigene26995_All	906	118	2.9314	130	3.2915	106	2.6861	98	2.5345	GATCTCCCATGGCAGCGCCACCGGGCGAGTGGCAGTCATCACTGGAGGCCTTCCGGCATCGGACTGGCGGCCGCCAAGCGATGCGCGGCCCTGGGCATAAGGTCGTGATCGCCGACGTCGCCGGCCTCGCTGAGGCCGAGGCCGCCGTGCCGCCTCCGCGCCTGGCGCTCTGGTGCTGGGCGTCCGGTGCGACGTCGCGAGCTGTCGAACGTAGAGAGCCTGAAGCAGCAGGTGTACGGGCACCCTCCTTGGGAGAGGTCGGGTTCCTTTTCAGCAATGCGGGCGTGACCCGGGAGAGTCGGGCTCTGTGCTCCACACGCCTTTGGAGAGCTGGTCTTCCACCTTGCCGTCAACGTGTATGGAACGCTGCATTGCCTGAAATGCTTCGTGCCGCGATGC…
	Unigene32606_All	1131	734	14.6067	789	16.0025	655	13.296	644	13.3418	CTTGTGTCGCGTGGTTAAATTCTGCCAATCACCTCTTAGGGTCACGGCCGGATGGTGTTTTGGGCTTCGGATCAGGCGAATGCCTGCACCAAAGATCATCCAAACACCCTGGATGGGTGGGATCAAGAATGCCACCCATGACCGTGCTGAATTATTCACACCTGCATTTCAGAGCTTGGAACCTGCCATCATGTTCCCCTGCCGGTGGCGTATTCCGTGTCCACTCCCTGCATCATCCTTCCAAACCCAGCCACCGCGTGACTGCGTCCACTGCGGCCACGGGAAGCAGCCCCTGACAACTGCCGGATCTGCAACCTGCGGGAGGGTAACCATCTCCCGTCGAACCGTACACAATCCACGATGTGGCCCGCGACGTACTCGGGCTCAAGCGAGGGAGGA…
	Unigene15950_All	1023	166	3.6522	153	3.4308	152	3.4112	175	4.0082	CAGAGATCGAAGCGCACGCGCGGACCATCCGAGGAGCGCCGGACGACCAGCCCCGAGCGGCCAGTTGCTCACAGCTTGGACTCGGCGGCTTTGGCCTTGCTCTGGCCTTGGCCTTCGTGATCCTCTCCTGCAACTGGTACATCATGTCTTCTCGCTCTCGGCATAGATCTTCGGGATCACTTCTGTCAGCTCCGAAGCTGCCATGCAGCTCCCTGCTTCTGGGCGCTTTTCCCAGGCCTCCAGCCTCCAACGCCGTGACCTTGCTGCCTTCAAGTAGCAGCACGGCGCCCCCCAACTGCAGGCATCGCTGCCGAGCCAGACCACGGTGGGCGACATGTTCCTTGGTGGAACTCATCAAACTTCTCTGCTCCGACCTCCTTGGCCATCCGCCGTCGACCG…
	Unigene40576_All	844	475	12.6669	433	11.7684	378	10.2824	325	9.0226	GAGGACCCAAACCTGGCCGCCATGGCGCCGCCCAGCTCCCGCGTGGCCGGCTGCTCTCCCTGGAGGGCTGCTGCGCGCTGGTCACGGGCGCGAGCTCCGCCTGGGCGCGCACCTCGCTGAGGTGCTGCACGAGGCCGGCGCAGACGTGTCCTCGTGGCGCGGCGCGCGGAGCGGCTGCGGGCGCTCGCCGCTCGGCGAGCGGGTCCGGGGGCGACTCCAGTGCGCATGTCGTTGAGGCCGATGTTCCGACGCCGCGCAGGTGCGCACGGCCTTCGATAGAGCAGAGACCTGCCTAGCGGCAGGGTCTGCAATGTCGTGCTGAATTGTGCGGGCATCGCCATTCCAGGCGCGCCATCGACGCCACGGAGGAGGAGTATGACTCGGTCATGGGTTCAACCA…
	Unigene32571_All	1077	452	9.4459	401	8.5409	483	10.2961	364	7.9191	AGTCAGCATGTCTTGAAACAGGCATGCGCGCAAGCCCGGACCAGAAAGCATGAGCAAGTCTGCACGACCAGCTTTTTGTGATGACCGTGAAGATGACGTGGAACGCGCCAGGACCACTCGAGACACTCAAGTCCGAAGATGCCCGCGGCAACGTCAAGACACACGCCTTTGTTCCAATACTCTGCACGCTAAATGCACATCCAGGAACTCGCTGCAATGATGCTGCCACACTAAGAAGCAGCCAGGCGGCACTACTCCTGACGTCATGATGACAAACCAATTGATCCAACCATTGTGGCCCAGCGCCTGTGCCGTGCTGTGCAGGACAACGCGTGCCGTGCAATGAGTCCACGTCCGGGTCAGACATGCCTGGGAGGCTGCAAATGATGCGCCGCCACT…
	Unigene85805_All	385	31	1.8123	0	0	8	0.4771	0	0	AGGGCAGATAAAGCGAGAGACGAGATGTATGCTCAATTCGGAAAGACGGTGGCTTACTAGCTGTTGCAGGTGATGTTTCGAAGGCCGAGGATGCTGGTGTTTAGTTGATAGTGCGGTATCGGCCTTTGGACGACTTGATATCGTGATAACAATGCAGGTATCAATATTCCAGAGAACAATTTCGAGAACAACACAGTGAAGAATGGGAGAACATATCGGCTGTAAATATGCGTGGCCCCATCAACTGACTCGGGCAGCCCTGCCTCACCTAAAACAATCGCCTGCTGGACGCATATCAACTCCTCCAGCATCGGAGGACATGTGGGCCTACCAAACAATGTTCGTACACCTGCACGAAGGGTGCTATGCTGCTGTTC
	Unigene55436_All	1266	376	6.6846	415	7.5195	379	6.873	413	7.6438	GCGATCTGCAGGGCAGTTTACAAGGCTGCGAGAAGGCGATGAGCAGGCTCGAGCACGAAGCTCCCAAGGCCACCCCCTCACGCCTCCTTCTTACCATCTCGGCAGGCGTCTCCGACGCCCCCTGGGCTGCGGCGCGTTCCCGCAGCTTTTGCGCGCCCGCCGGCCCATGATCCAGAAGAGCAGCGGCGACCAGCAGACCGAAGCAGCCGCGCGATCTTCGCGTCCGGCGCAGCGGAGATCAGCTCGCCCGGCGGTGGGAGGCTGCGACCAGCGCCTCCCAAGCCATGCGCTCCGGGGGACGCCCTTGTTGGTGTGGCCCTCGGGGTAGCCGCCCCCGGTGCCAGCACCGCGTTCATGCTGTGCCCCGTCCGGATGTAGCCCGGGCAGACGGTGTGACGG…
	Unigene59931_All	1128	106	2.115	107	2.1759	93	1.8929	120	2.4927	GTGGCCTCTGCCGCGGTGCGGCCATGAGTATTCAACAAGGCCCTTGGGACCCAGGGTCCTGGCCGGCTCCGTGGCCGTGATCACTGGCTCCTGCAACTTGGCATCGGTTGGGGCCTGGCGCGGCACTGCGCGAAGGAGCTTGCCATGACGTGGCCTTGGTGGATCTCCAAGCCAGCGCCGTGCAGTCGGCCACGAGGAGCTTGCGGAGGAGTGCCCTGCCGTGCGGATCCAGGGTTTTGCCTGCGCGTGTCCCGGCCTCCAGACGTGGCGCGCTTGGCGGAGGATGTGGAGCGGGCTTTGGTGGCGCGCGCGTGGGCGCGGTCTTCGCGAACGCCGGGGTGCTTTCACGGGAAAGCTGGAGAGCCAGCCCATCCAGGAGTGGGTCTTGACTCGAACGTG…
	CL3567.Contig2_All	3634	2434	15.0749	2423	15.2947	2256	14.2527	2499	16.1128	GTTTGACCGGGGCGCTATCCCAGCTGTTTTCCTTAAGCGCCGCAATGGATTCGATTTTGACGATCTCGACGGCGATGATGCGACCAAGGTGCGTGATCGGGCATCAAGTTCTTGGAGGTTGTGGACACGCCCGACGTCAAGGCCGACTGGCCAAGATGAGGGATGCATGTGCGAACTCCATTCAGTTCGAGGCCAACGCAACGCAAAGCTGGGCCCCTTGCTGGACCCAGTGTTCAAGCCTGAATTGTCGACTTCGCGTGGTATGAGAACCAGCTGTGGGGGTTGAAAGGTGAGACGAGGAGATCCAGCAGCAGTTCAAAAAGATCAGCGAAATCATCTACATCCTAAGCTTGGTCCTCTGGAACTGGAGAAGGGTGAGTGCGTCGAGGTCTCGGAGAG…
	Unigene81262_All	1201	866	16.2291	900	17.1899	874	16.7075	825	16.0954	AGCCAGTTGGGCTCGAGTGCAAGTGCCTCTTGGGCACCTTGCATCCTCTAAGCGGTTGGCTTCAGTTTGCTCATAACAACCTTCAGGTGCCTCGGCGCATGAGCACCGGACTGTCCCCAAACGCGGCCAAGCTGGGCTTCAAGGACCCAAGGGCCGCGTCGCCATCATCACGGGCTCCACGCGCGGCATCGGCCGGAGTGCGCCCTGGCCCTCGCGCGCCAGGGCTGCAACGTCGTTGTGGCGGCAAGTCCACGGAGGAGCAACCCAACTTGCCCGGGAGCATCTACACTGTTGGTCGGAGCTTGAGGCCTTGGGCGTCCAGGCTCTCCCCTTCAAGCTCGACTCCGCGACGTGAGCAGCTGCGAGGCCTGCGTCGCCAAGACGGTTGAGGTTTTGGAC…
	Unigene13832_All	1255	692	12.4103	686	12.5387	707	12.9336	651	12.1542	CTTGGCATCGAGCCCACCCCAAGCCGGCACCCATCGCAGAGCGCCCATGCTGTGCGTTTCGACGGGCAGGCGGCGGTGGTCACTGGCGCAGGCCGGGGCTTGGCAGGGAGTATGCCCTCCTGCTTGCGAGGCGTGGGGCGAAGGTCGGGTCAACAATCGCACGCCGGAGAAGGCGGACGAGGTGGTGGCGGAGATCTAGGCTTGGGCGGCACCGCCGTGGCCGACTACTCCAACGTTGCCAAGGAGGGGAGAAGGCGGTCGAGCGGTGCGTCCGGGAGTTCGGCCGAGTGGACGGGTCGTCAGCAACGCCGGCCAACTGGCGGACAGGACGCTCAAGAAGATGCGGTGGAGGAGTTCCAGGACGTCCTGGACACGCACGCCACGGGCGGCTTCGCGTGA…
	Unigene72779_All	1195	574	10.8109	375	7.1984	554	10.6435	440	8.6273	GTTCGCACTTCCGGATTCGCATTCTGCTTGCCTCTGCCTCAGATACGCCCTCGGCACTGGGAGTGTTCAGAATCAGAAGCGGGCGCTTAAAATTTGCAACGGCAGATGGTGTCCTGGTCCTGCTTCAAAAGCAGCAGCTGTGCCCCTATCTGGGTCGCAGCCATCTTGTAGGTGGAGCTATCGATCATTGCCATAACAGGCAGGGCACAGCAGGCTTGAAGCGAGTGGCTACGGATCGCCATCCTATGATGCTTGTCATCGCTCCGCTCACCTACTGCGTGTTGTGCTGCGCCAGCGCACCATCCTGTCTGTCAAAGACGAGCCACCCCGCCATCAACCTTGAAACCTCACCTGTGACAAAGGATCCCAGCGGCCCTGCAAAGAAGTCGACCCTCGAGC…
	Unigene66987_All	955	498	11.7367	559	13.4271	488	11.7317	424	10.4029	CTTTCATGGCCGTAGCTGGAATCATCAGACCTAGACTCCGCACTACGACCGCAGCTTTAAACGTTGTTCCGCGGTAGCGCCTGGAAAATAAGTCACAGCGAGAGCCAATTGCCATGCCCCCAGAAATGGTGAGCGTCTCGCCCGTCAGTAGCTGGCAGCGTCGGAGAGCAGGAACGCAACAGCATCTCCTATCTCAGTGGCTCTCCTAGCCGTTTCAGGAAAGTGGCGCTACTCCTCTCCTCAGCAGCTTCCCCGATGTCTGGTAGCCGGCCAGGCGTGTCTTGATCACCCCTGGGCCACACCGTTCACGCGGATGCCCTTCACACCCAGCTCCACCGCGAGACTTTGACCATTCCCAACAAGGCCGTCTTGGAGATGGCGTAGACTGGTGTGGCGGCG…
	Unigene14997_All	859	185	4.8473	146	3.8988	171	4.5703	120	3.2732	GCCCCGGCGGCAGCCGGCGCCGGCGCGGCGAGGCCCCTGCTGCGCTTCGGGGCCGCGTGGCCGTCGTGACGGGCTCCACCGCCGGCATCGGCCTCTCGTGTCGCGGAGGCTGCTCGCTGAGGGGGGCACCGTCGTGATCAGCTCCCGAAGGCGGAGAACGTGGAGCGCACCGTCGCCGCCCTGCGCGCTGAGTTCGGGAGGTGCGCGTGTCGGGCCGCGTCTGCCACGTTGGCAGCGCTGAAGACGCTCGGCGCTTCTGAAGCACACCGTGGACACGCACGGCGGCCTCCACGTCTCATCCTGAACGCCGCAGTATCACCGCCGCAGCCGCCGCTGCTGAAGACAACGGCGCCCTCTTTGACAAGGTCATGGATGTGAACGTGAAGTCCTGCTGCTCTT…
	Unigene21876_All	1451	1526	23.6704	1333	21.0735	1616	25.5692	1489	24.0446	AGTTGAACGAACGGCGCCCATTTCATGCACCATCTGGGTATGTCCTGCATCCCTAGGCCAATGATGAACATCTATGAAGTTCAAGTCGCGCCAGCCTGTGCACTACGAGAGCCGATAAATGTTCAGTACAGAGCGCGCACACCGTTGCCTGATATTGAGCACCCGGGAGCTTGATCACACTTCCATCATCGTCAATTAGTCGGACTTCTTGCCAAGTATAAAGCGCTCGAAGAACTTGACAAGGACTTGTCGGTGGTGAGGAAGTCGACTGCTTTGCCGTTACCTGATATGCCCAGATCTTCGGGACGAGATCGGCAGCCACCTCCTCAGGCTGGGCCGCCAGACGCCGAAGGGGAACTTTCGGAGCTCGGGCGTCGAGTCGTTGAGGAGGAGTCCGTG…
	CL7364.Contig2_All	1267	6451	114.596	6425	116.324	7354	133.257	6494	120.095	TTTTGAATGCAAACACTATCAACTGTCCGTGTAAGCTCAGGGAACAGCTTGTACACGCAAAGCTGACAAGACTAGAGAGCTCAGCGATGCCCACACATGCGAAGCTCTGCTGTGCCACCGACCCATGTCAAATGGCTGCAAAAGAAAACAGAATGCCCAGACATCATGGCATATGTCCGAAAACGTGCATGTCGTCCTGAGGACAATTCACTGGCCAGGTATCGGGCAAGGACTGCCCCAGTGATTCAAAGCTTGGCCTGCCGATCTGCAGCATGGCCCTTCGAGCCAGAGCCTTGTTGTGGCCATCCCGCTGCTTTAGCATAGCTGCACGGATCCTGTCCTTTTCATGAGCATTCCTGACACGCTCACTGCCTGCCACTGCATCCCGTCCAAACAATG…
	Unigene16030_All	1045	663	14.2796	671	14.7292	706	15.5107	646	14.4846	CGGAATCGCACCACTACTGGGAAAACACAGGCAAGGGCGCGCAACAAGTTTCGAGGGCCGCGGCAACTTAAGCCTGGCCGATGGCCTGATCTGCCCCAGATCATAGCTTTGGCAGCGGAAGACTGTCGGTCCCCGTGATGTGCGCCAGCCGCCATCGCAGCTGATCACGGAGCCCGTGACAAAGGCAGACGCACGGTCGAGAGGAAGATGGCGAGACCAGCCATGTCGTTCTCGTGGCCGTAGCGCCCACAGGGTGCATCCTCATGGACATCTCGTCGCCCTTGTCGGTCTTCACTGGAAGTCGTACGTCATCTTCGATGGAAAGACCGCTGGCTGGATGCAGTCACCACGATGCCCTCTCTGGCGAACCTGGCGGCAAGCCACCGCGTGACTGCGCAG…
	Unigene27313_All	1006	139	3.1098	117	2.6678	153	3.4917	102	2.3757	AGCGGGCTCGGCCTCGCGTGCGCTCGGCAGTGCGCAAGGTGCGGCCTGCCGTGGCACTGCTGGACGTGCGGCCGGACCCCTTGGCAAAGGTGGTCGTGACTTGGAGCGTGAATTTGCCAGTAGCTCTCCCGGCCTCCGCTTCCTCGCGTGCCTTGTGACGTCACTGAGCGGAGCAGTGTTGAGCAGGCGCTGGCAGTGTGCAGCAGCATTTTCGGGAGACCATTGTCTACTTGGGCGCCAACGCGGGGTACTGTTCCCCCGGTCCACGGTGCTGAGGGGCACTGCTCACGAGTGATGCTGACAATGGGGGTGAATGTGCTGGGCGTGGTTCACACGCTACAGGTTTCCTTCCTGCCATGTTGGCAGAGTCGAAGCCCTGCGTGGTTGTTAACCTGCCTC…
	Unigene13502_All	1195	775	14.5966	791	15.1839	871	16.7338	741	14.5292	CAATGGTCGAACTGTCCATGCTGGCCGCCGGGTGCTGGCCAGCACGACGAGCAGACCGTCGCACCTCTTCGGCTAGGACTCTGAGACTGGAACTGTTGCCAGGAGCTCATGTGGTGGTTGGTCCTGTGAATGTTTGATTACAGCAATCTGTAGCATGCAAAATGAGAAGCCTACGCGGCAAGCTGCTGGACACATGAATGCTCCGCTTACTTCCTCTTGTGATCGCCCACTGCGGCAACCAGGGCCAATGGCCTCCATCAGCGACAAGTTGATGGAATACTCGTCCCGAAGGGACCCTCTCCACCTCTGGGGTGCACGACCGCGGCCAGGGTCTCAGCGAAAGCTCAGGTGGCCTGGGGGAAAGGAGTCGCACGGATTTAACCATGTTCTTGGCACGGC…
	Unigene74244_All	874	395	10.172	447	11.7319	380	9.982	329	8.8201	ATCAGGCTCTCCATTCCCTGGCCTTCAACTTTTCAGTGTCAGGAGACGACGGCTTAGCAATGAGTCTCAGCAACCGCGTGGCCATCATCACTGGTGCACCCGTGGTGTGGGAGCCGAAATAGCCAGGCAGTATGCCCGCGAGGGTGCTGTGTCGTGATCAACTATTTCAGGTCAGAGGAGAAGGCAAAGGCGTTGCGGAGGAGATCAATACGGCAGGGGGTAAGGCTGAGAGATGCTATGGAGATTCACTGAACGTGCGGACATGGACTCCCTGGTGAAGTTTGCCATCGAGACTATGGCAAGGTCGACGTCGTCGTGTGCAACGCCCTTGTTGACTATCAATCAATCCGGCATCACCAGGAGCATCAATTGAGACAGTGACCTGGGAGATGTGGAACG…
	Unigene18734_All	882	314	8.0127	310	8.0624	382	9.9435	250	6.6414	GCCACTCGTTCAGCCACGGCCAACTAAGCCCCCCCAGCTCAGCCGCCTTTCATGCAGCTCATGGCATCTGCATCCACACGACCGCTGGTTTACTTCCTACCGGCTGTAGCAGAGGGATTGGAGTTGAGTTTGTCAGGCAGCTTCTGGTCGAGGAGACAGCGTCCTGGCCACCTGCCGGTCACCGGCGAGCGCCACCAGCTGCAGAGAGTGCTTCATGAGCACTCTACGAGTGGTGGACCGAACTTGGCCTGTGCTTGCCTCTTGACGTGGCCAGCGAAGAATCGATATCAGCGCTCCCGGAGCTATCGACGACCTGGGCAAGGTGACAGCCATCGACGTCTTGTTCACAATGCGGGCATCTCAGCTCCAACCCATCCAGTCGATCCGGTCAGAGAGCCT…
	Unigene26418_All	1391	236	3.8186	211	3.4796	194	3.202	139	2.3414	CGCGAGAATCGTGCTTCTAAGTCCCCCCCGCTCACGCAAGCCCAGGAACTGGGCATGCAGATTTGCCTCGAGATCCTCGAGGTCCGCAAAGTTGTGGTCGTCACAGACCGTATCAGCCAGTTTCCCGCCATGGGCGACACCGTGAGCCAGTGCGCCCCCTCTTCTTCGCCTCCCACAGCTCCACGGCACTCCCCATGAGGCTTCGGGCAAGTTGCTGATGACCACGTCGCACTCCGCGGCCAAGTCACGACCTCCCCAAACGCGTTGCGAATTGGCGCGTCGTCGACTGAGGCAGCAGTTGGTCTATCGTCAAGCCCTGCGCTGTAGCCCGCTCCACGACAGTAGCATCGGATCCACGATCTCGGCGCTTGCGTCCACGCGCTTGATGAGCTCGTGATG…
	Unigene66577_All	1082	731	15.2058	653	13.8439	887	18.8209	671	14.5307	TTCTGCTTTCGCTGTGAGCCCATTTTTCTTCGTGCGGGGAATGTCGTGCGAAGGGTCGCTGTTCTCAGTGCACAGCTGTGTGCATCCTTGGAGGCTCACCAACGAGCAGTTTGGAGCGTATCGCCGGAGATTCAAAGTGGAACTCTGAACCTCAACTTTGGGAAATGGTGGATCCCTCAAGGGAAAGACTGTGTTCTCACAGGGGCCTCGAGGGGCATCGGACTTGCGATTGCACGGCGTGCTGCAAGGATGGGGCCAACATCGTTATCTGTGCGAAGACGAAGGAGGATCATAGACCCTTCCCGGAACAATCTACTCGGCTGCCAAGGAGGTTGAGGCTTTGGAGGGCGTGCCTTGCCTTGCGTGGTCGATGTCCGCGACGAGGCCTCCATAAGGCAG…
	CL4165.Contig1_All	1361	938	15.5119	968	16.3151	1016	17.1387	887	15.2706	AGAGCTTCCGCAAGCCTCCAGCGAGCGTGCCCACCTCCAGCCATGGCCTGCTCGTCCGGCGCCTTGCCTCAACCCTGCGCCCCGCCGGGGGCCGCGTGCGGCCAGGGCCGCCGGGGCCGCGGCCAACCCCTACGCCGACCTCCAGGGAAGGTCGTCGTCTGCGCCGGCGCCGGCAACCCCCCGGCGGAGGGCCACGCATCGGCGCCCTGACGAGCCTGACCTTGGCGCGCTACGGGGCCAAGGTTTTTCAGTGTCCAACGTAGCGGAGAACTGCGAGACCGTAACGAAGGCGGTCTGGACGAGGGAAACGAGGGCATGGCCTACACAGCAGACTGCACGAAGAGGCCGAGTGCGAGAAGCTGCTGAAGGCTGTGCTCGAGAAGTACGGCAAGTGGACGT…
sxtW:
	CL1596.Contig1_All	701	107	3.4355	28	0.9162	50	1.6376	45	1.5041	GGCTCAAGTTGGCTCAGGCTTGTTTACCGAGAAGTCCGCTGTAGCTTCCCTTGCTGCAATGGCCGTTTCTTCCCGCCCAATCGCTGTGGCTGCCGCCCTGCGTGCGCCGTGCGATTCGCGTCCTTGGCTTTCGCTCCAAGTGCATCCCCGTTGTCTCGTGGGGATCAGCAGCAGCAGCCGGCAGAGGCTTCCAGCCCTGGGCTCGCTGCCGGAAGTTGAGGCGACGGGCTCAAAGGTCTCCTTTGTGGCGCGTTCGCTCTCAGCGCTGCCCTGGGTGCGGCGGCCGGATGGGCGAGAGGCGCAGCGCCGCTGTCGCCCGCCGCAGCCATGCCGTGAAGATTTAGACACGTGCATCGGCTGCACCCTCTGCGTGCGCGCGTGCCCCACCGACGGCTGGAG…
	CL1596.Contig2_All	767	1051	30.8409	1164	34.8122	1143	34.2132	924	28.2272	CTTTTTTCTTGGGTTGAAAGGCGCATGTGCGCATGTACAATCAACCCTCGGTGTACCGTCAAAAAAGCTCAAGCAGTCCAATCAGCCACGTCAGGCCCAGCTGTACCGCGTCTCCTCATGAGAACGATGGCGTTGCCACACCCTCACCGAGGTAGAGGTAGCTGTACTGCGTTTCCTCATGACCAATCAGCCATGTCAGGCCCAAGCTGTACTGCGTCTCTTCGTTCTCCTGCAGGTACACGCGGTGCTCAAGAAGTCTGTGGGGCACGCAGTCTCGCAGCGCTTGCAGCCCACCAGTCCTCCACACGGGGAGAGGACGCCACCTGCTTGGCCGCGTTCACCGCGCGGGCACCATCTCCAGCACGTCGGTGGGGCACGCGCGCACGCAGAGGTGCAGCC…
	CL3800.Contig1_All	668	726	24.4613	942	32.348	737	25.33	615	21.5719	TTTTCATGGTTGTGACCCTTCCCGCACACGGGGGTTCTCCAAAAACCCAACTTAAAAACAGGCTCAGGCAGTCCAATCAGCTCCAATCAGCCATGTCAGGCCCAGACTGTACTGAGTCTCTTCGTTCTCCTGCAAGTACACGCGGATCTGAGGAAGTCCGTGGGGCAGGCGGTCTCGCAGCGCTTGCAGCCAACGCATCCTCGACGCGGGGCGACGAGGCAACCTGCTTGGCCGCGTTCACGGTCCGGGGACCATCTCCAACACGTCTGTTGGGCAGGCTCGCACACAGAGGGTCAACCGATGCAGGTGTCGTAGATCTTCACGGCGTGGCTTCGCCGGGCGAGAGCTTACCACGCCTTTGCGCCCACCCTGCCGCCGCGCCCAAGGCAGCGCGAGCAT…
	CL1596.Contig3_All	704	2480	79.2863	3451	112.446	2483	80.9744	2079	69.1946	TTTATTTTGGGTTGACAGGCGCATTTGTGCATGTACAATCAACCCTCAGCGTACCATCAAAAAAGCTCAAGCAGTCCAATCAGCCACGTCAAGTCCAGCTGTACTGCCTCTACTCATGACCAATCGGCCATGTCCAGGCCCAAGCTTACTGCGTCTCTTCGTTCTCCTGCAGGTACACGCGGATGCTCAGGAAGTCGTGGGGCACGCGGTCTCGCAGCGCTTGCAGCCCACGCAGTCCTCCACGGTGGCGAGGACGCCACCTGCTTGGCCGCGTTCACCGTCGCGGGCACCATTCCAGCACGTCGGTGGGGCAGGCGCGCACGCAGAGAGTGCAGCCAATGCCGTGTCGTAGATCTTCACGGCGTGGCTGCGGCGGGCGACCGCGGTGCTGGCCTCTGC…
	CL3800.Contig3_All	742	774	23.4777	1008	31.1623	827	25.5885	720	22.7363	AGCCATTTTGGCTGGAGGCCTAGCCTGATGATGCTCAGGCGAAACGCGTGCTAGGCTCTCGGTCTGCAGATGGAGACTTGATCTTGCTGCTCCCAAAACACAGATCCGCACACGGAGGTTCTCCAAAAACCCAAACTTACAAGCACGTCAGCGGTCGAATCAGCTCCAGTCCGCCATGTCGAGGCCCAGGCTGTACGAGTCTCCTCGTTCTCCTGCAAGTACACGCGGATGCTGAGGAAGTCCGTGGGCAGGCGGTCTCGCAGCGCTTGCAGCCCACGCAGTCCTCGACGCGGGCGACGAGGCCACCTGCTTGGCCGCGTTCACGGTCGCGGGGACCATCTCCACACGTCTGTTGGGCAGGCTCGCACACAGAGGGTGCAACCGATGCAGGTTCGTAGA…
sxtX:
	Unigene40017_All	1798	521	6.5218	465	5.9325	490	6.2568	468	6.0988	CCCTGCCACACGGTGCAATTTGAATGCCAGATAACGGAACATCACGACCATGAGAGCACCAGCACACAACACGGAACGGGTCCTACATTAGAGATCCGTCCGAAGACAAACTTGCACCTGCACGGAGGCCAACCTGCGCAGTTTCCAATCGCCTTTCATGCCGCTCAATCGCTGAGGCCTCTTGCCCGCCAGGACTGCGGAAGAACCAGCCGTTGGGAGTCTGCGAGAGGCCATAGTGCCTGGCGACCAGTCTGTGCGAACGAAGTCGGCGCGGTGGTTGAAAGCGAAGTCATTGCAGCCTCCATAGGCCCCTTGCGCAGGCCTTTGTCGTTAGGGTCATTGAGTTGATCCAGCCGTTCCAACCATAGATGTTAGTGTCCTCCACGATGAGGACTGGCC…
sxtZ:
	Unigene17514_All	2715	441	3.6558	404	3.4134	308	2.6045	484	4.177	GGCGCGCCGGCCTCAGTCCGTGCCCTTGAGGGCCCGGCTCGAGGCGAGCGGCGCCGCGGCAGCTCGGCGGCCGCCTCCTGGCAACTTTGTGGAGGCTGCTTATCCGCGCGGCGTCTATGTGCGCGGTGAGCACCCTCCTGTCGAAGGCTTTGTGATGTAGTCGTTGCAGCCGCTCTCGAAGCCCTGCGCGAAGGCTCGGGGGAGTGGTTGGCTGAGACCATGAGGACCGGCAGCGTGGTCGCGTCAGCTGGAGGTCGGTTCGGATCTTCTTGCAGACCTCGAACCCCGACAGCCAGGCATCATCACGTCCAACAGCACGCAGTCGGGAATGTCGTCGCCGCAGTCTCAAAGTACTCCAAGGTGCTAGGGCCGTCCATGCACTTGTGCACGTCTAGTCAG…
	Unigene9002_All	1800	835	10.4408	699	8.908	578	7.3722	858	11.1688	AACGCGCCGATCTTCGGCGTGGACAAGGAAGTGTACATCACGGAGTGGACGGCTGGGTCGCCAAGAACTCCGGCTTCGAGAAGAAGGACGTGCTGGGCTGAAGCTCACGTCCTACCTGATGAAGAACTCCGAGCCTGTCGTCCTCAGGTCTTCCAAGAGGCCTCCAAGGGTATCCTCACCAAGAACTTCGAGGTGGGCTGGCCACGCTCTCCAACAAGCCCGTGTGCCTGCTGCTCAACGCCACGCGAGGGTGAGCTGGAACGGCGAGATCGTGGGCGTCATCTGCGTGGGCCAGACATCACGAGCATCAAGGAGATGGAGCAGAAGAAGGCCAGCTTCATGGCATGGTCAGCCACGAGCTCAAGTCGCCCCTGCACGGGATCATCGGCCTCGCAACTC…
	CL6786.Contig1_All	2040	21	0.2317	26	0.2924	46	0.5177	40	0.4594	GACGCCGTTTGGGAAAAATTTCCGCAAAGTTGCGGGGATCCAAAATCAGGGCCAGCGAGCAGCTGGCAAAGACGACGCCGTACGGGAAGAAGCACAGAAGCGTTCGCTGCCGACTCCTATCCGAGGTCGATCGTTGAGAGAGGGCTTTTCTGCGCTTAACTCTTGGAGAACTTCCGCTCAGTCTTTGAGGACTTGCGGAAGTGTCCTCGGAGGCACGGCCGGACTTGCGGGCGGCGTCCTTCCGCAGGCCCAGTCCTCAAGCAGCGCAAAGCTGCCTGGGACCAGCGCGGCCGCATATGCGCCGTCAGGACTCGCTTGTCGAATGGCTTCAAGATGTAGTCGTGCAGCCGCTTTCAAAGCCCTTTGCCAACGCGAGCGTCGACGGGTTAGCCTCACCAT…
	CL6786.Contig2_All	2031	38	0.4211	47	0.5308	70	0.7913	84	0.9691	GAAAAGACAGACGCCGTTTGGGAAAAATTTCCGCAAAGTTGCGGGGATCAAAATCAGAGGCCAGCGAGCAGCTGGCAAAGACGACGCCGTACGGGAAGAGCACAGACAGCGTTCGCTGCCGACTCCTATCCGAGGTCGATCGTTGAGGAGGGCTTGTTCTGCGCTTAACTCTTGGAGAACTTCCGCTCAGTCTTTGGGACTTGCGGGAAGTGTCCTCGGAGGCACGGCCGGACTTGCGGGCGGCGCCTCAAGCAGCGCAAAGCTGCCTGGGACCAGCGCGGCCGCGATATGCGCGTCAGGACTCGCTTGTCGAATGGCTTCAAGATGTAGTCGTTGCAGCCGCTTCAAAGCCCTTTGCCAACGCGAGCGTCGACGGGTTAGCCGTCACCATGTGACTGG…
	CL523.Contig5_All	4081	1427	7.87	1766	9.9265	1636	9.2037	2196	12.6083	GCCTATTTTCCGTTCACAGGGGGGTGCCGCACGAACCCTGGGCCTGGCCTGACGCTGGCCGGGAAGCTGTGTCACGCGACCTCCGCGGTCACCATCGTCTCTCAGTCATTGCTTACCTCGTTTGCAAAATCGAGGTGCGGTACGATTGCCAGTGTCTCAGCAAGACCTGGGGCCTTTCAAATGTGTGGCAGCCGGTTCTTCATGGTGCTTGCGATCGAGGTCGTCACAGTCTTGGGGATCTGGTCAGCCCCAAAGATCTGCAGTACTTCTCATCGGGCGGCTCGTGGTTCCACGCTCCCAGGGCATGGTGTTTGTGTACTGCGTGGTCTTTGTCTGTTACTTCTGATGGCGAGGGGATCGCTCGGCTTAATCCACACCGATCCCTTCGTGGGGGGCGGC…
	Unigene76310_All	1999	122	1.3736	98	1.1246	74	0.8499	114	1.3362	ACACGCGGCCTCGTTACGGAGTGGAACCGCAAGGCGGAGGAGATCAGCGCTTCACGAAGCAGGAGACCTACGGCCAGTCCTTGGTCAACCGCTTCATCACCAGGTGCACAGGAAGTACGTGCAGGATGTGCTGGACAAGGCCCTCTCTCCCAGGAGGTGGAGCACATCGAGCTGATGCTCTACACGAGGGGCGGCGGCAGAGGGACATCTTGCTGAACGCCACTCCGCGGAAGGGCGCAGACGGGACGTGATGGGAGTGGTCTGCGTGGGGCAGGACATCACGGAGCTGAACAACACCGCAAGGAGGCGGAAAGGATCGCAGAGGACCTGTCGACACTGATCGCACGGCCAACGCGCCCATCTTCGGGGTGGACAAGGAGATGCACATCAACAGTGGAA…
	Unigene76308_All	2070	1778	19.3322	1567	17.3649	1382	15.3278	1719	19.4579	TTTTTTTTTGAAAAAAAGTTCTGGCGCCGCCAGGCAAGCCCGCCTGCAGGGGGGAACCCCCGCGCCCTGCAGCAAAGCTGCCAAGCTCACGCGTCGCCGCGCGGCCGCCGCCGGGCCTGCCGAACAGCACTGCCGGCCAGGGCTCCTCATCTGGGGGAGGCCCTCCGGCCGCGTGCAGAGCCGGAAGTCGATGTCGTGTGCTTCGCCTGGAGGCTGAACTGCACGGCCATGTCCTCGGCTGTCGCTGCATCTGCGAACACTGGGCCAGCTCCATCTCCTTGGCCACGATCCGCTCCGCAGCTGGCTGACCTGCAGCTGCAAGTGCGAGTTCTGGCGCTGCAGAACGGCGTGAGGAAGCGCAGCTGGAACAGCTCCTCAAGGTCCTGGCTCGAAGGGGCT…
	Unigene76305_All	2774	23	0.1866	18	0.1488	15	0.1241	28	0.2365	CGGAGACCATGATGATGGGCAGCTGCACCACGCTGAAGGTCTTCCGCAGTCCGCCAAGACGTCCAGCCCACTGATTCCTGGCATCATCACGTCAAGCAGATGATGTCGGGCAGCGCCGTGCACTCCTCGATGTACTTGAGGCAGGCCTGCCGCTCATGACGACCACCACCTCGTAGTTGCACTTGCCGAGGGTGGCACCATGACCTCGTGGTTAACCTCGTCGTCGTCCACCGACAAGATCCGAACTTGCCGCTCCCCAGCTCGGCCTCTGCCTCTCCCTCCTTCGTCTCCGCGGAACCAAGGCCTGAGACGTTGGCGCCGTCGCGGGCTCTGGCGCAGGGAGGGCGGCGCCGTGCCCCCGGACGCACCGGCGGGGCGCCACGGCTTCTTGGTGTGCCG…
	Unigene76295_All	3160	45	0.3205	28	0.2033	19	0.138	41	0.304	CGGAGACCATGATGATGGGCAGCTGCACCACGCTGAAGGTCTTCCGCAGTCCGCCAAGACGTCCAGCCCACTGATTCCTGGCATCATCACGTCAAGCAGATGATGTCGGGCAGCGCCGTGCACTCCTCGATGTACTTGAGGCAGGCCTGCCGCTCATGACGACCACCACCTCGTAGTTGCACTTGCCGAGGGTGGCACCATGACCTCGTGGTTAACCTCGTCGTCGTCCACCGACAAGATCCGAACTTGCCGCTCCCCAGCTCGGCCTCTGCCTCTCCCTCCTTCGTCTCCGCGGAACCAAGGCCTGAGACGTTGGCGCCGTCGCGGGCTCTGGCGCAGGGAGGGCGGCGCCGTGCCCCCGGACGCACCGGCGGGGCGCCACGGCTTCTTGGTGTGCCG…
	Unigene76306_All	3468	367	2.3818	349	2.3084	287	1.9	387	2.6147	ATTGACACGTCTGGCAACGTCAACGAGTGGAACCAGAAAGCCGCTTCCATTCGGGCTGGAGCAAGTCAGAGACCTGGGGCAAGCCCCTGGTGGAGTGCTCATCTCCGACGACTACAAGGAGGAAGTGGGCCGCATCTTGAAGGACGCTTGGCGGGCAAGGAGACCGCAAACTACGAGTTCCCTCTGTTCACGAAAGTGGCAGCAGGATCGAGATCTTGCTCAACGCCACCACTCGGCACGGCAATACGGCGAGGTGAAGGGCGTCATGGGCGTGGGGCAGGACATCACAGAGCTCGGGCCATGACGGCGGAGCAGCACCGCATCGCGGAGGACCTCTCCAGGCAATCGAGACCGCCAACGCGCCGATCTTCGGCGTGAACGTGGAGGGCCACTCACGGA…
	Unigene80816_All	1252	669	12.0265	596	10.9198	577	10.5807	701	13.1191	GGGCGCAGCCCGGGATTGTGTGCAGTCTCCGGTGAATGCAATGAATGCACAAAGTCCCAGGACCTTCCCCACATGGCGGCTGATGGCGCAGTAGATGAGACCAGAAGCTGTTTGAGGCGGAGTGGGCGAGCCAGGGCCTCGCGGACCCTTCGACCAGGCGAATGCTCCCATCTTTGCCCTCGACTTGAATGGCCTCTCACAGAGTGGAACAATCGGATGAGCGATTTAACTGGGCACTCCAAAGATCCGTGATGGGAAAGCCACTGTCAGACCAGGTTGGCCAAACATCTCTCCGATGCTGAAGGATGGCTTAGCGGCTTCGGCCAGAGGTGAGGTGGTCCCCTCTTCGAAGTGCAGCTCAATGCAGCAGGTGGCGAGAAGGACGTGAAGATTCGGCCG…
	Unigene31011_All	3110	1053	7.6206	1393	10.2746	1250	9.2277	1644	12.386	GTCCAGATGCCACTAGGGTCTGTGGAAACCCAAAGGCCCCGGCTCTGCGTGGCGACGACCTTGGTGCTGTGCCGGCTCTACTCCGTGCTCGTTGGGGCGGCATCCTCGCTTCGCTCCTGGCCACGGACATTTCGCCAAGATGGGAGCGCCTGACCCAGAGGAGACCGGCCACGCCAGCAAAGCCATCCTCCTCATCTCTCCGCGGTCATCGTCGAGATGTGCTTCCTGGCCTCCAGCTCTGCCAGGTGAAGACGATGGGCGGAGACATCGCGGCGCAGCTCCAGCTGAACGGCACTACGATTCCATGCTGACGCTCGGCGAGTACACTGTCAAGATCGTGACGCCATTTACATCTGGCTGTGCAGCGGCGGCATCGTCCACACGGACGTGCAGCCTGGG…
	CL523.Contig8_All	3719	1643	9.9433	1908	11.7686	1769	10.9206	2196	13.8356	TCCCCAGACAGGGCGTCCACGGCGAGGTCTGGGCCTCTGCCTCGCTCGTGTCGTGGGCGCGGCCTCCGGAGTCTGCGACCCGCACTCCAGACAGGGCCCCGCGGCGAGGTCTGGGTCTCTGCCTCGCTCGGGGTCGCGGGCTCAACCGCGATGGGGACCGCAACGATGATCTGCCCGAGCGTGTGTGCGTCATGGGAGCAAAGGGTGGGGAGTCTGCCACATGGAGGGCGAGTTGGGCTCCGTCGCTGCTGAATCCGCTGGCGCAGGACCGGCGGCAACACCCCAGCCGGGTAATGAGGTGCGTCTGCATCTGCCCCTTGCCCTTGATCTCCATGCCACCACGGAGACGATGGTGGCGCCATCGAGACTGGCCGAATTGAGTTGGTCGCGGGGGGCTGC…
	CL523.Contig7_All	2547	759	6.7071	819	7.3761	821	7.4004	931	8.5647	AATCGCGTGCCAAGCGATCTACCAATCTTTGTGGGCGACGCCTACAAGCCACACAGGTCTTCTTTAACCTCATCACAAATGCATGCAAGTTCTGCCCCCTGGGAGCATCACCATCTCGGGCCAAGTAAGGCAGGATACCCAGAGGATGAGATCGACATTGCCGACACCGGCACCGGTATCTCCTCGACTGCCATCAGCGCATCTTCGAGGCCTTCGAGCAGGAAAACAACTCTGACTCCAAGAGCACGAAGGCATCGGGCTCGGGCTCGCCATCTCGAGGGCAGTGGTGCGCCGCACGGCGGTGACATCAGCGTTGTGAGCAGCCTGGGCCGTGGCTCCACCTCACCGTGAGCCTGCCCTTTAAGCCTGTGGGCGTCGCCGGGGCCGGCCGCGAATGCC…
sxtPER:
	Unigene4421_All	1407	633	10.1258	537	8.7549	676	11.0305	672	11.1909	GCCCTTTCTGGAACCAAGAAGCCCTCCTGCGCTCAACGCGTCTGCTCAGCACCCTGAGCTGGTCAACACGGGTATTGTCATCCTCCTGCTGCCCCTCGCCACCCATGGCAGCATCGACTCCGGAACCTCCTTGATCAGGCAGGCGAGGCCACCAGACCGCCGCCGAGCACATCGGCCGCAGAGAGGGGCTCGCTGAGAGCCACACCGCAAACAGCGCAGCCCAAAGTGGCTCGGTGGTGAAGATCCAGATGCGGAGGATGCGTCCACGTAGCGGAACGCCACGGACTCAACGAGAAAGCTAGCGCTGTGGTCACAAGACCAGTCCACAAGACTCCAGAGATGGGTGCGGAGACGCGAGCACCGCGGCAAAGTCTGGCAGCTGTCCGAGCGAGCAGCATA…
sxtACT:
	Unigene4439_All	1384	205	3.3338	256	4.243	273	4.5287	233	3.9447	CGCCGTCTCTGCTCGTGCCGCCGTTGTTTGCCGCTTGCCAGATGAGCGCGCGGAGCCCCCCCCTCTGAAGCCCGCACCAGCTCGGGAAGAGAGGAACTCGATCTCGAGCAGCTTGGCCCCGCCTGCGCGCGCTTCTACCGCTCTGACTGGATGGGCTGCGCTGGGTGGCCGTCGCCGCCGTCTTCGTCTACCACTTGACAACTCTTGGCTCCCAGGAGGATTTGTTGGCGTGGACGTCTTCTTTGAATATCAGGCTTCGTGGTGACAGGATCCTTGCTAAGTCGTCCAAGTCCGCCGTCCTGCAGTACCTGGCCGGTTTTTACGCGCGGCGCGCCAAGCGGCTGGGCCCTCTCTTGCTCTCGTTGTGGCCACCACTGGCCTCCTCATGGCAGCTGCATT…
	CL4889.Contig2_All	2456	511	4.6829	528	4.9315	492	4.5992	553	5.2758	GTGCAATTTAACTATCATTTCCGGGCCTGCAATCTCTGGGTCTCATCAAGGTCTTCGAGAAGCAGAGATCTGCCTGGAAAGGCAATATTCTTCACTTTCTGTTCAGAAAATTATAAGGTGGTCACTTCACTCGCATATGACCTGACCAAGATATGCCTCCGGAAAAGCTGCTCAACCCGCTTGGCACCATCTTCGTTAAATGCCCGTAGTCCTTGTAAACGAGCGTACCTTTGCATGGGTCTACCACTGCAAGTGCTGACTTGCCTCATCAATGAAATACGATGCCACCTGGATAATTGCATGCGGCCTCTGAAGTCGTCACTGCGGCAAAGGCGGCTGATGTTGCTTCGGCTTCCAGCCGCCGATGCTGGCCAAAGACACCACCTTGGTGCCCTGCAG…
	Unigene56292_All	2417	1315	12.2453	1100	10.4397	1261	11.9779	1167	11.3132	CTTAGCCTCAAGTCACGACCTTTCCATACAGACCATTCGGGGGCGAAAGCACAACCACATGAAGCCAACGTCGTTGCCGCTTGCGGCAGCGCAGCACCCGTGGACTACTCGACATGCGACCTCGAAGACCTCACCCGCGCAAAGAAGCGGTTTCATACAGGCCCGACATTGACGGACTCCGCGCGGTGGCTGTTCTGCGGTCGTTGTATATCACCTCCATGACACATACCTGCCCGGTGGCTTTGCGGCGTGGACATGTTCTTCGTCATCTCCGGCTACGTTGTGACCTTGGCGTGGATGGCCATCAGAAGAAAGAAGGCAAAGCCGACATCGTGGGGTTCTAGCCCGGCGCGTGAAGCGATTGATGCCAGCACTTCTCTTCATGATCTGTACATGGGC…
	Unigene4961_All	1125	397	7.9425	341	6.953	454	9.265	414	8.6226	GCCGTCTTCTTCTCCCCTTGGCAGCGCCACGTTCTCGCGGAACCATTCCGGGAGACCAAATGGCTGCGGTCGAGCGACTCGCCAGCACCGCCGGTGACCTCGAAGAGGCAACCACGACGCAAGCGGAAATGAAAGCCAACCACCGTGACAGGTCCCCAACGATGGCAGCCTGGGGTGCTTTCGAGGGACATGGCCGCGCTGTGGCTTTCGCTTTCGCTGGAAAGGCTGCTTTCGCCAGAGCCGTCCTCTCCAGGTCGCAGTCCTCGCTCGCCGGTGCTGCCTGTGTAGACTTGTATACAAGGCGATGCCCGCCACGAGACCTGCAAAGTAGGAGCAGCATCTGTCTGCGTCTCATAGTAGAGTGCTTCCAACCGGGAGTCGATGTTTGTGAATCTGTGG…
