# Supplementary material for: Whole Transcriptomic Analysis Provides Insights into Molecular Mechanisms for Toxin Biosynthesis in a Toxic Dinoflagellate Alexandrium catenella (ACHK-T)
Source: Toxins (Basel). 2017 Jul 5;9(7):213. doi: 10.3390/toxins9070213 (PMC5535160; doi:10.3390/toxins9070213)
Supplement: Supplementary file 1 [file toxins-09-00213-s001.zip › toxins-203236-supplementary/Supplementary Files S5.xlsx]

## Sheet: annotation
Supplementary file S5 Annotations of all assembled genes.
geneID	Length	T5_FPKM	T9_FPKM	T10_FPKM	T11_FPKM	Nr-ID	Nr-Score	Nr-Evalue	Nr-annotation	Nt-ID	Nt-Score	Nt-Evalue	Nt-annotation	Swissprot-ID	Swissprot-Score	Swissprot-Evalue	Swissprot-annotation	COG-Protein-or-Domain	COG-Score	COG-Evalue	COG-ID	COG-Function-Description	KO_id	KEGG-Evalue	KEGG-Score	KEGG-Gene	ko_definition	GO-BiologicalProcess	GO-MolecularFunction	Go-CellularComponent
CL1.Contig1_All	2642	0.4259	0.6599	0.391	0.5233	gi|60678627|gb|AAX33674.1|	88.6	6e-16	plus agglutinin [Chlamydomonas incerta]					sp|P13983|EXTN_TOBAC	142	1e-33	Extensin OS=Nicotiana tabacum GN=HRGPNT3 PE=2 SV=1	PA4282	97.1	1e-19	COG0419	ATPase involved in DNA repair	K10400	3e-23	108	ota:Ot08g00860	kinesin family member 15
CL1.Contig2_All	1958	1.3794	1.6402	0.9732	1.3283	gi|323456001|gb|EGB11868.1|	58.5	4e-07	hypothetical protein AURANDRAFT_70670, partial [Aureococcus anophagefferens]	gi|32995505|dbj|AK110296.1|	63.9	6e-07	Oryza sativa Japonica Group cDNA clone:002-163-H06, full insert sequence	sp|P13983|EXTN_TOBAC	127	2e-29	Extensin OS=Nicotiana tabacum GN=HRGPNT3 PE=2 SV=1	VNG0514C	90.1	1e-17	COG0419	ATPase involved in DNA repair	K14709	7e-21	100	vcn:VOLCADRAFT_104214	solute carrier family 39 (zinc transporter), member 1/2/3
CL10.Contig1_All	974	6.8168	6.8299	7.2128	7.1929	gi|308808223|ref|XP_003081422.1|	138.7	1e-31	unnamed protein product [Ostreococcus tauri] >gi|116059884|emb|CAL55591.1| unnamed protein product [Ostreococcus tauri]
CL10.Contig2_All	664	14.5754	15.7532	15.3172	16.3735	gi|308808223|ref|XP_003081422.1|	137.9	1e-31	unnamed protein product [Ostreococcus tauri] >gi|116059884|emb|CAL55591.1| unnamed protein product [Ostreococcus tauri]
CL10.Contig3_All	807	17.0686	17.3392	18.492	18.7274	gi|308808223|ref|XP_003081422.1|	138.7	1e-31	unnamed protein product [Ostreococcus tauri] >gi|116059884|emb|CAL55591.1| unnamed protein product [Ostreococcus tauri]					sp|Q9FPQ6|GP1_CHLRE	52	4e-07	Vegetative cell wall protein gp1 OS=Chlamydomonas reinhardtii GN=GP1 PE=2 SV=1
CL100.Contig1_All	1439	12.059	11.1267	13.7528	13.5799	gi|323448919|gb|EGB04812.1|	308.9	1e-82	hypothetical protein AURANDRAFT_66936 [Aureococcus anophagefferens]
CL100.Contig2_All	524	4.8536	6.2163	5.7396	5.9919
CL100.Contig3_All	1444	0.4832	0.3813	0.5406	0.5192	gi|323448919|gb|EGB04812.1|	308.5	1e-82	hypothetical protein AURANDRAFT_66936 [Aureococcus anophagefferens]									Cgl1939	59.7	1e-08	COG0532	Translation initiation factor 2 (IF-2; GTPase)	K14325	7e-06	50.4	osa:4325394	RNA-binding protein with serine-rich domain 1
CL100.Contig4_All	1421	0.6969	0.4843	0.6463	0.6925	gi|323448919|gb|EGB04812.1|	306.6	6e-82	hypothetical protein AURANDRAFT_66936 [Aureococcus anophagefferens]					sp|Q9SN46|LRX5_ARATH	59.7	4e-09	Leucine-rich repeat extensin-like protein 5 OS=Arabidopsis thaliana GN=LRX5 PE=2 SV=2	Cgl1939	61.2	4e-09	COG0532	Translation initiation factor 2 (IF-2; GTPase)	K13171	3e-09	61.6	aly:ARALYDRAFT_901882	serine/arginine repetitive matrix protein 1
CL100.Contig5_All	1446	0.5448	0.3649	0.5081	0.5833	gi|323448919|gb|EGB04812.1|	304.7	2e-81	hypothetical protein AURANDRAFT_66936 [Aureococcus anophagefferens]					sp|Q9SEE9|SR45_ARATH	51.2	1e-06	Arginine/serine-rich protein 45 OS=Arabidopsis thaliana GN=SR45 PE=1 SV=1	DR2145	58.9	2e-08	COG1119	ABC-type molybdenum transport system, ATPase component/photorepair protein PhrA	K13171	3e-08	58.2	ath:AT2G29210	serine/arginine repetitive matrix protein 1
CL100.Contig6_All	1649	9.1584	8.3882	10.2053	10.6711	gi|323448919|gb|EGB04812.1|	285.4	2e-75	hypothetical protein AURANDRAFT_66936 [Aureococcus anophagefferens]									Cgl1939	50.4	9e-06	COG0532	Translation initiation factor 2 (IF-2; GTPase)
CL1000.Contig1_All	229	0.688	1.7029	1.2031	1.8417	gi|397637174|gb|EJK72565.1|	84	8e-16	hypothetical protein THAOC_05891 [Thalassiosira oceanica]
CL1000.Contig2_All	2700	6.4354	6.4824	5.7396	7.1074	gi|397637174|gb|EJK72565.1|	186.8	1e-45	hypothetical protein THAOC_05891 [Thalassiosira oceanica]
CL1000.Contig3_All	292	0.9249	0.8641	1.887	0.4012	gi|397637174|gb|EJK72565.1|	54.3	6e-07	hypothetical protein THAOC_05891 [Thalassiosira oceanica]
CL1001.Contig1_All	938	2.1595	1.3206	1.9826	1.7236	gi|303279851|ref|XP_003059218.1|	112.5	1e-23	predicted protein [Micromonas pusilla CCMP1545] >gi|226459054|gb|EEH56350.1| predicted protein [Micromonas pusilla CCMP1545]
CL1001.Contig2_All	1981	15.7697	14.0343	21.1737	18.274	gi|224015425|ref|XP_002297367.1|	113.6	1e-23	predicted protein [Thalassiosira pseudonana CCMP1335] >gi|220967967|gb|EED86330.1| predicted protein [Thalassiosira pseudonana CCMP1335]	gi|470117645|ref|XM_004294916.1|	89.7	1e-14	PREDICTED: Fragaria vesca subsp. vesca uncharacterized LOC101294343 (LOC101294343), mRNA	sp|Q9SY06|FAF1_ARATH	55.8	9e-08	Protein FANTASTIC FOUR 1 OS=Arabidopsis thaliana GN=FAF1 PE=2 SV=1	YPL009c_1	53.5	1e-06	COG1293	Predicted RNA-binding protein homologous to eukaryotic snRNP	K13171	4e-09	61.6	ath:AT2G29210	serine/arginine repetitive matrix protein 1
CL1002.Contig1_All	1407	9.8379	8.8691	11.6506	9.7254	gi|428177910|gb|EKX46788.1|	124.8	3e-27	hypothetical protein GUITHDRAFT_53588, partial [Guillardia theta CCMP2712]					sp|Q9FPQ6|GP1_CHLRE	58.9	7e-09	Vegetative cell wall protein gp1 OS=Chlamydomonas reinhardtii GN=GP1 PE=2 SV=1	CC3441	62	2e-09	COG2267	Lysophospholipase	K14306	1e-08	59.3	vcn:VOLCADRAFT_105669	nuclear pore complex protein Nup62
CL1002.Contig2_All	1152	1.8951	1.5133	1.9331	2.3594	gi|428177910|gb|EKX46788.1|	54.3	4e-06	hypothetical protein GUITHDRAFT_53588, partial [Guillardia theta CCMP2712]					sp|Q9FPQ6|GP1_CHLRE	110	2e-24	Vegetative cell wall protein gp1 OS=Chlamydomonas reinhardtii GN=GP1 PE=2 SV=1	Cgl1939	87.4	4e-17	COG0532	Translation initiation factor 2 (IF-2; GTPase)	K14709	5e-15	80.5	vcn:VOLCADRAFT_104214	solute carrier family 39 (zinc transporter), member 1/2/3
CL1002.Contig3_All	1407	5.6948	5.3475	6.8533	6.528	gi|428177910|gb|EKX46788.1|	127.1	7e-28	hypothetical protein GUITHDRAFT_53588, partial [Guillardia theta CCMP2712]					sp|Q9FPQ6|GP1_CHLRE	54.7	1e-07	Vegetative cell wall protein gp1 OS=Chlamydomonas reinhardtii GN=GP1 PE=2 SV=1	CC3441	63.2	1e-09	COG2267	Lysophospholipase	K14306	1e-11	69.7	vcn:VOLCADRAFT_105669	nuclear pore complex protein Nup62
CL1002.Contig4_All	1421	27.4647	25.1828	33.7026	28.4107	gi|428177910|gb|EKX46788.1|	58.5	3e-07	hypothetical protein GUITHDRAFT_53588, partial [Guillardia theta CCMP2712]					sp|Q9FPQ6|GP1_CHLRE	55.8	6e-08	Vegetative cell wall protein gp1 OS=Chlamydomonas reinhardtii GN=GP1 PE=2 SV=1	CC3441	58.2	4e-08	COG2267	Lysophospholipase	K14306	6e-08	57.4	vcn:VOLCADRAFT_105669	nuclear pore complex protein Nup62
CL1002.Contig5_All	1157	8.3064	7.7322	9.9216	8.0803	gi|428177910|gb|EKX46788.1|	54.3	4e-06	hypothetical protein GUITHDRAFT_53588, partial [Guillardia theta CCMP2712]					sp|Q9FPQ6|GP1_CHLRE	95.1	7e-20	Vegetative cell wall protein gp1 OS=Chlamydomonas reinhardtii GN=GP1 PE=2 SV=1	Cgl1939	79.3	1e-14	COG0532	Translation initiation factor 2 (IF-2; GTPase)	K14709	6e-15	80.1	vcn:VOLCADRAFT_104214	solute carrier family 39 (zinc transporter), member 1/2/3
CL1003.Contig1_All	433	1.0396	1.0066	0.5832	0.4329
CL1003.Contig2_All	498	1.2203	1.3358	1.7519	1.0351
CL1004.Contig1_All	679	12.5297	11.1823	10.2451	10.4214	gi|308803903|ref|XP_003079264.1|	65.5	8e-10	terminal ear1 (ISS) [Ostreococcus tauri] >gi|116057719|emb|CAL53922.1| terminal ear1 (ISS) [Ostreococcus tauri]					sp|Q6ET49|OML7_ORYSJ	59.7	1e-09	Protein MEI2-like 7 OS=Oryza sativa subsp. japonica GN=OML7 PE=2 SV=1						K14325	4e-07	53.1	bdi:100845778	RNA-binding protein with serine-rich domain 1
CL1004.Contig2_All	875	8.5398	6.2918	8.1339	8.7833	gi|159484060|ref|XP_001700078.1|	68.6	1e-10	RNA-binding protein [Chlamydomonas reinhardtii] >gi|158272574|gb|EDO98372.1| RNA-binding protein [Chlamydomonas reinhardtii]					sp|Q652K6|OML6_ORYSJ	59.7	2e-09	Protein MEI2-like 6 OS=Oryza sativa subsp. japonica GN=ML6 PE=2 SV=1						K14325	5e-07	53.1	pop:POPTR_823076	RNA-binding protein with serine-rich domain 1
CL1005.Contig1_All	2457	3.7466	3.8745	4.2142	4.9399	gi|255556780|ref|XP_002519423.1|	66.6	2e-09	ATSMC2, putative [Ricinus communis] >gi|223541286|gb|EEF42837.1| ATSMC2, putative [Ricinus communis]					sp|Q9FPQ6|GP1_CHLRE	55.5	1e-07	Vegetative cell wall protein gp1 OS=Chlamydomonas reinhardtii GN=GP1 PE=2 SV=1	ECs3284	51.6	6e-06	COG3115	Cell division protein	K11596	5e-07	55.1	osa:4333732	argonaute
CL1005.Contig2_All	1970	11.3792	11.7839	13.8101	13.4639	gi|323454001|gb|EGB09872.1|	54.7	7e-06	hypothetical protein AURANDRAFT_71291, partial [Aureococcus anophagefferens]					sp|Q1PE49|4ON1_ARATH	49.3	8e-06	Protein At-4/1 OS=Arabidopsis thaliana GN=At4g26020 PE=1 SV=1						K15683	1e-06	53.5	cre:CHLREDRAFT_114109	NF-X1-type zinc finger protein NFXL1
CL1006.Contig1_All	1389	2.0903	2.213	2.4463	2.4123	gi|428165275|gb|EKX34274.1|	68.2	4e-10	hypothetical protein GUITHDRAFT_119564 [Guillardia theta CCMP2712]	gi|151559139|dbj|AP006496.2|	75.8	1e-10	Cyanidioschyzon merolae strain 10D DNA, chromosome 14, complete genome	sp|Q9LJ64|PLRX1_ARATH	105	6e-23	Pollen-specific leucine-rich repeat extensin-like protein 1 OS=Arabidopsis thaliana GN=PEX1 PE=2 SV=1	YBR112c	78.2	3e-14	COG0457	FOG: TPR repeat	K14306	2e-24	112	vcn:VOLCADRAFT_105669	nuclear pore complex protein Nup62
CL1007.Contig1_All	1479	1.3087	1.0547	1.1797	1.0139	gi|323451172|gb|EGB07050.1|	57.8	5e-07	hypothetical protein AURANDRAFT_71898, partial [Aureococcus anophagefferens]					sp|Q84ZL0|FH5_ORYSJ	79	7e-15	Formin-like protein 5 OS=Oryza sativa subsp. japonica GN=FH5 PE=2 SV=2	Rv3876	65.9	2e-10	COG0455	ATPases involved in chromosome partitioning	K14325	2e-14	78.6	sbi:SORBI_03g046480	RNA-binding protein with serine-rich domain 1
CL1007.Contig2_All	1480	0.5627	0.3875	0.5274	0.5224	gi|323451172|gb|EGB07050.1|	55.5	2e-06	hypothetical protein AURANDRAFT_71898, partial [Aureococcus anophagefferens]					sp|Q84ZL0|FH5_ORYSJ	79	7e-15	Formin-like protein 5 OS=Oryza sativa subsp. japonica GN=FH5 PE=2 SV=2	Rv3876	65.9	2e-10	COG0455	ATPases involved in chromosome partitioning	K14325	2e-14	78.6	sbi:SORBI_03g046480	RNA-binding protein with serine-rich domain 1
CL1007.Contig3_All	1439	0.2972	0.3188	0.3031	0.3582	gi|323451172|gb|EGB07050.1|	55.5	2e-06	hypothetical protein AURANDRAFT_71898, partial [Aureococcus anophagefferens]					sp|Q84ZL0|FH5_ORYSJ	79	7e-15	Formin-like protein 5 OS=Oryza sativa subsp. japonica GN=FH5 PE=2 SV=2	Rv3876	65.9	2e-10	COG0455	ATPases involved in chromosome partitioning	K14325	2e-14	78.6	sbi:SORBI_03g046480	RNA-binding protein with serine-rich domain 1
CL1007.Contig4_All	1527	1.6066	1.0215	1.3381	1.2582	gi|323451172|gb|EGB07050.1|	55.8	2e-06	hypothetical protein AURANDRAFT_71898, partial [Aureococcus anophagefferens]					sp|Q84ZL0|FH5_ORYSJ	79	7e-15	Formin-like protein 5 OS=Oryza sativa subsp. japonica GN=FH5 PE=2 SV=2	Rv3876	65.9	2e-10	COG0455	ATPases involved in chromosome partitioning	K14325	3e-14	78.6	sbi:SORBI_03g046480	RNA-binding protein with serine-rich domain 1
CL1008.Contig1_All	565	257.616	274.09	270.829	257.492	gi|306430547|emb|CBI83414.1|	60.5	1e-08	light-harvesting protein, partial [Symbiodinium sp. clade C3]	gi|53748879|dbj|AB126030.1|	91.7	7e-16	Alexandrium tamarense cac mRNA forchlorophyll a/c- binding protein, partial cds	sp|Q40300|FCPF_MACPY	131	3e-31	Fucoxanthin-chlorophyll a-c binding protein F, chloroplastic (Fragment) OS=Macrocystis pyrifera GN=FCPF PE=2 SV=1						K08907	1e-12	70.9	cre:CHLREDRAFT_184730	light-harvesting complex I chlorophyll a/b binding protein 1
CL1008.Contig2_All	565	312.072	317.369	329.058	328.2	gi|306430547|emb|CBI83414.1|	60.5	1e-08	light-harvesting protein, partial [Symbiodinium sp. clade C3]	gi|53748879|dbj|AB126030.1|	91.7	7e-16	Alexandrium tamarense cac mRNA forchlorophyll a/c- binding protein, partial cds	sp|Q40300|FCPF_MACPY	131	2e-31	Fucoxanthin-chlorophyll a-c binding protein F, chloroplastic (Fragment) OS=Macrocystis pyrifera GN=FCPF PE=2 SV=1						K08907	1e-11	67.8	cre:CHLREDRAFT_184730	light-harvesting complex I chlorophyll a/b binding protein 1
CL1009.Contig1_All	1760	5.7802	5.7999	6.3788	6.8296	gi|326487438|dbj|BAJ89703.1|	67.8	7e-10	predicted protein [Hordeum vulgare subsp. vulgare]					sp|Q9SEE9|SR45_ARATH	54.3	2e-07	Arginine/serine-rich protein 45 OS=Arabidopsis thaliana GN=SR45 PE=1 SV=1						K14325	7e-09	60.8	gmx:100804778	RNA-binding protein with serine-rich domain 1
CL1009.Contig2_All	1726	3.3252	3.8542	4.2565	5.2944	gi|323456752|gb|EGB12618.1|	71.2	6e-11	hypothetical protein AURANDRAFT_70520 [Aureococcus anophagefferens]	gi|224058668|ref|XM_002299558.1|	60	8e-06	Populus trichocarpa predicted protein, mRNA										K13171	7e-11	67.4	ath:AT2G29210	serine/arginine repetitive matrix protein 1	GO:0009987//cellular process;GO:0050896//response to stimulus;GO:0051704;GO:0043170	GO:0016787//hydrolase activity
CL1009.Contig3_All	1711	7.0902	7.1994	8.1717	9.3121	gi|323456752|gb|EGB12618.1|	80.9	7e-14	hypothetical protein AURANDRAFT_70520 [Aureococcus anophagefferens]														K13171	1e-09	63.2	ath:AT2G29210	serine/arginine repetitive matrix protein 1
CL1009.Contig4_All	1510	1.7588	1.7622	1.9309	1.9707	gi|323444687|gb|EGB01714.1|	69.7	1e-10	hypothetical protein AURANDRAFT_72910 [Aureococcus anophagefferens]
CL101.Contig1_All	1917	1.5146	0.9334	1.4611	1.3323	gi|323456752|gb|EGB12618.1|	55.1	5e-06	hypothetical protein AURANDRAFT_70520 [Aureococcus anophagefferens]					sp|Q9FLQ7|FH20_ARATH	55.5	1e-07	Formin-like protein 20 OS=Arabidopsis thaliana GN=FH20 PE=2 SV=3	DR0479	51.6	5e-06	COG0744	Membrane carboxypeptidase (penicillin-binding protein)	K14325	4e-07	55.1	pop:POPTR_823076	RNA-binding protein with serine-rich domain 1
CL101.Contig10_All	1908	0.118	0	0.0241	0.0737	gi|323456752|gb|EGB12618.1|	83.2	1e-14	hypothetical protein AURANDRAFT_70520 [Aureococcus anophagefferens]					sp|Q9FLQ7|FH20_ARATH	53.1	5e-07	Formin-like protein 20 OS=Arabidopsis thaliana GN=FH20 PE=2 SV=3						K14325	2e-06	52.8	gmx:100804778	RNA-binding protein with serine-rich domain 1
CL101.Contig11_All	1916	0.8693	0.6704	0.9227	0.9416																		K14325	6e-06	51.2	bdi:100845778	RNA-binding protein with serine-rich domain 1
CL101.Contig12_All	2012	7.1034	5.5637	8.0674	6.5798
CL101.Contig13_All	1898	0.249	0.0967	0.1572	0.2346	gi|323456752|gb|EGB12618.1|	83.2	1e-14	hypothetical protein AURANDRAFT_70520 [Aureococcus anophagefferens]					sp|Q9FLQ7|FH20_ARATH	53.1	5e-07	Formin-like protein 20 OS=Arabidopsis thaliana GN=FH20 PE=2 SV=3						K14325	2e-06	52.8	gmx:100804778	RNA-binding protein with serine-rich domain 1
CL101.Contig14_All	1906	0.3543	0.2287	0.4095	0.1598
CL101.Contig15_All	1910	0.271	0.0841	0.2524	0.1227
CL101.Contig16_All	2057	2.5932	2.4088	3.326	2.9616
CL101.Contig17_All	1902	0.5917	0.3377	0.5794	0.3696	gi|323456752|gb|EGB12618.1|	83.2	1e-14	hypothetical protein AURANDRAFT_70520 [Aureococcus anophagefferens]					sp|Q9FLQ7|FH20_ARATH	53.1	5e-07	Formin-like protein 20 OS=Arabidopsis thaliana GN=FH20 PE=2 SV=3						K14325	2e-06	52.8	gmx:100804778	RNA-binding protein with serine-rich domain 1
CL101.Contig18_All	1912	0.2237	0.096	0.2041	0.2206	gi|323456752|gb|EGB12618.1|	55.1	5e-06	hypothetical protein AURANDRAFT_70520 [Aureococcus anophagefferens]					sp|Q9FLQ7|FH20_ARATH	55.5	1e-07	Formin-like protein 20 OS=Arabidopsis thaliana GN=FH20 PE=2 SV=3	DR0479	51.6	5e-06	COG0744	Membrane carboxypeptidase (penicillin-binding protein)	K14325	4e-07	55.1	pop:POPTR_823076	RNA-binding protein with serine-rich domain 1
CL101.Contig19_All	1942	0.4404	0.3307	0.4492	0.3016	gi|323456752|gb|EGB12618.1|	55.1	5e-06	hypothetical protein AURANDRAFT_70520 [Aureococcus anophagefferens]					sp|Q9FLQ7|FH20_ARATH	55.5	1e-07	Formin-like protein 20 OS=Arabidopsis thaliana GN=FH20 PE=2 SV=3	DR0479	51.6	5e-06	COG0744	Membrane carboxypeptidase (penicillin-binding protein)	K14325	4e-07	55.1	pop:POPTR_823076	RNA-binding protein with serine-rich domain 1
CL101.Contig2_All	2046	0.165	0.0224	0.0785	0.0573	gi|323456752|gb|EGB12618.1|	55.1	5e-06	hypothetical protein AURANDRAFT_70520 [Aureococcus anophagefferens]					sp|Q9FLQ7|FH20_ARATH	55.5	1e-07	Formin-like protein 20 OS=Arabidopsis thaliana GN=FH20 PE=2 SV=3	DR0479	51.6	5e-06	COG0744	Membrane carboxypeptidase (penicillin-binding protein)	K14325	4e-07	55.1	pop:POPTR_823076	RNA-binding protein with serine-rich domain 1
CL101.Contig20_All	1921	0.1523	0.1672	0.2271	0.1708
CL101.Contig21_All	2032	0.0886	0	0.0113	0.0461	gi|323456752|gb|EGB12618.1|	83.2	1e-14	hypothetical protein AURANDRAFT_70520 [Aureococcus anophagefferens]					sp|Q9FLQ7|FH20_ARATH	53.1	6e-07	Formin-like protein 20 OS=Arabidopsis thaliana GN=FH20 PE=2 SV=3						K14325	2e-06	52.8	gmx:100804778	RNA-binding protein with serine-rich domain 1
CL101.Contig22_All	2040	0.4965	0.2586	0.4502	0.3905
CL101.Contig23_All	2011	0.1119	0.0342	0.0799	0.0699	gi|323456752|gb|EGB12618.1|	55.1	5e-06	hypothetical protein AURANDRAFT_70520 [Aureococcus anophagefferens]					sp|Q9FLQ7|FH20_ARATH	55.5	1e-07	Formin-like protein 20 OS=Arabidopsis thaliana GN=FH20 PE=2 SV=3	DR0479	51.6	5e-06	COG0744	Membrane carboxypeptidase (penicillin-binding protein)	K14325	4e-07	55.1	pop:POPTR_823076	RNA-binding protein with serine-rich domain 1
CL101.Contig24_All	1997	0.0564	0.0115	0.023	0.0587	gi|323456752|gb|EGB12618.1|	83.2	1e-14	hypothetical protein AURANDRAFT_70520 [Aureococcus anophagefferens]					sp|Q9FLQ7|FH20_ARATH	53.1	6e-07	Formin-like protein 20 OS=Arabidopsis thaliana GN=FH20 PE=2 SV=3						K14325	2e-06	52.8	gmx:100804778	RNA-binding protein with serine-rich domain 1
CL101.Contig25_All	2005	0.3817	0.2174	0.4466	0.374
CL101.Contig26_All	2005	0.3031	0.2631	0.3092	0.4558
CL101.Contig27_All	2085	0.0864	0.044	0.0991	0.0674
CL101.Contig28_All	1921	0.4335	0.3463	0.3466	0.4269
CL101.Contig29_All	2020	0.1114	0.1703	0.1818	0.2088
CL101.Contig3_All	1927	0.3504	0.119	0.3336	0.304
CL101.Contig30_All	2012	0.7942	0.285	0.6048	0.5823	gi|323456752|gb|EGB12618.1|	83.2	1e-14	hypothetical protein AURANDRAFT_70520 [Aureococcus anophagefferens]					sp|Q9FLQ7|FH20_ARATH	53.1	6e-07	Formin-like protein 20 OS=Arabidopsis thaliana GN=FH20 PE=2 SV=3						K14325	2e-06	52.8	gmx:100804778	RNA-binding protein with serine-rich domain 1
CL101.Contig31_All	1957	0.46	0.4103	0.5748	0.4191
CL101.Contig32_All	2066	0.2832	0.1665	0.2667	0.2495
CL101.Contig33_All	1928	0.1167	0.1428	0.1072	0.2188	gi|323456752|gb|EGB12618.1|	83.2	1e-14	hypothetical protein AURANDRAFT_70520 [Aureococcus anophagefferens]					sp|Q9FLQ7|FH20_ARATH	53.1	5e-07	Formin-like protein 20 OS=Arabidopsis thaliana GN=FH20 PE=2 SV=3						K14325	2e-06	52.8	gmx:100804778	RNA-binding protein with serine-rich domain 1
CL101.Contig4_All	2023	0.2893	0.1247	0.2043	0.1506	gi|323456752|gb|EGB12618.1|	55.1	5e-06	hypothetical protein AURANDRAFT_70520 [Aureococcus anophagefferens]					sp|Q9FLQ7|FH20_ARATH	55.5	1e-07	Formin-like protein 20 OS=Arabidopsis thaliana GN=FH20 PE=2 SV=3	DR0479	51.6	5e-06	COG0744	Membrane carboxypeptidase (penicillin-binding protein)	K14325	4e-07	55.1	pop:POPTR_823076	RNA-binding protein with serine-rich domain 1
CL101.Contig5_All	1912	3.6256	2.7474	4.5509	3.4313
CL101.Contig6_All	1927	0.4789	0.2381	0.5957	0.4499
CL101.Contig7_All	1918	3.3678	2.8106	3.9022	3.6038
CL101.Contig8_All	1931	0.0466	0.0238	0.0476	0.0728																		K14325	6e-06	51.2	bdi:100845778	RNA-binding protein with serine-rich domain 1
CL101.Contig9_All	1922	0.1288	0.0239	0.0836	0.0731	gi|323456752|gb|EGB12618.1|	55.1	5e-06	hypothetical protein AURANDRAFT_70520 [Aureococcus anophagefferens]					sp|Q9FLQ7|FH20_ARATH	55.5	1e-07	Formin-like protein 20 OS=Arabidopsis thaliana GN=FH20 PE=2 SV=3	DR0479	51.6	5e-06	COG0744	Membrane carboxypeptidase (penicillin-binding protein)	K14325	4e-07	55.1	pop:POPTR_823076	RNA-binding protein with serine-rich domain 1
CL1010.Contig1_All	523	37.6553	69.4309	29.7626	23.6998	gi|161898193|gb|ABX80197.1|	223	1e-57	unknown [Prorocentrum minimum]	gi|157093670|gb|EF134381.1|	113	2e-22	Prorocentrum minimum isolate Pmi-5p-18 unknown mRNA
CL1010.Contig2_All	498	80.7634	144.589	68.2301	55.4721	gi|161898193|gb|ABX80197.1|	223	1e-57	unknown [Prorocentrum minimum]	gi|157093670|gb|EF134381.1|	137	1e-29	Prorocentrum minimum isolate Pmi-5p-18 unknown mRNA
CL1010.Contig3_All	475	68.0899	126.14	55.3421	44.6915	gi|161898193|gb|ABX80197.1|	223	1e-57	unknown [Prorocentrum minimum]	gi|157093670|gb|EF134381.1|	105	4e-20	Prorocentrum minimum isolate Pmi-5p-18 unknown mRNA
CL1010.Contig4_All	332	33.4895	52.7181	27.3842	25.5482	gi|161898193|gb|ABX80197.1|	171	5e-42	unknown [Prorocentrum minimum]	gi|157093670|gb|EF134381.1|	123	1e-25	Prorocentrum minimum isolate Pmi-5p-18 unknown mRNA
CL1010.Contig5_All	512	67.2575	99.641	56.9478	52.857	gi|161898193|gb|ABX80197.1|	221.5	4e-57	unknown [Prorocentrum minimum]	gi|157093670|gb|EF134381.1|	176	1e-41	Prorocentrum minimum isolate Pmi-5p-18 unknown mRNA
CL1010.Contig6_All	279	99.3055	133.605	91.834	82.1344	gi|161898193|gb|ABX80197.1|	176.8	9e-44	unknown [Prorocentrum minimum]	gi|157093670|gb|EF134381.1|	147	7e-33	Prorocentrum minimum isolate Pmi-5p-18 unknown mRNA
CL1010.Contig7_All	388	99.1936	113.217	98.4612	78.5059	gi|161898193|gb|ABX80197.1|	212.6	1e-54	unknown [Prorocentrum minimum]	gi|157093670|gb|EF134381.1|	188	3e-45	Prorocentrum minimum isolate Pmi-5p-18 unknown mRNA
CL1011.Contig1_All	928	0.0728	0.0989	0.1979	0.0505	gi|159488530|ref|XP_001702260.1|	53.1	7e-06	DEAH-box RNA helicase [Chlamydomonas reinhardtii] >gi|158271237|gb|EDO97061.1| DEAH-box RNA helicase [Chlamydomonas reinhardtii]	gi|297592113|gb|GU784916.1|	91.7	1e-15	Volvox carteri f. nagariensis male mating type locus, complete sequence										K12815	1e-07	55.5	cre:CHLREDRAFT_132956	pre-mRNA-splicing factor ATP-dependent RNA helicase PRP16 [EC:3.6.4.13]
CL1011.Contig2_All	1590	0.1132	0.303	0.4765	0.3095	gi|159487869|ref|XP_001701945.1|	56.2	1e-06	SNF2 superfamily protein [Chlamydomonas reinhardtii] >gi|158281164|gb|EDP06920.1| SNF2 superfamily protein [Chlamydomonas reinhardtii]	gi|297592113|gb|GU784916.1|	91.7	2e-15	Volvox carteri f. nagariensis male mating type locus, complete sequence	sp|Q9S7B2|RS2_MAIZE	52.4	7e-07	Protein rough sheath 2 OS=Zea mays GN=RS2 PE=1 SV=1	DR1549	53.9	8e-07	COG0739	Membrane proteins related to metalloendopeptidases	K12815	2e-07	55.5	cre:CHLREDRAFT_132956	pre-mRNA-splicing factor ATP-dependent RNA helicase PRP16 [EC:3.6.4.13]
CL1011.Contig3_All	1544	0.1312	0.1337	0.2974	0.1062	gi|428176306|gb|EKX45191.1|	54.7	5e-06	hypothetical protein GUITHDRAFT_163336 [Guillardia theta CCMP2712]	gi|297592113|gb|GU784916.1|	91.7	2e-15	Volvox carteri f. nagariensis male mating type locus, complete sequence	sp|Q9S7B2|RS2_MAIZE	50.1	4e-06	Protein rough sheath 2 OS=Zea mays GN=RS2 PE=1 SV=1						K12815	2e-07	55.5	cre:CHLREDRAFT_132956	pre-mRNA-splicing factor ATP-dependent RNA helicase PRP16 [EC:3.6.4.13]
CL1011.Contig4_All	743	0.1515	0.0617	0.1854	0.2207	gi|8745462|gb|AAF78928.1|AF255446_1	53.5	3e-06	Dip1-associated protein C [Crypthecodinium cohnii]	gi|297592113|gb|GU784916.1|	91.7	1e-15	Volvox carteri f. nagariensis male mating type locus, complete sequence										K12815	9e-08	55.5	cre:CHLREDRAFT_132956	pre-mRNA-splicing factor ATP-dependent RNA helicase PRP16 [EC:3.6.4.13]
CL1011.Contig5_All	706	0.8289	0.3899	0.8455	0.4978
CL1011.Contig6_All	1323	1.4801	0.7976	1.6833	1.3283	gi|428176306|gb|EKX45191.1|	53.5	9e-06	hypothetical protein GUITHDRAFT_163336 [Guillardia theta CCMP2712]									Cgl1939	38.9	6e-06	COG0532	Translation initiation factor 2 (IF-2; GTPase)
CL1011.Contig7_All	1545	0.0874	0.0297	0.0743	0.091	gi|428176306|gb|EKX45191.1|	55.1	4e-06	hypothetical protein GUITHDRAFT_163336 [Guillardia theta CCMP2712]	gi|297592113|gb|GU784916.1|	91.7	2e-15	Volvox carteri f. nagariensis male mating type locus, complete sequence					Cgl1939	38.9	7e-06	COG0532	Translation initiation factor 2 (IF-2; GTPase)	K12815	2e-07	55.5	cre:CHLREDRAFT_132956	pre-mRNA-splicing factor ATP-dependent RNA helicase PRP16 [EC:3.6.4.13]
CL1011.Contig8_All	963	4.4407	3.4301	5.7217	3.7227	gi|307104726|gb|EFN52978.1|	58.9	1e-07	hypothetical protein CHLNCDRAFT_137388 [Chlorella variabilis]					sp|Q9S7B2|RS2_MAIZE	52.4	4e-07	Protein rough sheath 2 OS=Zea mays GN=RS2 PE=1 SV=1						K09422	1e-06	52.4	zma:542488	myb proto-oncogene protein, plant
CL1011.Contig9_All	701	1.4769	1.2435	2.2926	1.6378	gi|159488530|ref|XP_001702260.1|	53.1	4e-06	DEAH-box RNA helicase [Chlamydomonas reinhardtii] >gi|158271237|gb|EDO97061.1| DEAH-box RNA helicase [Chlamydomonas reinhardtii]	gi|297592113|gb|GU784916.1|	91.7	9e-16	Volvox carteri f. nagariensis male mating type locus, complete sequence										K12815	8e-08	55.5	cre:CHLREDRAFT_132956	pre-mRNA-splicing factor ATP-dependent RNA helicase PRP16 [EC:3.6.4.13]
CL1012.Contig1_All	1671	17.8467	17.1321	20.1557	17.4155	gi|428174406|gb|EKX43302.1|	70.5	1e-10	hypothetical protein GUITHDRAFT_110719 [Guillardia theta CCMP2712]									BH1501	66.2	2e-10	COG1226	Kef-type K+ transport systems, predicted NAD-binding component						GO:0044765
CL1012.Contig2_All	1093	14.1879	12.8231	14.6825	16.8926	gi|428174353|gb|EKX43249.1|	68.2	2e-10	hypothetical protein GUITHDRAFT_110665 [Guillardia theta CCMP2712]
CL1013.Contig1_All	4733	160.179	112.528	143.019	171.175	gi|33112418|sp|Q94IN5.1|PNO_EUGGR	1250.7	0	RecName: Full=Pyruvate dehydrogenase [NADP(+)], mitochondrial; AltName: Full=Aquacobalamin reductase [NADPH]; AltName: Full=EgPNOmt; AltName: Full=Pyruvate:NADP(+) oxidoreductase; Flags: Precursor >gi|13872738|emb|CAC37628.1| pyruvate:NADP+ oxidoreductase [Euglena gracilis]	gi|13872737|emb|AJ278425.1|	91.7	6e-15	Euglena gracilis mRNA for pyruvate:NADP+ oxidoreductase (pno gene)	sp|Q94IN5|PNO_EUGGR	1250	0	Pyruvate dehydrogenase [NADP(+)], mitochondrial OS=Euglena gracilis GN=PNO PE=1 SV=1	CAC2229_1	468	4e-131	COG0674	Pyruvate:ferredoxin oxidoreductase and related 2-oxoacid:ferredoxin oxidoreductases, alpha subunit	K00327	5e-23	109	bdi:100837832	NADPH-ferrihemoprotein reductase [EC:1.6.2.4]	GO:0008152//metabolic process	GO:0003824//catalytic activity;GO:0005488//binding
CL1013.Contig2_All	368	46.6655	34.5954	45.6051	57.2404	gi|428179452|gb|EKX48323.1|	97.1	9e-20	hypothetical protein GUITHDRAFT_159505 [Guillardia theta CCMP2712]					sp|Q94IN5|PNO_EUGGR	92	7e-20	Pyruvate dehydrogenase [NADP(+)], mitochondrial OS=Euglena gracilis GN=PNO PE=1 SV=1	SPAC10F6.01c_3	73.9	6e-14	COG0716	Flavodoxins	K00327	4e-11	64.3	ppp:PHYPADRAFT_201169	NADPH-ferrihemoprotein reductase [EC:1.6.2.4]
CL1014.Contig1_All	876	6.8857	7.463	8.4915	6.6602									sp|Q9LVW9|ARI4_ARATH	50.4	1e-06	Putative E3 ubiquitin-protein ligase ARI4 OS=Arabidopsis thaliana GN=ARI4 PE=5 SV=2						K11968	5e-06	50.1	vvi:100243709	ariadne-1
CL1014.Contig2_All	912	12.7836	10.4382	12.1589	11.9467	gi|308080640|ref|NP_001183147.1|	58.9	1e-07	uncharacterized protein LOC100501517 [Zea mays]					sp|Q9LVW9|ARI4_ARATH	49.3	3e-06	Putative E3 ubiquitin-protein ligase ARI4 OS=Arabidopsis thaliana GN=ARI4 PE=5 SV=2
CL1014.Contig3_All	915	0.246	0.2256	0.276	0.1536	gi|242079503|ref|XP_002444520.1|	55.8	1e-06	hypothetical protein SORBIDRAFT_07g023145 [Sorghum bicolor] >gi|241940870|gb|EES14015.1| hypothetical protein SORBIDRAFT_07g023145 [Sorghum bicolor]					sp|Q9LVW9|ARI4_ARATH	50.8	1e-06	Putative E3 ubiquitin-protein ligase ARI4 OS=Arabidopsis thaliana GN=ARI4 PE=5 SV=2
CL1015.Contig1_All	1347	2.64	1.9925	2.4203	1.6873
CL1015.Contig2_All	1390	2.7689	2.3104	3.3529	2.5454
CL1016.Contig1_All	409	6.6586	8.525	6.9605	7.2183
CL1016.Contig2_All	414	0.1631	0	0.2218	0.1132	gi|323452022|gb|EGB07897.1|	57.8	6e-08	hypothetical protein AURANDRAFT_71710 [Aureococcus anophagefferens]
CL1016.Contig3_All	449	14.3364	17.0637	12.4763	9.0802	gi|414877699|tpg|DAA54830.1|	56.6	1e-07	TPA: hypothetical protein ZEAMMB73_053697, partial [Zea mays]									ML1556	48.5	4e-06	COG0532	Translation initiation factor 2 (IF-2; GTPase)
CL1016.Contig4_All	431	0.0522	0	0.1598	0.1631	gi|323452022|gb|EGB07897.1|	57.4	8e-08	hypothetical protein AURANDRAFT_71710 [Aureococcus anophagefferens]
CL1016.Contig5_All	470	1.9634	1.4642	1.7585	1.8446	gi|357452919|ref|XP_003596736.1|	62.8	2e-09	hypothetical protein MTR_2g084760, partial [Medicago truncatula] >gi|355485784|gb|AES66987.1| hypothetical protein MTR_2g084760, partial [Medicago truncatula]									DR0479	47.8	8e-06	COG0744	Membrane carboxypeptidase (penicillin-binding protein)	K14325	5e-07	51.6	osa:4325394	RNA-binding protein with serine-rich domain 1
CL1016.Contig6_All	448	0.0502	0.0512	0.1537	0.2092	gi|323456752|gb|EGB12618.1|	54.3	6e-07	hypothetical protein AURANDRAFT_70520 [Aureococcus anophagefferens]
CL1016.Contig7_All	448	3.2655	3.4818	3.4335	3.1904	gi|414870012|tpg|DAA48569.1|	52	3e-06	TPA: hypothetical protein ZEAMMB73_944631 [Zea mays]
CL1016.Contig8_All	456	0.0494	0.0503	0	0.1542	gi|414881787|tpg|DAA58918.1|	57	1e-07	TPA: hypothetical protein ZEAMMB73_953257, partial [Zea mays]									DR2133	48.1	6e-06	COG4372	Uncharacterized protein conserved in bacteria with the myosin-like domain
CL1017.Contig1_All	1978	1.081	0.951	1.1143	1.5755	gi|255078160|ref|XP_002502660.1|	342.8	1e-92	DEAD/DEAH box helicase [Micromonas sp. RCC299] >gi|226517925|gb|ACO63918.1| DEAD/DEAH box helicase [Micromonas sp. RCC299]	gi|255089333|ref|XM_002506543.1|	67.9	4e-08	Micromonas sp. RCC299 chromosome 15 dead-box ATP-dependent RNA helicase (MICPUN_98380) mRNA, complete cds	sp|Q5VQL1|RH14_ORYSJ	312	5e-85	DEAD-box ATP-dependent RNA helicase 14 OS=Oryza sativa subsp. japonica GN=Os01g0172200 PE=2 SV=1	ECU08g1080	268	3e-71	COG0513	Superfamily II DNA and RNA helicases	K12823	5e-85	313	bdi:100822322	ATP-dependent RNA helicase DDX5/DBP2 [EC:3.6.4.13]
CL1017.Contig2_All	2039	0.4084	0.495	0.4391	0.632	gi|412985561|emb|CCO19007.1|	335.5	2e-90	predicted protein [Bathycoccus prasinos]	gi|255089333|ref|XM_002506543.1|	67.9	4e-08	Micromonas sp. RCC299 chromosome 15 dead-box ATP-dependent RNA helicase (MICPUN_98380) mRNA, complete cds	sp|Q5VQL1|RH14_ORYSJ	311	7e-85	DEAD-box ATP-dependent RNA helicase 14 OS=Oryza sativa subsp. japonica GN=Os01g0172200 PE=2 SV=1	ECU08g1080	268	3e-71	COG0513	Superfamily II DNA and RNA helicases	K12823	9e-85	313	zma:100381784	ATP-dependent RNA helicase DDX5/DBP2 [EC:3.6.4.13]
CL1018.Contig1_All	219	3.2887	2.6186	3.0402	4.1726
CL1018.Contig2_All	2639	8.8613	7.9447	8.8563	10.6545	gi|323450512|gb|EGB06393.1|	139	4e-31	hypothetical protein AURANDRAFT_2311, partial [Aureococcus anophagefferens]					sp|Q6NM25|UTR5_ARATH	157	2e-38	UDP-galactose/UDP-glucose transporter 5 OS=Arabidopsis thaliana GN=UTR5 PE=2 SV=1	SPBC839.11c	98.6	5e-20	COG0697	Permeases of the drug/metabolite transporter (DMT) superfamily	K15276	8e-44	177	vcn:VOLCADRAFT_78846	solute carrier family 35 (adenosine 3'-phospho 5'-phosphosulfate transporter), member B2
CL1018.Contig3_All	547	4.8141	4.4452	5.1205	4.5406	gi|145355333|ref|XP_001421918.1|	89.4	3e-17	DMT family transporter: UDP-galactose/UDP-glucose [Ostreococcus lucimarinus CCE9901] >gi|144582157|gb|ABP00212.1| DMT family transporter: UDP-galactose/UDP-glucose [Ostreococcus lucimarinus CCE9901]					sp|Q6NM25|UTR5_ARATH	77.4	5e-15	UDP-galactose/UDP-glucose transporter 5 OS=Arabidopsis thaliana GN=UTR5 PE=2 SV=1	SPBC839.11c	56.2	3e-08	COG0697	Permeases of the drug/metabolite transporter (DMT) superfamily	K15276	3e-18	89.4	olu:OSTLU_37524	solute carrier family 35 (adenosine 3'-phospho 5'-phosphosulfate transporter), member B2
CL1018.Contig4_All	295	4.3488	4.4323	4.5139	4.0508	gi|412989985|emb|CCO20627.1|	72.4	2e-12	unnamed protein product [Bathycoccus prasinos]					sp|Q6NMB6|UTR5B_ARATH	57.4	2e-09	UDP-galactose/UDP-glucose transporter 5B OS=Arabidopsis thaliana GN=At5g59740 PE=2 SV=1	YPL244c	52.4	2e-07	COG0697	Permeases of the drug/metabolite transporter (DMT) superfamily	K15276	2e-13	72.4	sbi:SORBI_09g001650	solute carrier family 35 (adenosine 3'-phospho 5'-phosphosulfate transporter), member B2			GO:0016020//membrane
CL1019.Contig1_All	1386	0.4709	0.7117	0.7454	0.6593	gi|303288694|ref|XP_003063635.1|	63.9	7e-09	predicted protein [Micromonas pusilla CCMP1545] >gi|226454703|gb|EEH52008.1| predicted protein [Micromonas pusilla CCMP1545]									tolA	58.2	3e-08	COG3064	Membrane protein involved in colicin uptake	K03243	6e-09	60.5	cre:CHLREDRAFT_141272	translation initiation factor 5B
CL1019.Contig2_All	301	4.8603	5.4108	4.4239	4.1257
CL1019.Contig3_All	1421	14.4292	15.9168	13.8462	13.1088	gi|255081827|ref|XP_002508132.1|	57	9e-07	predicted protein [Micromonas sp. RCC299] >gi|226523408|gb|ACO69390.1| predicted protein [Micromonas sp. RCC299]									STM0747	54.3	5e-07	COG3064	Membrane protein involved in colicin uptake	K03243	8e-10	63.5	cre:CHLREDRAFT_141272	translation initiation factor 5B
CL102.Contig1_All	1495	2.3486	2.3476	2.1039	2.586	gi|348676656|gb|EGZ16473.1|	58.2	4e-07	hypothetical protein PHYSODRAFT_314261 [Phytophthora sojae]					sp|Q9ZQI0|EPR1_ARATH	121	1e-27	Proline-rich extensin-like protein EPR1 OS=Arabidopsis thaliana GN=EPR1 PE=2 SV=1	mll2848	108	2e-23	COG5295	Autotransporter adhesin	K14306	3e-37	154	gmx:100781711	nuclear pore complex protein Nup62	GO:0044763;GO:0016043//cellular component organization
CL102.Contig2_All	619	11.4899	11.5621	10.0142	13.8542	gi|348676656|gb|EGZ16473.1|	52.8	4e-06	hypothetical protein PHYSODRAFT_314261 [Phytophthora sojae]					sp|Q7G6K7|FH3_ORYSJ	72.4	2e-13	Formin-like protein 3 OS=Oryza sativa subsp. japonica GN=FH3 PE=2 SV=2	Cgl2013	77.8	1e-14	COG0552	Signal recognition particle GTPase	K11323	2e-15	80.5	vcn:VOLCADRAFT_121342	histone arginine demethylase JMJD6 [EC:1.14.11.-]	GO:0044763;GO:0016043//cellular component organization	GO:0003824//catalytic activity
CL102.Contig3_All	573	10.3698	9.5279	8.0535	8.7917	gi|219110489|ref|XP_002176996.1|	76.6	2e-13	predicted protein [Phaeodactylum tricornutum CCAP 1055/1] >gi|217411531|gb|EEC51459.1| predicted protein [Phaeodactylum tricornutum CCAP 1055/1]					sp|Q40358|PRP_MEDSA	68.9	2e-12	Repetitive proline-rich cell wall protein OS=Medicago sativa GN=PRP PE=2 SV=1	XF1267	70.5	2e-12	COG5297	Cellobiohydrolase A (1,4-beta-cellobiosidase A)	K11267	4e-16	82.4	ppp:PHYPADRAFT_66246	sister chromatid cohesion protein PDS5	GO:0045229//external encapsulating structure organization;GO:0032989;GO:0007275//multicellular organismal development
CL102.Contig4_All	1525	11.8955	11.5823	9.5146	12.6911	gi|348676656|gb|EGZ16473.1|	110.2	1e-22	hypothetical protein PHYSODRAFT_314261 [Phytophthora sojae]					sp|Q9FPQ6|GP1_CHLRE	110	3e-24	Vegetative cell wall protein gp1 OS=Chlamydomonas reinhardtii GN=GP1 PE=2 SV=1	mll2848	89.7	1e-17	COG5295	Autotransporter adhesin	K14306	4e-30	130	rcu:RCOM_1609340	nuclear pore complex protein Nup62	GO:0044763;GO:0016043//cellular component organization
CL102.Contig5_All	233	4.0571	1.969	2.759	3.7208
CL1020.Contig1_All	1183	0.5137	0.3102	0.524	0.2971	gi|323452685|gb|EGB08558.1|	53.9	6e-06	hypothetical protein AURANDRAFT_71560, partial [Aureococcus anophagefferens]					sp|Q9FPQ6|GP1_CHLRE	56.6	3e-08	Vegetative cell wall protein gp1 OS=Chlamydomonas reinhardtii GN=GP1 PE=2 SV=1	DR2133	53.9	5e-07	COG4372	Uncharacterized protein conserved in bacteria with the myosin-like domain	K14007	3e-08	40.4	vvi:100265768	protein transport protein SEC24
CL1020.Contig2_All	1884	2.8671	2.7273	2.5225	2.8853	gi|168022875|ref|XP_001763964.1|	66.2	2e-09	predicted protein [Physcomitrella patens subsp. patens] >gi|162684703|gb|EDQ71103.1| predicted protein [Physcomitrella patens subsp. patens]					sp|Q9FPQ6|GP1_CHLRE	58.9	1e-08	Vegetative cell wall protein gp1 OS=Chlamydomonas reinhardtii GN=GP1 PE=2 SV=1	all0889	125	2e-28	COG0457	FOG: TPR repeat	K09553	5e-08	58.2	olu:OSTLU_45893	stress-induced-phosphoprotein 1
CL1021.Contig1_All	585	0.0385	0.2353	0.1177	0.1202	gi|326487438|dbj|BAJ89703.1|	63.2	3e-09	predicted protein [Hordeum vulgare subsp. vulgare]					sp|Q6MWG9|FH18_ORYSJ	42.4	4e-07	Formin-like protein 18 OS=Oryza sativa subsp. japonica GN=FH18 PE=2 SV=1						K14325	2e-06	50.1	gmx:100804778	RNA-binding protein with serine-rich domain 1
CL1021.Contig2_All	558	1.7344	1.0277	1.4812	1.4697	gi|414888148|tpg|DAA64162.1|	68.9	5e-11	TPA: hypothetical protein ZEAMMB73_995488 [Zea mays]					sp|O81126|RZP22_ARATH	49.7	1e-06	Serine/arginine-rich splicing factor RSZ22 OS=Arabidopsis thaliana GN=RSZ22 PE=1 SV=1	DR2133	56.6	3e-08	COG4372	Uncharacterized protein conserved in bacteria with the myosin-like domain	K13171	6e-07	52	vvi:100262120	serine/arginine repetitive matrix protein 1
CL1022.Contig1_All	205	5.1602	6.0425	4.4797	3.8861
CL1022.Contig2_All	750	15.785	22.0826	17.1423	15.6831	gi|293336172|ref|NP_001168261.1|	54.7	1e-06	hypothetical protein [Zea mays] >gi|223947087|gb|ACN27627.1| unknown [Zea mays] >gi|414883766|tpg|DAA59780.1| TPA: hypothetical protein ZEAMMB73_857155 [Zea mays]
CL1023.Contig1_All	1119	1.8303	1.5375	1.4567	1.5286	gi|348678965|gb|EGZ18782.1|	317	3e-85	hypothetical protein PHYSODRAFT_286118 [Phytophthora sojae]					sp|O22608|RL5_DUNSA	294	6e-80	60S ribosomal protein L5 OS=Dunaliella salina GN=RPL5 PE=2 SV=1	YPL131w	279	5e-75	COG0256	Ribosomal protein L18	K02932	1e-80	298	cre:CHLREDRAFT_183782	large subunit ribosomal protein L5e	GO:0007275//multicellular organismal development	GO:0003723//RNA binding	GO:0005840//ribosome;GO:0043231//intracellular membrane-bounded organelle
CL1023.Contig2_All	1142	3.8629	4.861	4.2017	3.9188	gi|219109995|ref|XP_002176750.1|	316.2	6e-85	predicted protein [Phaeodactylum tricornutum CCAP 1055/1] >gi|217411285|gb|EEC51213.1| predicted protein [Phaeodactylum tricornutum CCAP 1055/1]					sp|O22608|RL5_DUNSA	295	4e-80	60S ribosomal protein L5 OS=Dunaliella salina GN=RPL5 PE=2 SV=1	YPL131w	276	4e-74	COG0256	Ribosomal protein L18	K02932	2e-81	301	cre:CHLREDRAFT_183782	large subunit ribosomal protein L5e	GO:0007275//multicellular organismal development	GO:0003723//RNA binding	GO:0005840//ribosome;GO:0043231//intracellular membrane-bounded organelle
CL1023.Contig3_All	1120	1.8689	1.4132	1.5989	1.5063	gi|348678965|gb|EGZ18782.1|	315.8	8e-85	hypothetical protein PHYSODRAFT_286118 [Phytophthora sojae]					sp|O22608|RL5_DUNSA	294	6e-80	60S ribosomal protein L5 OS=Dunaliella salina GN=RPL5 PE=2 SV=1	YPL131w	278	1e-74	COG0256	Ribosomal protein L18	K02932	2e-80	297	cre:CHLREDRAFT_183782	large subunit ribosomal protein L5e	GO:0007275//multicellular organismal development	GO:0003723//RNA binding	GO:0005840//ribosome;GO:0043231//intracellular membrane-bounded organelle
CL1023.Contig4_All	1125	0.5402	0.469	0.7143	0.4999	gi|397632449|gb|EJK70557.1|	313.2	5e-84	hypothetical protein THAOC_08069 [Thalassiosira oceanica]					sp|O22608|RL5_DUNSA	294	7e-80	60S ribosomal protein L5 OS=Dunaliella salina GN=RPL5 PE=2 SV=1	YPL131w	273	5e-73	COG0256	Ribosomal protein L18	K02932	1e-82	304	cre:CHLREDRAFT_183782	large subunit ribosomal protein L5e	GO:0007275//multicellular organismal development	GO:0003723//RNA binding	GO:0005840//ribosome;GO:0043231//intracellular membrane-bounded organelle
CL1023.Contig5_All	1118	1.0267	1.149	1.3759	1.1527	gi|397632449|gb|EJK70557.1|	312	1e-83	hypothetical protein THAOC_08069 [Thalassiosira oceanica]					sp|O22608|RL5_DUNSA	294	7e-80	60S ribosomal protein L5 OS=Dunaliella salina GN=RPL5 PE=2 SV=1	YPL131w	271	1e-72	COG0256	Ribosomal protein L18	K02932	3e-82	303	cre:CHLREDRAFT_183782	large subunit ribosomal protein L5e	GO:0007275//multicellular organismal development	GO:0003723//RNA binding	GO:0005840//ribosome;GO:0043231//intracellular membrane-bounded organelle
CL1023.Contig6_All	1148	2.9996	2.8374	2.4798	2.1839	gi|348678965|gb|EGZ18782.1|	317	3e-85	hypothetical protein PHYSODRAFT_286118 [Phytophthora sojae]					sp|O22608|RL5_DUNSA	294	6e-80	60S ribosomal protein L5 OS=Dunaliella salina GN=RPL5 PE=2 SV=1	YPL131w	279	6e-75	COG0256	Ribosomal protein L18	K02932	1e-80	298	cre:CHLREDRAFT_183782	large subunit ribosomal protein L5e	GO:0007275//multicellular organismal development	GO:0003723//RNA binding	GO:0005840//ribosome;GO:0043231//intracellular membrane-bounded organelle
CL1023.Contig7_All	1123	2.3449	2.2878	2.8417	2.6915	gi|397632449|gb|EJK70557.1|	312	1e-83	hypothetical protein THAOC_08069 [Thalassiosira oceanica]					sp|O22608|RL5_DUNSA	294	7e-80	60S ribosomal protein L5 OS=Dunaliella salina GN=RPL5 PE=2 SV=1	YPL131w	271	1e-72	COG0256	Ribosomal protein L18	K02932	3e-82	303	cre:CHLREDRAFT_183782	large subunit ribosomal protein L5e	GO:0007275//multicellular organismal development	GO:0003723//RNA binding	GO:0005840//ribosome;GO:0043231//intracellular membrane-bounded organelle
CL1024.Contig1_All	930	25.4112	25.4302	28.2908	26.9078	gi|323446801|gb|EGB02837.1|	53.5	5e-06	hypothetical protein AURANDRAFT_72816 [Aureococcus anophagefferens]					sp|Q9FLQ7|FH20_ARATH	53.5	2e-07	Formin-like protein 20 OS=Arabidopsis thaliana GN=FH20 PE=2 SV=3	Rv3876	50.1	5e-06	COG0455	ATPases involved in chromosome partitioning	K14325	8e-09	59.3	sbi:SORBI_03g046480	RNA-binding protein with serine-rich domain 1
CL1024.Contig2_All	208	6.3842	5.6245	5.5189	5.8577
CL1025.Contig1_All	277	0.325	0.6625	0.0829	0.3384
CL1025.Contig2_All	1041	3.8917	2.8866	4.08	4.5466
CL1026.Contig1_All	1122	6.5596	6.3992	6.2409	5.8473	gi|255966020|gb|ACU45295.1|	337	3e-91	prohibitin [Karlodinium veneficum]					sp|O49460|PHB1_ARATH	278	4e-75	Prohibitin-1, mitochondrial OS=Arabidopsis thaliana GN=PHB1 PE=1 SV=1	YGR231c	290	3e-78	COG0330	Membrane protease subunits, stomatin/prohibitin homologs								GO:0045271//respiratory chain complex I;GO:0009536//plastid;GO:0005739//mitochondrion;GO:0071944//cell periphery
CL1026.Contig2_All	1226	5.1954	5.6318	4.0636	4.9499	gi|255966020|gb|ACU45295.1|	335.5	1e-90	prohibitin [Karlodinium veneficum]					sp|O49460|PHB1_ARATH	276	1e-74	Prohibitin-1, mitochondrial OS=Arabidopsis thaliana GN=PHB1 PE=1 SV=1	YGR231c	290	4e-78	COG0330	Membrane protease subunits, stomatin/prohibitin homologs								GO:0045271//respiratory chain complex I;GO:0009536//plastid;GO:0005739//mitochondrion;GO:0071944//cell periphery
CL1026.Contig3_All	747	14.7637	17.0737	15.5515	16.7499	gi|449015746|dbj|BAM79148.1|	168.3	1e-40	probable prohibitin protein [Cyanidioschyzon merolae strain 10D]					sp|O49460|PHB1_ARATH	150	6e-37	Prohibitin-1, mitochondrial OS=Arabidopsis thaliana GN=PHB1 PE=1 SV=1	YGR231c	155	7e-38	COG0330	Membrane protease subunits, stomatin/prohibitin homologs								GO:0045271//respiratory chain complex I;GO:0009536//plastid;GO:0005739//mitochondrion;GO:0071944//cell periphery
CL1027.Contig1_All	874	1.5451	0.9186	1.0245	1.26	gi|168071221|ref|XP_001787099.1|	56.2	8e-07	predicted protein [Physcomitrella patens subsp. patens] >gi|162659711|gb|EDQ48087.1| predicted protein [Physcomitrella patens subsp. patens]	gi|112132228|gb|DQ658303.1|	61.9	1e-06	Emiliania huxleyi clone Plate1_I19_compl;77-2-11-C12 mRNA sequence
CL1027.Contig2_All	1038	5.5075	3.0276	4.2909	3.86	gi|323451156|gb|EGB07034.1|	59.3	1e-07	hypothetical protein AURANDRAFT_71909 [Aureococcus anophagefferens]	gi|112132228|gb|DQ658303.1|	61.9	1e-06	Emiliania huxleyi clone Plate1_I19_compl;77-2-11-C12 mRNA sequence
CL1028.Contig1_All	2425	6.0885	5.6094	6.0213	6.3095	gi|323456049|gb|EGB11916.1|	127.9	8e-28	hypothetical protein AURANDRAFT_61180 [Aureococcus anophagefferens]					sp|Q75HP9|AKT2_ORYSJ	105	1e-22	Potassium channel AKT2 OS=Oryza sativa subsp. japonica GN=Os05g0428700 PE=2 SV=1	CC3441	66.2	2e-10	COG2267	Lysophospholipase	K13171	3e-11	69.3	ath:AT2G29210	serine/arginine repetitive matrix protein 1
CL1029.Contig1_All	478	4.5673	4.0311	3.6023	3.7254
CL1029.Contig2_All	1243	6.9531	6.9573	9.8077	6.7861
CL1029.Contig3_All	1284	5.9072	7.1282	5.6145	5.8212
CL103.Contig1_All	1723	12.488	10.8637	13.4713	12.8374	gi|300176038|emb|CBK23349.2|	602.1	1e-170	unnamed protein product [Blastocystis hominis]	gi|224010069|ref|XM_002293957.1|	75.8	1e-10	Thalassiosira pseudonana CCMP1335 serine hydroxymethyltransferase, mRNA	sp|Q9SZJ5|GLYM_ARATH	504	5e-143	Serine hydroxymethyltransferase, mitochondrial OS=Arabidopsis thaliana GN=SHM1 PE=1 SV=1	SPAC24C9.12c	491	2e-138	COG0112	Glycine/serine hydroxymethyltransferase	K00600	4e-168	589	vcn:VOLCADRAFT_72779	glycine hydroxymethyltransferase [EC:2.1.2.1]	GO:0009069//serine family amino acid metabolic process;GO:0048229//gametophyte development;GO:0006730//one-carbon metabolic process;GO:1901605	GO:0016741	GO:0016020//membrane
CL103.Contig10_All	1755	18.5443	15.4495	21.8073	17.6099	gi|300176038|emb|CBK23349.2|	604.4	2e-171	unnamed protein product [Blastocystis hominis]	gi|224010069|ref|XM_002293957.1|	75.8	1e-10	Thalassiosira pseudonana CCMP1335 serine hydroxymethyltransferase, mRNA	sp|Q9SZJ5|GLYM_ARATH	502	2e-142	Serine hydroxymethyltransferase, mitochondrial OS=Arabidopsis thaliana GN=SHM1 PE=1 SV=1	SPAC24C9.12c	496	7e-140	COG0112	Glycine/serine hydroxymethyltransferase	K00600	2e-167	587	smo:SELMODRAFT_166496	glycine hydroxymethyltransferase [EC:2.1.2.1]	GO:0009069//serine family amino acid metabolic process;GO:0048229//gametophyte development;GO:0006730//one-carbon metabolic process;GO:1901605	GO:0016741	GO:0016020//membrane
CL103.Contig11_All	586	12.2137	11.6652	13.5165	13.7947	gi|300176038|emb|CBK23349.2|	270.8	9e-72	unnamed protein product [Blastocystis hominis]	gi|255075332|ref|XM_002501295.1|	83.8	2e-13	Micromonas sp. RCC299 chromosome 4 serine hydroxymethyltransferase (SHMT) mRNA, complete cds	sp|P50433|GLYM_SOLTU	211	3e-55	Serine hydroxymethyltransferase, mitochondrial OS=Solanum tuberosum PE=2 SV=1	YLR058c	210	1e-54	COG0112	Glycine/serine hydroxymethyltransferase	K00600	6e-68	254	cme:CMI091C	glycine hydroxymethyltransferase [EC:2.1.2.1]	GO:0006544//glycine metabolic process;GO:0048229//gametophyte development;GO:0006730//one-carbon metabolic process;GO:0006563//L-serine metabolic process;GO:0046686//response to cadmium ion	GO:0004372//glycine hydroxymethyltransferase activity	GO:0005829//cytosol;GO:0009506//plasmodesma;GO:0005886//plasma membrane
CL103.Contig12_All	544	49.5652	47.6489	59.7174	60.128	gi|299115431|emb|CBN75596.1|	227.6	8e-59	serine hydroxymethyltransferase 2 [Ectocarpus siliculosus]	gi|302830108|ref|XM_002946575.1|	65.9	4e-08	Volvox carteri f. nagariensis serine hydroxymethyltransferase (shmt2), mRNA	sp|Q9SZJ5|GLYM_ARATH	203	6e-53	Serine hydroxymethyltransferase, mitochondrial OS=Arabidopsis thaliana GN=SHM1 PE=1 SV=1	SPAC24C9.12c	193	2e-49	COG0112	Glycine/serine hydroxymethyltransferase	K00600	4e-58	221	pop:POPTR_549786	glycine hydroxymethyltransferase [EC:2.1.2.1]	GO:0006544//glycine metabolic process;GO:0010197//polar nucleus fusion;GO:0032259//methylation;GO:0035999//tetrahydrofolate interconversion;GO:0009555//pollen development;GO:0006563//L-serine metabolic process;GO:0046686//response to cadmium ion	GO:0004372//glycine hydroxymethyltransferase activity;GO:0030170//pyridoxal phosphate binding;GO:0008168//methyltransferase activity	GO:0005886//plasma membrane
CL103.Contig13_All	330	41.3312	38.7182	40.6992	47.714	gi|300120056|emb|CBK19610.2|	122.5	2e-27	unnamed protein product [Blastocystis hominis]					sp|Q9SZJ5|GLYM_ARATH	108	6e-25	Serine hydroxymethyltransferase, mitochondrial OS=Arabidopsis thaliana GN=SHM1 PE=1 SV=1	SPAC18G6.04c	108	3e-24	COG0112	Glycine/serine hydroxymethyltransferase	K00600	1e-27	119	mtr:MTR_8g081510	glycine hydroxymethyltransferase [EC:2.1.2.1]	GO:0006563//L-serine metabolic process;GO:0035999//tetrahydrofolate interconversion;GO:0032259//methylation;GO:0006544//glycine metabolic process	GO:0030170//pyridoxal phosphate binding;GO:0008168//methyltransferase activity;GO:0004372//glycine hydroxymethyltransferase activity
CL103.Contig2_All	1777	30.3599	24.2427	36.8344	29.7074	gi|300176038|emb|CBK23349.2|	600.9	2e-170	unnamed protein product [Blastocystis hominis]	gi|224010069|ref|XM_002293957.1|	75.8	1e-10	Thalassiosira pseudonana CCMP1335 serine hydroxymethyltransferase, mRNA	sp|Q9SZJ5|GLYM_ARATH	499	2e-141	Serine hydroxymethyltransferase, mitochondrial OS=Arabidopsis thaliana GN=SHM1 PE=1 SV=1	SPAC24C9.12c	492	7e-139	COG0112	Glycine/serine hydroxymethyltransferase	K00600	6e-167	585	smo:SELMODRAFT_166496	glycine hydroxymethyltransferase [EC:2.1.2.1]	GO:0009069//serine family amino acid metabolic process;GO:0048229//gametophyte development;GO:0006730//one-carbon metabolic process;GO:1901605	GO:0016741	GO:0016020//membrane
CL103.Contig3_All	291	71.5431	63.3777	70.5323	75.9293	gi|300176038|emb|CBK23349.2|	126.7	1e-28	unnamed protein product [Blastocystis hominis]					sp|Q9SZJ5|GLYM_ARATH	90.9	2e-19	Serine hydroxymethyltransferase, mitochondrial OS=Arabidopsis thaliana GN=SHM1 PE=1 SV=1	SPAC24C9.12c	92	2e-19	COG0112	Glycine/serine hydroxymethyltransferase	K00600	2e-28	122	vcn:VOLCADRAFT_72779	glycine hydroxymethyltransferase [EC:2.1.2.1]	GO:0006544//glycine metabolic process;GO:0010197//polar nucleus fusion;GO:0032259//methylation;GO:0035999//tetrahydrofolate interconversion;GO:0009555//pollen development;GO:0006563//L-serine metabolic process;GO:0046686//response to cadmium ion	GO:0004372//glycine hydroxymethyltransferase activity;GO:0030170//pyridoxal phosphate binding;GO:0008168//methyltransferase activity	GO:0005886//plasma membrane
CL103.Contig4_All	586	48.0484	43.9206	60.3738	57.098	gi|300176038|emb|CBK23349.2|	260	1e-68	unnamed protein product [Blastocystis hominis]	gi|255075332|ref|XM_002501295.1|	67.9	1e-08	Micromonas sp. RCC299 chromosome 4 serine hydroxymethyltransferase (SHMT) mRNA, complete cds	sp|P34899|GLYM_PEA	209	9e-55	Serine hydroxymethyltransferase, mitochondrial OS=Pisum sativum PE=1 SV=1	YLR058c	210	2e-54	COG0112	Glycine/serine hydroxymethyltransferase	K00600	2e-68	256	vcn:VOLCADRAFT_72779	glycine hydroxymethyltransferase [EC:2.1.2.1]	GO:0009069//serine family amino acid metabolic process;GO:0048229//gametophyte development;GO:0006730//one-carbon metabolic process;GO:1901605	GO:0016741	GO:0016020//membrane
CL103.Contig5_All	1752	24.3955	20.556	30.441	23.9659	gi|300176038|emb|CBK23349.2|	604.4	2e-171	unnamed protein product [Blastocystis hominis]	gi|224010069|ref|XM_002293957.1|	75.8	1e-10	Thalassiosira pseudonana CCMP1335 serine hydroxymethyltransferase, mRNA	sp|Q9SZJ5|GLYM_ARATH	502	2e-142	Serine hydroxymethyltransferase, mitochondrial OS=Arabidopsis thaliana GN=SHM1 PE=1 SV=1	SPAC24C9.12c	496	7e-140	COG0112	Glycine/serine hydroxymethyltransferase	K00600	2e-167	587	smo:SELMODRAFT_166496	glycine hydroxymethyltransferase [EC:2.1.2.1]	GO:0009069//serine family amino acid metabolic process;GO:0048229//gametophyte development;GO:0006730//one-carbon metabolic process;GO:1901605	GO:0016741	GO:0016020//membrane
CL103.Contig6_All	358	27.7881	25.0534	28.6019	29.6487	gi|300176038|emb|CBK23349.2|	166	1e-40	unnamed protein product [Blastocystis hominis]	gi|255075332|ref|XM_002501295.1|	83.8	1e-13	Micromonas sp. RCC299 chromosome 4 serine hydroxymethyltransferase (SHMT) mRNA, complete cds	sp|P34899|GLYM_PEA	133	3e-32	Serine hydroxymethyltransferase, mitochondrial OS=Pisum sativum PE=1 SV=1	SPAC24C9.12c	135	1e-32	COG0112	Glycine/serine hydroxymethyltransferase	K00600	2e-37	151	pop:POPTR_836868	glycine hydroxymethyltransferase [EC:2.1.2.1]	GO:0009069//serine family amino acid metabolic process;GO:0048229//gametophyte development;GO:0006730//one-carbon metabolic process;GO:1901605	GO:0016741	GO:0016020//membrane
CL103.Contig7_All	373	60.0993	63.4665	73.6149	77.3285	gi|159487140|ref|XP_001701593.1|	203.8	7e-52	serine hydroxymethyltransferase 2 [Chlamydomonas reinhardtii] >gi|158271534|gb|EDO97351.1| serine hydroxymethyltransferase 2 [Chlamydomonas reinhardtii]	gi|302830108|ref|XM_002946575.1|	81.8	5e-13	Volvox carteri f. nagariensis serine hydroxymethyltransferase (shmt2), mRNA	sp|P34899|GLYM_PEA	168	7e-43	Serine hydroxymethyltransferase, mitochondrial OS=Pisum sativum PE=1 SV=1	SPAC24C9.12c	170	7e-43	COG0112	Glycine/serine hydroxymethyltransferase	K00600	4e-53	203	cre:CHLREDRAFT_196354	glycine hydroxymethyltransferase [EC:2.1.2.1]	GO:0006544//glycine metabolic process;GO:0010197//polar nucleus fusion;GO:0032259//methylation;GO:0035999//tetrahydrofolate interconversion;GO:0009555//pollen development;GO:0006563//L-serine metabolic process;GO:0046686//response to cadmium ion	GO:0004372//glycine hydroxymethyltransferase activity;GO:0030170//pyridoxal phosphate binding;GO:0008168//methyltransferase activity	GO:0005886//plasma membrane
CL103.Contig8_All	373	69.0901	63.2205	71.4606	78.522	gi|159487140|ref|XP_001701593.1|	203.8	7e-52	serine hydroxymethyltransferase 2 [Chlamydomonas reinhardtii] >gi|158271534|gb|EDO97351.1| serine hydroxymethyltransferase 2 [Chlamydomonas reinhardtii]	gi|32994209|dbj|AK109000.1|	75.8	3e-11	Oryza sativa Japonica Group cDNA clone:002-153-G10, full insert sequence	sp|P34899|GLYM_PEA	167	1e-42	Serine hydroxymethyltransferase, mitochondrial OS=Pisum sativum PE=1 SV=1	SPAC24C9.12c	169	1e-42	COG0112	Glycine/serine hydroxymethyltransferase	K00600	4e-53	203	cre:CHLREDRAFT_196354	glycine hydroxymethyltransferase [EC:2.1.2.1]	GO:0006544//glycine metabolic process;GO:0010197//polar nucleus fusion;GO:0032259//methylation;GO:0035999//tetrahydrofolate interconversion;GO:0009555//pollen development;GO:0006563//L-serine metabolic process;GO:0046686//response to cadmium ion	GO:0004372//glycine hydroxymethyltransferase activity;GO:0030170//pyridoxal phosphate binding;GO:0008168//methyltransferase activity	GO:0005886//plasma membrane
CL103.Contig9_All	1911	23.5082	21.4505	25.3853	25.5644	gi|300176038|emb|CBK23349.2|	602.4	8e-171	unnamed protein product [Blastocystis hominis]	gi|224010069|ref|XM_002293957.1|	75.8	2e-10	Thalassiosira pseudonana CCMP1335 serine hydroxymethyltransferase, mRNA	sp|Q9SZJ5|GLYM_ARATH	504	5e-143	Serine hydroxymethyltransferase, mitochondrial OS=Arabidopsis thaliana GN=SHM1 PE=1 SV=1	SPAC24C9.12c	495	1e-139	COG0112	Glycine/serine hydroxymethyltransferase	K00600	3e-166	583	vcn:VOLCADRAFT_72779	glycine hydroxymethyltransferase [EC:2.1.2.1]	GO:0009069//serine family amino acid metabolic process;GO:0048229//gametophyte development;GO:0006730//one-carbon metabolic process;GO:1901605	GO:0016741	GO:0016020//membrane
CL1030.Contig1_All	1353	1.2144	1.2885	1.1878	1.4201	gi|323452685|gb|EGB08558.1|	57	9e-07	hypothetical protein AURANDRAFT_71560, partial [Aureococcus anophagefferens]					sp|Q9FPQ6|GP1_CHLRE	73.2	3e-13	Vegetative cell wall protein gp1 OS=Chlamydomonas reinhardtii GN=GP1 PE=2 SV=1	Rv3876	57.8	4e-08	COG0455	ATPases involved in chromosome partitioning	K14325	2e-11	68.9	bdi:100845778	RNA-binding protein with serine-rich domain 1
CL1030.Contig2_All	1833	0.7981	0.7634	0.5261	0.7031	gi|323454001|gb|EGB09872.1|	58.9	3e-07	hypothetical protein AURANDRAFT_71291, partial [Aureococcus anophagefferens]					sp|Q9FPQ6|GP1_CHLRE	70.9	2e-12	Vegetative cell wall protein gp1 OS=Chlamydomonas reinhardtii GN=GP1 PE=2 SV=1	Rv3876	57	1e-07	COG0455	ATPases involved in chromosome partitioning	K14325	3e-11	68.9	bdi:100845778	RNA-binding protein with serine-rich domain 1
CL1031.Contig1_All	996	0.1582	0.1382	0.3458	0.1412
CL1031.Contig2_All	526	8.3867	8.504	11.3483	10.1118
CL1031.Contig3_All	1181	0.2096	0.2525	0.1944	0.0794
CL1031.Contig4_All	1055	0.128	0.1522	0.1741	0.0888
CL1031.Contig5_All	1172	3.111	2.838	3.4085	2.7589
CL1031.Contig6_All	1127	0.1398	0.1221	0.163	0.0624
CL1032.Contig1_All	2548	0.4152	0.3241	0.4325	0.2667	gi|323454001|gb|EGB09872.1|	56.6	2e-06	hypothetical protein AURANDRAFT_71291, partial [Aureococcus anophagefferens]					sp|Q84ZL0|FH5_ORYSJ	52.8	1e-06	Formin-like protein 5 OS=Oryza sativa subsp. japonica GN=FH5 PE=2 SV=2	Cgl1939	61.6	6e-09	COG0532	Translation initiation factor 2 (IF-2; GTPase)	K13171	1e-09	63.9	rcu:RCOM_0733150	serine/arginine repetitive matrix protein 1
CL1032.Contig2_All	2674	0.8754	0.6863	0.7384	1.0866	gi|323454001|gb|EGB09872.1|	62	6e-08	hypothetical protein AURANDRAFT_71291, partial [Aureococcus anophagefferens]					sp|Q9FLQ7|FH20_ARATH	51.6	2e-06	Formin-like protein 20 OS=Arabidopsis thaliana GN=FH20 PE=2 SV=3	Cgl1939	60.5	1e-08	COG0532	Translation initiation factor 2 (IF-2; GTPase)	K13171	1e-09	63.9	rcu:RCOM_0733150	serine/arginine repetitive matrix protein 1
CL1033.Contig1_All	2294	15.4822	15.2393	17.6943	18.661	gi|428167401|gb|EKX36361.1|	607.8	2e-172	hypothetical protein GUITHDRAFT_117470 [Guillardia theta CCMP2712]	gi|219129304|ref|XM_002184796.1|	77.8	5e-11	Phaeodactylum tricornutum CCAP 1055/1 3-oxoacyl-[acyl-carrier-protein] synthase (FABB), mRNA	sp|Q8L3X9|KASM_ARATH	216	3e-56	3-oxoacyl-[acyl-carrier-protein] synthase, mitochondrial OS=Arabidopsis thaliana GN=KAS PE=1 SV=1	PA1609	439	1e-122	COG0304	3-oxoacyl-(acyl-carrier-protein) synthase	K09458	4e-60	231	vcn:VOLCADRAFT_104947	3-oxoacyl-[acyl-carrier-protein] synthase II [EC:2.3.1.179]	GO:0008152//metabolic process	GO:0016740//transferase activity
CL1034.Contig1_All	1830	3.5052	2.6825	3.7261	3.201	gi|323446375|gb|EGB02559.1|	523.9	3e-147	hypothetical protein AURANDRAFT_39495 [Aureococcus anophagefferens]									PM0999	397	4e-110	COG1488	Nicotinic acid phosphoribosyltransferase	K14325	3e-08	58.5	mtr:MTR_2g069490	RNA-binding protein with serine-rich domain 1
CL1034.Contig2_All	1980	0.3865	0.2433	0.3247	0.2722	gi|323446375|gb|EGB02559.1|	523.9	4e-147	hypothetical protein AURANDRAFT_39495 [Aureococcus anophagefferens]									PM0999	397	5e-110	COG1488	Nicotinic acid phosphoribosyltransferase	K14325	2e-07	56.2	ppp:PHYPADRAFT_105411	RNA-binding protein with serine-rich domain 1
CL1034.Contig3_All	1951	10.3364	9.1356	11.1556	11.4693	gi|323446375|gb|EGB02559.1|	519.6	7e-146	hypothetical protein AURANDRAFT_39495 [Aureococcus anophagefferens]									PM0999	392	2e-108	COG1488	Nicotinic acid phosphoribosyltransferase	K14306	1e-08	60.5	bdi:100835393	nuclear pore complex protein Nup62
CL1034.Contig4_All	1980	0.4433	0.4982	0.5798	0.639	gi|323446375|gb|EGB02559.1|	519.6	7e-146	hypothetical protein AURANDRAFT_39495 [Aureococcus anophagefferens]									PM0999	398	2e-110	COG1488	Nicotinic acid phosphoribosyltransferase	K14306	4e-07	55.1	bdi:100835393	nuclear pore complex protein Nup62
CL1035.Contig1_All	2493	18.5347	15.8263	23.8518	20.6396	gi|222870055|gb|EEF07186.1|	241.5	5e-62	predicted protein [Populus trichocarpa]									BH3743	452	1e-126	COG4147	Predicted symporter
CL1035.Contig2_All	780	2.7412	3.1468	3.2966	3.1241	gi|222870055|gb|EEF07186.1|	103.6	3e-21	predicted protein [Populus trichocarpa]					sp|Q9SEE9|SR45_ARATH	47.8	7e-06	Arginine/serine-rich protein 45 OS=Arabidopsis thaliana GN=SR45 PE=1 SV=1	aq_2106	188	1e-47	COG4147	Predicted symporter	K14325	2e-07	54.3	pop:POPTR_823076	RNA-binding protein with serine-rich domain 1
CL1036.Contig1_All	293	2.919	3.2882	0.7052	3.0388	gi|157093503|gb|ABV22406.1|	50.4	9e-06	unknown [Noctiluca scintillans]					sp|Q9ZT63|MTP1_ARATH	45.1	1e-05	Metal tolerance protein 1 OS=Arabidopsis thaliana GN=MTP1 PE=1 SV=2	YKR013w	62.8	1e-10	COG2340	Uncharacterized protein with SCP/PR1 domains	K14692	7e-09	57	vvi:100252487	solute carrier family 30 (zinc transporter), member 5
CL1036.Contig2_All	231	3.2153	3.4756	0.9939	3.3473	gi|157093503|gb|ABV22406.1|	56.6	1e-07	unknown [Noctiluca scintillans]					sp|Q4VZL0|YCF1_CUCSA	48.5	9e-07	Putative membrane protein ycf1 OS=Cucumis sativus GN=ycf1-A PE=3 SV=2	SSO3043	57	8e-09	COG0747	ABC-type dipeptide transport system, periplasmic component							GO:0016772//transferase activity, transferring phosphorus-containing groups
CL1036.Contig3_All	924	2.8986	2.4329	0.8696	2.7133	gi|302855816|ref|XP_002959384.1|	152.1	1e-35	hypothetical protein VOLCADRAFT_100829 [Volvox carteri f. nagariensis] >gi|300255204|gb|EFJ39548.1| hypothetical protein VOLCADRAFT_100829 [Volvox carteri f. nagariensis]					sp|Q9FPQ6|GP1_CHLRE	120	1e-27	Vegetative cell wall protein gp1 OS=Chlamydomonas reinhardtii GN=GP1 PE=2 SV=1	CC1007	103	4e-22	COG2931	RTX toxins and related Ca2+-binding proteins	K14306	2e-25	114	rcu:RCOM_1609340	nuclear pore complex protein Nup62
CL1037.Contig1_All	628	0.1075	0.1826	0.1097	0.0373	gi|422294326|gb|EKU21626.1|	144.4	1e-33	endoribonuclease l-psp [Nannochloropsis gaditana CCMP526]					sp|Q84ZL0|FH5_ORYSJ	60.8	6e-10	Formin-like protein 5 OS=Oryza sativa subsp. japonica GN=FH5 PE=2 SV=2	AGc2535	135	5e-32	COG0251	Putative translation initiation inhibitor, yjgF family	K13171	2e-07	53.9	rcu:RCOM_0733150	serine/arginine repetitive matrix protein 1
CL1037.Contig2_All	604	13.6757	16.2927	13.3038	11.25	gi|422294326|gb|EKU21626.1|	143.7	1e-33	endoribonuclease l-psp [Nannochloropsis gaditana CCMP526]					sp|Q84ZL0|FH5_ORYSJ	58.5	3e-09	Formin-like protein 5 OS=Oryza sativa subsp. japonica GN=FH5 PE=2 SV=2	AGc2535	134	1e-31	COG0251	Putative translation initiation inhibitor, yjgF family	K09566	2e-07	53.5	rcu:RCOM_0924670	peptidyl-prolyl isomerase G (cyclophilin G) [EC:5.2.1.8]
CL1037.Contig3_All	578	9.696	11.9457	8.6591	7.9455	gi|219123503|ref|XP_002182063.1|	133.7	1e-30	predicted protein [Phaeodactylum tricornutum CCAP 1055/1] >gi|219123507|ref|XP_002182065.1| predicted protein [Phaeodactylum tricornutum CCAP 1055/1] >gi|217406664|gb|EEC46603.1| predicted protein [Phaeodactylum tricornutum CCAP 1055/1] >gi|217406666|gb|EEC46605.1| predicted protein [Phaeodactylum tricornutum CCAP 1055/1]					sp|P21997|SSGP_VOLCA	52	2e-07	Sulfated surface glycoprotein 185 OS=Volvox carteri PE=1 SV=1	CC2158	137	1e-32	COG0251	Putative translation initiation inhibitor, yjgF family	K14325	8e-09	58.2	ppp:PHYPADRAFT_105411	RNA-binding protein with serine-rich domain 1
CL1037.Contig4_All	602	7.2157	8.2306	6.1782	5.3712	gi|422294326|gb|EKU21626.1|	144.1	1e-33	endoribonuclease l-psp [Nannochloropsis gaditana CCMP526]					sp|Q84ZL0|FH5_ORYSJ	55.5	2e-08	Formin-like protein 5 OS=Oryza sativa subsp. japonica GN=FH5 PE=2 SV=2	AGc2535	135	6e-32	COG0251	Putative translation initiation inhibitor, yjgF family	K01051	1e-06	51.2	gmx:100776781	pectinesterase [EC:3.1.1.11]
CL1038.Contig1_All	741	0.9112	0.4644	0.9295	1.0751	gi|307103663|gb|EFN51921.1|	59.7	5e-08	hypothetical protein CHLNCDRAFT_139567 [Chlorella variabilis]					sp|Q9FPQ6|GP1_CHLRE	66.6	1e-11	Vegetative cell wall protein gp1 OS=Chlamydomonas reinhardtii GN=GP1 PE=2 SV=1	Rv3876	62.8	6e-10	COG0455	ATPases involved in chromosome partitioning	K14709	2e-11	67.4	vcn:VOLCADRAFT_104214	solute carrier family 39 (zinc transporter), member 1/2/3
CL1038.Contig2_All	773	1.6014	0.5638	1.0395	0.6365	gi|307103663|gb|EFN51921.1|	53.9	3e-06	hypothetical protein CHLNCDRAFT_139567 [Chlorella variabilis]					sp|Q9FPQ6|GP1_CHLRE	67	1e-11	Vegetative cell wall protein gp1 OS=Chlamydomonas reinhardtii GN=GP1 PE=2 SV=1	Rv3876	62.8	6e-10	COG0455	ATPases involved in chromosome partitioning	K14709	2e-11	67.4	vcn:VOLCADRAFT_104214	solute carrier family 39 (zinc transporter), member 1/2/3
CL1039.Contig1_All	2213	1.5459	1.928	1.4939	1.8741	gi|323452685|gb|EGB08558.1|	60.1	1e-07	hypothetical protein AURANDRAFT_71560, partial [Aureococcus anophagefferens]					sp|Q84ZL0|FH5_ORYSJ	94.7	2e-19	Formin-like protein 5 OS=Oryza sativa subsp. japonica GN=FH5 PE=2 SV=2	Cgl1939	75.5	4e-13	COG0532	Translation initiation factor 2 (IF-2; GTPase)	K14325	6e-16	84.7	gmx:100783566	RNA-binding protein with serine-rich domain 1
CL1039.Contig2_All	2217	5.208	4.7389	4.4736	5.3267	gi|323454001|gb|EGB09872.1|	82.8	2e-14	hypothetical protein AURANDRAFT_71291, partial [Aureococcus anophagefferens]					sp|Q84ZL0|FH5_ORYSJ	88.6	1e-17	Formin-like protein 5 OS=Oryza sativa subsp. japonica GN=FH5 PE=2 SV=2	Cgl1939	75.5	4e-13	COG0532	Translation initiation factor 2 (IF-2; GTPase)	K01115	5e-14	78.2	vcn:VOLCADRAFT_99471	phospholipase D [EC:3.1.4.4]
CL104.Contig1_All	308	2.4115	1.713	2.5344	1.5976
CL104.Contig2_All	1911	2.4969	1.9806	1.9823	1.8759	gi|254033594|gb|ACT55265.1|	74.3	8e-12	formin 2B [Physcomitrella patens]					sp|Q9FLQ7|FH20_ARATH	102	1e-21	Formin-like protein 20 OS=Arabidopsis thaliana GN=FH20 PE=2 SV=3	Rv3876	77.8	6e-14	COG0455	ATPases involved in chromosome partitioning	K01115	3e-18	92	vcn:VOLCADRAFT_99471	phospholipase D [EC:3.1.4.4]
CL104.Contig3_All	1987	4.8707	3.8212	4.1596	4.6107	gi|302853456|ref|XP_002958243.1|	56.6	1e-06	hypothetical protein VOLCADRAFT_121694 [Volvox carteri f. nagariensis] >gi|300256431|gb|EFJ40697.1| hypothetical protein VOLCADRAFT_121694 [Volvox carteri f. nagariensis]					sp|Q9FLQ7|FH20_ARATH	102	8e-22	Formin-like protein 20 OS=Arabidopsis thaliana GN=FH20 PE=2 SV=3	XF0818	75.5	3e-13	COG2730	Endoglucanase	K14709	1e-16	86.7	vcn:VOLCADRAFT_104214	solute carrier family 39 (zinc transporter), member 1/2/3
CL1040.Contig1_All	1506	0.2541	0.2437	0.3354	0.2489	gi|428173758|gb|EKX42658.1|	84	7e-15	hypothetical protein GUITHDRAFT_73694 [Guillardia theta CCMP2712]														K10442	6e-08	57.4	olu:OSTLU_6820	kelch-like protein 1/4/5
CL1040.Contig2_All	1481	0.8814	0.5111	0.8836	0.617	gi|307107931|gb|EFN56172.1|	80.9	6e-14	hypothetical protein CHLNCDRAFT_144884 [Chlorella variabilis]					sp|Q6NPN5|FK113_ARATH	55.5	8e-08	F-box/kelch-repeat protein At5g26960 OS=Arabidopsis thaliana GN=At5g26960 PE=2 SV=1						K10457	8e-10	63.5	smo:SELMODRAFT_99292	kelch-like protein 20
CL1040.Contig3_All	1503	0.3594	0.4426	0.4583	0.4677	gi|428173758|gb|EKX42658.1|	57	1e-06	hypothetical protein GUITHDRAFT_73694 [Guillardia theta CCMP2712]														K10457	3e-12	71.6	smo:SELMODRAFT_99292	kelch-like protein 20
CL1040.Contig4_All	1524	0.1181	0.2408	0.2712	0.2152	gi|428173758|gb|EKX42658.1|	57	1e-06	hypothetical protein GUITHDRAFT_73694 [Guillardia theta CCMP2712]														K10457	3e-12	71.6	smo:SELMODRAFT_99292	kelch-like protein 20
CL1040.Contig5_All	1493	1.5829	1.1984	1.4916	1.334	gi|307107931|gb|EFN56172.1|	92.4	2e-17	hypothetical protein CHLNCDRAFT_144884 [Chlorella variabilis]					sp|Q6NPN5|FK113_ARATH	55.5	8e-08	F-box/kelch-repeat protein At5g26960 OS=Arabidopsis thaliana GN=At5g26960 PE=2 SV=1						K10457	2e-12	72.4	smo:SELMODRAFT_99292	kelch-like protein 20
CL1040.Contig6_All	1520	2.2211	1.9468	2.1146	1.8036	gi|428173758|gb|EKX42658.1|	55.8	2e-06	hypothetical protein GUITHDRAFT_73694 [Guillardia theta CCMP2712]														K10457	1e-09	62.8	smo:SELMODRAFT_99292	kelch-like protein 20
CL1040.Contig7_All	263	4.1078	3.4888	2.8807	3.5636
CL1040.Contig8_All	1527	0.2653	0.1953	0.3007	0.1841	gi|428173758|gb|EKX42658.1|	84	8e-15	hypothetical protein GUITHDRAFT_73694 [Guillardia theta CCMP2712]														K10442	6e-08	57.4	olu:OSTLU_6820	kelch-like protein 1/4/5
CL1041.Contig1_All	460	4.5503	3.9894	3.5436	3.5146
CL1041.Contig2_All	1591	15.9573	16.2634	19.957	17.7316	gi|357452919|ref|XP_003596736.1|	60.8	7e-08	hypothetical protein MTR_2g084760, partial [Medicago truncatula] >gi|355485784|gb|AES66987.1| hypothetical protein MTR_2g084760, partial [Medicago truncatula]														K14325	2e-07	55.5	mtr:MTR_2g069490	RNA-binding protein with serine-rich domain 1
CL1042.Contig1_All	1019	517.795	531.715	508.309	482.462	gi|306430543|emb|CBI83412.1|	229.2	8e-59	light-harvesting protein, partial [Symbiodinium sp. clade C3]	gi|58613570|gb|AY826911.1|	83.8	3e-13	Heterocapsa triquetra clone HTLHC12081 chloroplast light harvesting complex protein mRNA, partial cds; nuclear gene for chloroplast product	sp|Q40297|FCPA_MACPY	97.8	9e-21	Fucoxanthin-chlorophyll a-c binding protein A, chloroplastic OS=Macrocystis pyrifera GN=FCPA PE=2 SV=1						K08910	5e-11	67	cme:CMQ142C	light-harvesting complex I chlorophyll a/b binding protein 4
CL1043.Contig1_All	236	2.2889	1.6524	1.0701	1.39
CL1043.Contig2_All	648	1.8409	1.6992	1.7361	1.591	gi|307104739|gb|EFN52991.1|	60.8	1e-08	expressed protein [Chlorella variabilis]														K14306	2e-06	50.4	bdi:100835393	nuclear pore complex protein Nup62
CL1043.Contig3_All	4307	5.6333	4.9318	4.5416	6.4303	gi|323454001|gb|EGB09872.1|	60.5	3e-07	hypothetical protein AURANDRAFT_71291, partial [Aureococcus anophagefferens]					sp|Q9FPQ6|GP1_CHLRE	69.7	1e-11	Vegetative cell wall protein gp1 OS=Chlamydomonas reinhardtii GN=GP1 PE=2 SV=1	Cgl1939	78.2	1e-13	COG0532	Translation initiation factor 2 (IF-2; GTPase)	K13171	6e-15	82.4	ath:AT2G29210	serine/arginine repetitive matrix protein 1
CL1044.Contig1_All	1165	0.9466	0.9254	1.3401	0.9453	gi|168054151|ref|XP_001779496.1|	417.2	2e-115	predicted protein [Physcomitrella patens subsp. patens] >gi|162669078|gb|EDQ55672.1| predicted protein [Physcomitrella patens subsp. patens]	gi|242386430|emb|FP099035.1|	63.9	4e-07	Phyllostachys edulis cDNA clone: bphyem107i06, full insert sequence	sp|P25387|GBLP_CHLRE	408	3e-114	Guanine nucleotide-binding protein subunit beta-like protein OS=Chlamydomonas reinhardtii GN=GBLP PE=2 SV=1	all0438_2	155	1e-37	COG2319	FOG: WD40 repeat	K14753	2e-116	417	ppp:PHYPADRAFT_223462	guanine nucleotide-binding protein subunit beta-2-like 1 protein	GO:0048731;GO:0044767		GO:0043232;GO:0043231//intracellular membrane-bounded organelle;GO:0044444//cytoplasmic part
CL1044.Contig10_All	1176	5.9904	6.2809	5.6811	5.3397	gi|145353601|ref|XP_001421096.1|	423.7	3e-117	Receptor of activated protein kinase C 1A, component of 40S small ribosomal subunit [Ostreococcus lucimarinus CCE9901] >gi|145357301|ref|XP_001422858.1| Receptor of activated protein kinase C 1B, component of 40S small ribosomal subunit [Ostreococcus lucimarinus CCE9901] >gi|144581332|gb|ABO99389.1| Receptor of activated protein kinase C 1A, component of 40S small ribosomal subunit [Ostreococcus …	gi|226517984|gb|CP001327.1|	107	3e-20	Micromonas sp. RCC299 chromosome 6, complete sequence	sp|P25387|GBLP_CHLRE	412	3e-115	Guanine nucleotide-binding protein subunit beta-like protein OS=Chlamydomonas reinhardtii GN=GBLP PE=2 SV=1	all0438_2	156	6e-38	COG2319	FOG: WD40 repeat	K14753	2e-118	423	olu:OSTLU_19794	guanine nucleotide-binding protein subunit beta-2-like 1 protein	GO:0048731;GO:0044767		GO:0043232;GO:0043231//intracellular membrane-bounded organelle;GO:0044444//cytoplasmic part
CL1044.Contig11_All	1167	0.3472	0.2752	0.1771	0.2811	gi|412987587|emb|CCO20422.1|	416.4	4e-115	predicted protein [Bathycoccus prasinos]	gi|226517984|gb|CP001327.1|	105	1e-19	Micromonas sp. RCC299 chromosome 6, complete sequence	sp|P25387|GBLP_CHLRE	407	8e-114	Guanine nucleotide-binding protein subunit beta-like protein OS=Chlamydomonas reinhardtii GN=GBLP PE=2 SV=1	all0438_2	156	6e-38	COG2319	FOG: WD40 repeat	K14753	4e-116	416	ppp:PHYPADRAFT_223462	guanine nucleotide-binding protein subunit beta-2-like 1 protein	GO:0048731;GO:0044767		GO:0043232;GO:0043231//intracellular membrane-bounded organelle;GO:0044444//cytoplasmic part
CL1044.Contig12_All	1163	0.9289	1.0256	1.066	0.9872	gi|452819789|gb|EME26841.1|	414.1	2e-114	hypothetical protein Gasu_55280 [Galdieria sulphuraria]	gi|242386430|emb|FP099035.1|	63.9	4e-07	Phyllostachys edulis cDNA clone: bphyem107i06, full insert sequence	sp|P25387|GBLP_CHLRE	402	3e-112	Guanine nucleotide-binding protein subunit beta-like protein OS=Chlamydomonas reinhardtii GN=GBLP PE=2 SV=1	all0438_2	154	2e-37	COG2319	FOG: WD40 repeat	K14753	7e-115	412	ppp:PHYPADRAFT_223462	guanine nucleotide-binding protein subunit beta-2-like 1 protein	GO:0048731;GO:0044767		GO:0043232;GO:0043231//intracellular membrane-bounded organelle;GO:0044444//cytoplasmic part
CL1044.Contig13_All	1100	6.9772	6.9442	8.6825	7.3488	gi|307107646|gb|EFN55888.1|	416.4	4e-115	hypothetical protein CHLNCDRAFT_31033 [Chlorella variabilis]	gi|226517984|gb|CP001327.1|	121	2e-24	Micromonas sp. RCC299 chromosome 6, complete sequence	sp|P25387|GBLP_CHLRE	405	3e-113	Guanine nucleotide-binding protein subunit beta-like protein OS=Chlamydomonas reinhardtii GN=GBLP PE=2 SV=1	all0438_2	164	3e-40	COG2319	FOG: WD40 repeat	K14753	1e-115	414	olu:OSTLU_19794	guanine nucleotide-binding protein subunit beta-2-like 1 protein	GO:0048731;GO:0044767		GO:0043232;GO:0043231//intracellular membrane-bounded organelle;GO:0044444//cytoplasmic part
CL1044.Contig14_All	1086	3.6061	4.1611	4.1647	3.6247	gi|168004433|ref|XP_001754916.1|	412.9	4e-114	predicted protein [Physcomitrella patens subsp. patens] >gi|162694020|gb|EDQ80370.1| predicted protein [Physcomitrella patens subsp. patens]	gi|226517984|gb|CP001327.1|	121	2e-24	Micromonas sp. RCC299 chromosome 6, complete sequence	sp|P25387|GBLP_CHLRE	403	1e-112	Guanine nucleotide-binding protein subunit beta-like protein OS=Chlamydomonas reinhardtii GN=GBLP PE=2 SV=1	all0438_2	158	1e-38	COG2319	FOG: WD40 repeat	K14753	4e-115	412	ppp:PHYPADRAFT_159747	guanine nucleotide-binding protein subunit beta-2-like 1 protein	GO:0048731;GO:0044767		GO:0043232;GO:0043231//intracellular membrane-bounded organelle;GO:0044444//cytoplasmic part
CL1044.Contig15_All	1100	0.5524	0.3754	0.4174	0.5964	gi|168004433|ref|XP_001754916.1|	419.9	3e-116	predicted protein [Physcomitrella patens subsp. patens] >gi|162694020|gb|EDQ80370.1| predicted protein [Physcomitrella patens subsp. patens]	gi|226517984|gb|CP001327.1|	127	3e-26	Micromonas sp. RCC299 chromosome 6, complete sequence	sp|P25387|GBLP_CHLRE	408	3e-114	Guanine nucleotide-binding protein subunit beta-like protein OS=Chlamydomonas reinhardtii GN=GBLP PE=2 SV=1	all0438_2	155	9e-38	COG2319	FOG: WD40 repeat	K14753	3e-117	419	ppp:PHYPADRAFT_159747	guanine nucleotide-binding protein subunit beta-2-like 1 protein	GO:0048731;GO:0044767		GO:0043232;GO:0043231//intracellular membrane-bounded organelle;GO:0044444//cytoplasmic part
CL1044.Contig16_All	791	0.0854	0.203	0.2612	0.2666	gi|452819789|gb|EME26841.1|	325.9	4e-88	hypothetical protein Gasu_55280 [Galdieria sulphuraria]					sp|P25387|GBLP_CHLRE	307	5e-84	Guanine nucleotide-binding protein subunit beta-like protein OS=Chlamydomonas reinhardtii GN=GBLP PE=2 SV=1	all0438_2	140	2e-33	COG2319	FOG: WD40 repeat	K14753	8e-87	318	olu:OSTLU_19794	guanine nucleotide-binding protein subunit beta-2-like 1 protein
CL1044.Contig17_All	1168	0.289	0.1964	0.2555	0.0802	gi|145353601|ref|XP_001421096.1|	421	1e-116	Receptor of activated protein kinase C 1A, component of 40S small ribosomal subunit [Ostreococcus lucimarinus CCE9901] >gi|145357301|ref|XP_001422858.1| Receptor of activated protein kinase C 1B, component of 40S small ribosomal subunit [Ostreococcus lucimarinus CCE9901] >gi|144581332|gb|ABO99389.1| Receptor of activated protein kinase C 1A, component of 40S small ribosomal subunit [Ostreococcus …	gi|226517984|gb|CP001327.1|	87.7	2e-14	Micromonas sp. RCC299 chromosome 6, complete sequence	sp|P25387|GBLP_CHLRE	411	4e-115	Guanine nucleotide-binding protein subunit beta-like protein OS=Chlamydomonas reinhardtii GN=GBLP PE=2 SV=1	all0438_2	157	3e-38	COG2319	FOG: WD40 repeat	K14753	2e-117	421	olu:OSTLU_19794	guanine nucleotide-binding protein subunit beta-2-like 1 protein	GO:0048731;GO:0044767		GO:0043232;GO:0043231//intracellular membrane-bounded organelle;GO:0044444//cytoplasmic part
CL1044.Contig18_All	1194	0.509	0.4419	0.4422	0.5495	gi|307107646|gb|EFN55888.1|	415.2	1e-114	hypothetical protein CHLNCDRAFT_31033 [Chlorella variabilis]	gi|226517984|gb|CP001327.1|	119	7e-24	Micromonas sp. RCC299 chromosome 6, complete sequence	sp|P25387|GBLP_CHLRE	406	1e-113	Guanine nucleotide-binding protein subunit beta-like protein OS=Chlamydomonas reinhardtii GN=GBLP PE=2 SV=1	all0438_2	163	6e-40	COG2319	FOG: WD40 repeat	K14753	8e-116	415	olu:OSTLU_19794	guanine nucleotide-binding protein subunit beta-2-like 1 protein	GO:0048731;GO:0044767		GO:0043232;GO:0043231//intracellular membrane-bounded organelle;GO:0044444//cytoplasmic part
CL1044.Contig19_All	1088	0.7033	0.4849	0.4642	0.5384	gi|168004433|ref|XP_001754916.1|	418.7	8e-116	predicted protein [Physcomitrella patens subsp. patens] >gi|162694020|gb|EDQ80370.1| predicted protein [Physcomitrella patens subsp. patens]	gi|226517984|gb|CP001327.1|	87.7	2e-14	Micromonas sp. RCC299 chromosome 6, complete sequence	sp|P25387|GBLP_CHLRE	410	7e-115	Guanine nucleotide-binding protein subunit beta-like protein OS=Chlamydomonas reinhardtii GN=GBLP PE=2 SV=1	all0438_2	159	1e-38	COG2319	FOG: WD40 repeat	K14753	7e-117	418	ppp:PHYPADRAFT_159747	guanine nucleotide-binding protein subunit beta-2-like 1 protein	GO:0048731;GO:0044767		GO:0043232;GO:0043231//intracellular membrane-bounded organelle;GO:0044444//cytoplasmic part
CL1044.Contig2_All	1145	0.2359	0.2805	0.4411	0.307	gi|168054151|ref|XP_001779496.1|	417.2	2e-115	predicted protein [Physcomitrella patens subsp. patens] >gi|162669078|gb|EDQ55672.1| predicted protein [Physcomitrella patens subsp. patens]	gi|242386430|emb|FP099035.1|	63.9	3e-07	Phyllostachys edulis cDNA clone: bphyem107i06, full insert sequence	sp|P25387|GBLP_CHLRE	408	3e-114	Guanine nucleotide-binding protein subunit beta-like protein OS=Chlamydomonas reinhardtii GN=GBLP PE=2 SV=1	all0438_2	155	1e-37	COG2319	FOG: WD40 repeat	K14753	2e-116	417	ppp:PHYPADRAFT_223462	guanine nucleotide-binding protein subunit beta-2-like 1 protein	GO:0048731;GO:0044767		GO:0043232;GO:0043231//intracellular membrane-bounded organelle;GO:0044444//cytoplasmic part
CL1044.Contig20_All	1189	0.5679	0.3666	0.5986	0.5321	gi|168004433|ref|XP_001754916.1|	418.7	9e-116	predicted protein [Physcomitrella patens subsp. patens] >gi|162694020|gb|EDQ80370.1| predicted protein [Physcomitrella patens subsp. patens]	gi|226517984|gb|CP001327.1|	87.7	2e-14	Micromonas sp. RCC299 chromosome 6, complete sequence	sp|P25387|GBLP_CHLRE	410	8e-115	Guanine nucleotide-binding protein subunit beta-like protein OS=Chlamydomonas reinhardtii GN=GBLP PE=2 SV=1	all0438_2	159	1e-38	COG2319	FOG: WD40 repeat	K14753	8e-117	418	ppp:PHYPADRAFT_159747	guanine nucleotide-binding protein subunit beta-2-like 1 protein	GO:0048731;GO:0044767		GO:0043232;GO:0043231//intracellular membrane-bounded organelle;GO:0044444//cytoplasmic part
CL1044.Contig21_All	615	0.8783	0.8952	1.0826	0.6096	gi|452819789|gb|EME26841.1|	235.3	5e-61	hypothetical protein Gasu_55280 [Galdieria sulphuraria]	gi|259419571|emb|FN392586.1|	87.7	1e-14	Imantonia rotunda partial mRNA for guanine nucleotide-binding protein subunit beta-2-like 1, contig 15549	sp|P25387|GBLP_CHLRE	219	9e-58	Guanine nucleotide-binding protein subunit beta-like protein OS=Chlamydomonas reinhardtii GN=GBLP PE=2 SV=1	all0284_3	96.7	3e-20	COG2319	FOG: WD40 repeat	K14753	3e-60	229	olu:OSTLU_19794	guanine nucleotide-binding protein subunit beta-2-like 1 protein
CL1044.Contig3_All	1152	0.1758	0.1593	0.2591	0.2034	gi|145353601|ref|XP_001421096.1|	422.2	8e-117	Receptor of activated protein kinase C 1A, component of 40S small ribosomal subunit [Ostreococcus lucimarinus CCE9901] >gi|145357301|ref|XP_001422858.1| Receptor of activated protein kinase C 1B, component of 40S small ribosomal subunit [Ostreococcus lucimarinus CCE9901] >gi|144581332|gb|ABO99389.1| Receptor of activated protein kinase C 1A, component of 40S small ribosomal subunit [Ostreococcus …	gi|259419571|emb|FN392586.1|	87.7	2e-14	Imantonia rotunda partial mRNA for guanine nucleotide-binding protein subunit beta-2-like 1, contig 15549	sp|P25387|GBLP_CHLRE	412	2e-115	Guanine nucleotide-binding protein subunit beta-like protein OS=Chlamydomonas reinhardtii GN=GBLP PE=2 SV=1	all0438_2	159	1e-38	COG2319	FOG: WD40 repeat	K14753	7e-118	422	olu:OSTLU_19794	guanine nucleotide-binding protein subunit beta-2-like 1 protein	GO:0048731;GO:0044767		GO:0043232;GO:0043231//intracellular membrane-bounded organelle;GO:0044444//cytoplasmic part
CL1044.Contig4_All	1147	0.2551	0.26	0.3403	0.3473	gi|168054151|ref|XP_001779496.1|	421.8	1e-116	predicted protein [Physcomitrella patens subsp. patens] >gi|162669078|gb|EDQ55672.1| predicted protein [Physcomitrella patens subsp. patens]	gi|259419571|emb|FN392586.1|	87.7	2e-14	Imantonia rotunda partial mRNA for guanine nucleotide-binding protein subunit beta-2-like 1, contig 15549	sp|P25387|GBLP_CHLRE	411	4e-115	Guanine nucleotide-binding protein subunit beta-like protein OS=Chlamydomonas reinhardtii GN=GBLP PE=2 SV=1	all0438_2	160	5e-39	COG2319	FOG: WD40 repeat	K14753	9e-118	421	ppp:PHYPADRAFT_223462	guanine nucleotide-binding protein subunit beta-2-like 1 protein	GO:0048731;GO:0044767		GO:0043232;GO:0043231//intracellular membrane-bounded organelle;GO:0044444//cytoplasmic part
CL1044.Contig5_All	1092	0.6389	0.4201	0.3995	0.4291	gi|145353601|ref|XP_001421096.1|	421	1e-116	Receptor of activated protein kinase C 1A, component of 40S small ribosomal subunit [Ostreococcus lucimarinus CCE9901] >gi|145357301|ref|XP_001422858.1| Receptor of activated protein kinase C 1B, component of 40S small ribosomal subunit [Ostreococcus lucimarinus CCE9901] >gi|144581332|gb|ABO99389.1| Receptor of activated protein kinase C 1A, component of 40S small ribosomal subunit [Ostreococcus …	gi|226517984|gb|CP001327.1|	87.7	2e-14	Micromonas sp. RCC299 chromosome 6, complete sequence	sp|P25387|GBLP_CHLRE	411	4e-115	Guanine nucleotide-binding protein subunit beta-like protein OS=Chlamydomonas reinhardtii GN=GBLP PE=2 SV=1	all0438_2	157	2e-38	COG2319	FOG: WD40 repeat	K14753	1e-117	421	olu:OSTLU_19794	guanine nucleotide-binding protein subunit beta-2-like 1 protein	GO:0048731;GO:0044767		GO:0043232;GO:0043231//intracellular membrane-bounded organelle;GO:0044444//cytoplasmic part
CL1044.Contig6_All	1189	0.2082	0.0965	0.1159	0.1379	gi|168054151|ref|XP_001779496.1|	420.2	3e-116	predicted protein [Physcomitrella patens subsp. patens] >gi|162669078|gb|EDQ55672.1| predicted protein [Physcomitrella patens subsp. patens]	gi|226517984|gb|CP001327.1|	119	7e-24	Micromonas sp. RCC299 chromosome 6, complete sequence	sp|P25387|GBLP_CHLRE	410	1e-114	Guanine nucleotide-binding protein subunit beta-like protein OS=Chlamydomonas reinhardtii GN=GBLP PE=2 SV=1	all0438_2	157	3e-38	COG2319	FOG: WD40 repeat	K14753	3e-117	420	ppp:PHYPADRAFT_223462	guanine nucleotide-binding protein subunit beta-2-like 1 protein	GO:0048731;GO:0044767		GO:0043232;GO:0043231//intracellular membrane-bounded organelle;GO:0044444//cytoplasmic part
CL1044.Contig7_All	1166	0.7335	0.8459	1.0239	0.5024	gi|307107646|gb|EFN55888.1|	415.6	8e-115	hypothetical protein CHLNCDRAFT_31033 [Chlorella variabilis]	gi|226517984|gb|CP001327.1|	87.7	2e-14	Micromonas sp. RCC299 chromosome 6, complete sequence	sp|P25387|GBLP_CHLRE	407	8e-114	Guanine nucleotide-binding protein subunit beta-like protein OS=Chlamydomonas reinhardtii GN=GBLP PE=2 SV=1	all0438_2	164	2e-40	COG2319	FOG: WD40 repeat	K14753	1e-115	414	olu:OSTLU_19794	guanine nucleotide-binding protein subunit beta-2-like 1 protein	GO:0048731;GO:0044767		GO:0043232;GO:0043231//intracellular membrane-bounded organelle;GO:0044444//cytoplasmic part
CL1044.Contig8_All	788	0.2285	0.1747	0.3205	0.3866	gi|452819789|gb|EME26841.1|	334.3	1e-90	hypothetical protein Gasu_55280 [Galdieria sulphuraria]	gi|270150443|gb|BT117329.1|	63.9	2e-07	Picea glauca clone GQ03817_E10 mRNA sequence	sp|P25387|GBLP_CHLRE	310	5e-85	Guanine nucleotide-binding protein subunit beta-like protein OS=Chlamydomonas reinhardtii GN=GBLP PE=2 SV=1	all0284_3	135	1e-31	COG2319	FOG: WD40 repeat	K14753	9e-88	321	olu:OSTLU_19794	guanine nucleotide-binding protein subunit beta-2-like 1 protein
CL1044.Contig9_All	1188	4.7174	4.6921	4.5608	5.2463	gi|452819789|gb|EME26841.1|	409.1	7e-113	hypothetical protein Gasu_55280 [Galdieria sulphuraria]					sp|P25387|GBLP_CHLRE	394	6e-110	Guanine nucleotide-binding protein subunit beta-like protein OS=Chlamydomonas reinhardtii GN=GBLP PE=2 SV=1	all0438_2	158	2e-38	COG2319	FOG: WD40 repeat	K14753	7e-113	405	ppp:PHYPADRAFT_223462	guanine nucleotide-binding protein subunit beta-2-like 1 protein	GO:0048731;GO:0044767		GO:0043232;GO:0043231//intracellular membrane-bounded organelle;GO:0044444//cytoplasmic part
CL1045.Contig1_All	1668	7.6508	7.5225	6.5104	7.2765	gi|323454001|gb|EGB09872.1|	55.5	3e-06	hypothetical protein AURANDRAFT_71291, partial [Aureococcus anophagefferens]					sp|Q9FPQ6|GP1_CHLRE	53.9	3e-07	Vegetative cell wall protein gp1 OS=Chlamydomonas reinhardtii GN=GP1 PE=2 SV=1						K13171	1e-09	63.2	mtr:MTR_4g064740	serine/arginine repetitive matrix protein 1
CL1046.Contig1_All	1414	1.146	1.6223	1.4938	1.2925	gi|299116802|emb|CBN74915.1|	28.9	7e-07	conserved unknown protein [Ectocarpus siliculosus]
CL1046.Contig2_All	1446	2.8951	2.2051	2.715	1.6042	gi|460383707|ref|XP_004237560.1|	65.9	2e-09	PREDICTED: probable glycosyltransferase At3g07620-like [Solanum lycopersicum]
CL1046.Contig3_All	1322	3.7796	3.8347	4.0985	3.2612	gi|460377811|ref|XP_004234681.1|	68.6	2e-10	PREDICTED: xylogalacturonan beta-1,3-xylosyltransferase-like [Solanum lycopersicum]
CL1047.Contig1_All	766	3.6141	3.9829	4.1361	4.5271	gi|351724043|ref|NP_001236276.1|	56.2	6e-07	mitochondrial pyruvate dehydrogenase E1alpha-kinase 3 [Glycine max] >gi|117066759|gb|ABK32068.1| mitochondrial pyruvate dehydrogenase E1alpha-kinase 3 [Glycine max]					sp|Q9SBJ1|PDK_ARATH	50.1	1e-06	[Pyruvate dehydrogenase (acetyl-transferring)] kinase, mitochondrial OS=Arabidopsis thaliana GN=PDK PE=1 SV=1						K00898	2e-07	54.7	zma:542603	pyruvate dehydrogenase kinase [EC:2.7.11.2]
CL1047.Contig2_All	382	6.1865	5.8248	7.753	7.2992	gi|428180904|gb|EKX49770.1|	58.5	3e-08	hypothetical protein GUITHDRAFT_67612 [Guillardia theta CCMP2712]									SPAC644.11c	48.9	2e-06	COG0642	Signal transduction histidine kinase
CL1047.Contig3_All	209	5.0614	5.1585	4.9432	4.9328	gi|159485734|ref|XP_001700899.1|	75.9	2e-13	mitochondrial pyruvate dehydrogenase kinase [Chlamydomonas reinhardtii] >gi|158281398|gb|EDP07153.1| mitochondrial pyruvate dehydrogenase kinase [Chlamydomonas reinhardtii]					sp|Q9SBJ1|PDK_ARATH	67.8	1e-12	[Pyruvate dehydrogenase (acetyl-transferring)] kinase, mitochondrial OS=Arabidopsis thaliana GN=PDK PE=1 SV=1	SPAC644.11c	71.6	3e-13	COG0642	Signal transduction histidine kinase	K00898	1e-14	75.9	cre:CHLREDRAFT_142512	pyruvate dehydrogenase kinase [EC:2.7.11.2]	GO:0007165//signal transduction	GO:0000155//phosphorelay sensor kinase activity;GO:0005524//ATP binding
CL1047.Contig4_All	1343	10.1558	11.9563	11.0775	9.4561	gi|452824338|gb|EME31341.1|	156.8	8e-37	pyruvate dehydrogenase kinase [Galdieria sulphuraria]					sp|Q9SBJ1|PDK_ARATH	149	5e-36	[Pyruvate dehydrogenase (acetyl-transferring)] kinase, mitochondrial OS=Arabidopsis thaliana GN=PDK PE=1 SV=1	SPAC644.11c	123	8e-28	COG0642	Signal transduction histidine kinase	K00898	2e-36	152	sbi:SORBI_01g034390	pyruvate dehydrogenase kinase [EC:2.7.11.2]	GO:0016310//phosphorylation	GO:0005488//binding;GO:0016301//kinase activity
CL1047.Contig5_All	1328	5.3895	6.322	5.4284	5.646	gi|307104740|gb|EFN52992.1|	155.2	2e-36	hypothetical protein CHLNCDRAFT_137427 [Chlorella variabilis]					sp|Q9SBJ1|PDK_ARATH	139	4e-33	[Pyruvate dehydrogenase (acetyl-transferring)] kinase, mitochondrial OS=Arabidopsis thaliana GN=PDK PE=1 SV=1	SPAC644.11c	122	2e-27	COG0642	Signal transduction histidine kinase	K00898	3e-35	147	ppp:PHYPADRAFT_221436	pyruvate dehydrogenase kinase [EC:2.7.11.2]		GO:0016740//transferase activity
CL1048.Contig1_All	215	7.3279	7.7886	7.902	7.9556
CL1048.Contig2_All	222	8.5162	10.0229	8.8938	6.0161
CL1049.Contig1_All	1117	1.4911	1.4786	1.5415	1.4054	gi|159473376|ref|XP_001694815.1|	55.1	2e-06	predicted protein [Chlamydomonas reinhardtii] >gi|158276627|gb|EDP02399.1| predicted protein [Chlamydomonas reinhardtii]
CL1049.Contig2_All	1153	1.3469	2.3874	1.354	1.7477	gi|159473376|ref|XP_001694815.1|	55.1	2e-06	predicted protein [Chlamydomonas reinhardtii] >gi|158276627|gb|EDP02399.1| predicted protein [Chlamydomonas reinhardtii]
CL105.Contig1_All	687	1.507	1.9032	1.1696	1.2619	gi|298707296|emb|CBJ25923.1|	104.4	1e-21	Protease, Ulp1 family [Ectocarpus siliculosus]					sp|Q94F30|ESD4_ARATH	83.2	1e-16	Ubiquitin-like-specific protease ESD4 OS=Arabidopsis thaliana GN=ESD4 PE=1 SV=1	SPBC19G7.09	105	9e-23	COG5160	Protease, Ulp1 family	K08592	6e-18	89	ppp:PHYPADRAFT_143972	sentrin-specific protease 1 [EC:3.4.22.-]	GO:0048731;GO:0044763;GO:0009791//post-embryonic development;GO:0070646//protein modification by small protein removal;GO:0050793//regulation of developmental process	GO:0008233//peptidase activity
CL105.Contig2_All	641	0.6671	0.501	0.6089	0.1828	gi|301100982|ref|XP_002899580.1|	103.6	2e-21	SUMO protease, putative [Phytophthora infestans T30-4] >gi|262103888|gb|EEY61940.1| SUMO protease, putative [Phytophthora infestans T30-4]					sp|Q94F30|ESD4_ARATH	81.3	4e-16	Ubiquitin-like-specific protease ESD4 OS=Arabidopsis thaliana GN=ESD4 PE=1 SV=1	SPBC19G7.09	102	4e-22	COG5160	Protease, Ulp1 family	K08592	5e-17	85.9	ppp:PHYPADRAFT_143972	sentrin-specific protease 1 [EC:3.4.22.-]	GO:0044763;GO:0048518;GO:0071840;GO:0070646//protein modification by small protein removal;GO:0009909//regulation of flower development	GO:0008234//cysteine-type peptidase activity
CL1050.Contig1_All	279	15.5694	14.8815	15.2234	14.6969
CL1050.Contig2_All	228	11.451	10.564	13.3925	13.9764
CL1051.Contig1_All	332	6.9148	6.1493	8.1599	8.3279
CL1051.Contig2_All	208	5.735	6.5067	5.6292	4.3933
CL1052.Contig1_All	1290	0.1221	0.0711	0.178	0.1453	gi|301115380|ref|XP_002905419.1|	427.9	1e-118	serine/threonine-protein phosphatase PP1-gamma catalytic subunit [Phytophthora infestans T30-4] >gi|262110208|gb|EEY68260.1| serine/threonine-protein phosphatase PP1-gamma catalytic subunit [Phytophthora infestans T30-4]	gi|116631777|emb|CT837934.1|	121	2e-24	Oryza sativa (indica cultivar-group) cDNA clone:OSIGCRA119G10, full insert sequence	sp|P48481|PP12_ACECL	424	6e-119	Serine/threonine-protein phosphatase PP1 isozyme 2 OS=Acetabularia cliftonii PE=3 SV=1	YER133w	426	4e-119	COG0639	Diadenosine tetraphosphatase and related serine/threonine protein phosphatases	K06269	6e-118	422	cme:CME079C	protein phosphatase 1, catalytic subunit [EC:3.1.3.16]	GO:0006470//protein dephosphorylation	GO:0004722//protein serine/threonine phosphatase activity	GO:0000164//protein phosphatase type 1 complex
CL1052.Contig2_All	1207	0.1865	0.152	0.3424	0.233	gi|325184710|emb|CCA19201.1|	431	1e-119	serine/threonineprotein phosphatase PP1gamma catalytic subunit putative [Albugo laibachii Nc14]	gi|115476729|ref|NM_001068496.1|	113	4e-22	Oryza sativa Japonica Group Os08g0455600 (Os08g0455600) mRNA, complete cds	sp|P48489|PP1_ORYSJ	422	1e-118	Serine/threonine-protein phosphatase PP1 OS=Oryza sativa subsp. japonica GN=Os03g0268000 PE=2 SV=2	YER133w	426	4e-119	COG0639	Diadenosine tetraphosphatase and related serine/threonine protein phosphatases	K06269	4e-120	429	olu:OSTLU_27323	protein phosphatase 1, catalytic subunit [EC:3.1.3.16]	GO:0006470//protein dephosphorylation	GO:0046872//metal ion binding;GO:0004722//protein serine/threonine phosphatase activity	GO:0008287//protein serine/threonine phosphatase complex
CL1052.Contig3_All	1249	0.0721	0.0735	0.1103	0.0938	gi|325184710|emb|CCA19201.1|	442.6	6e-123	serine/threonineprotein phosphatase PP1gamma catalytic subunit putative [Albugo laibachii Nc14]	gi|115476729|ref|NM_001068496.1|	113	5e-22	Oryza sativa Japonica Group Os08g0455600 (Os08g0455600) mRNA, complete cds	sp|P48481|PP12_ACECL	434	5e-122	Serine/threonine-protein phosphatase PP1 isozyme 2 OS=Acetabularia cliftonii PE=3 SV=1	YER133w	434	1e-121	COG0639	Diadenosine tetraphosphatase and related serine/threonine protein phosphatases	K06269	3e-121	433	pop:POPTR_641133	protein phosphatase 1, catalytic subunit [EC:3.1.3.16]		GO:0004721//phosphoprotein phosphatase activity
CL1052.Contig4_All	1317	0.2734	0.3135	0.3312	0.3558	gi|325184710|emb|CCA19201.1|	429.9	4e-119	serine/threonineprotein phosphatase PP1gamma catalytic subunit putative [Albugo laibachii Nc14]	gi|115476729|ref|NM_001068496.1|	113	5e-22	Oryza sativa Japonica Group Os08g0455600 (Os08g0455600) mRNA, complete cds	sp|P48481|PP12_ACECL	424	8e-119	Serine/threonine-protein phosphatase PP1 isozyme 2 OS=Acetabularia cliftonii PE=3 SV=1	YER133w	427	2e-119	COG0639	Diadenosine tetraphosphatase and related serine/threonine protein phosphatases	K06269	1e-118	424	pop:POPTR_641133	protein phosphatase 1, catalytic subunit [EC:3.1.3.16]	GO:0006470//protein dephosphorylation	GO:0004722//protein serine/threonine phosphatase activity	GO:0000164//protein phosphatase type 1 complex
CL1053.Contig1_All	314	3.3689	3.5066	2.8515	2.5371	gi|58613553|gb|AAW79363.1|	48.1	3e-21	chloroplast light harvesting complex protein [Heterocapsa triquetra]
CL1053.Contig10_All	1253	12.9151	13.9501	15.5927	15.3152	gi|58613553|gb|AAW79363.1|	472.6	6e-132	chloroplast light harvesting complex protein [Heterocapsa triquetra]	gi|58613552|gb|AY826902.1|	103	4e-19	Heterocapsa triquetra clone HTLHC6711 chloroplast light harvesting complex protein mRNA, complete cds; nuclear gene for chloroplast product	sp|Q39709|FCP_ISOGA	63.5	2e-10	Fucoxanthin-chlorophyll a-c binding protein, chloroplastic OS=Isochrysis galbana GN=FCP PE=1 SV=1						K08910	6e-11	67	cme:CMQ142C	light-harvesting complex I chlorophyll a/b binding protein 4
CL1053.Contig11_All	413	2.6158	3.6658	3.0018	2.4963	gi|58613553|gb|AAW79363.1|	70.9	7e-12	chloroplast light harvesting complex protein [Heterocapsa triquetra]
CL1053.Contig12_All	266	20.984	19.4032	20.1103	21.7573	gi|58613553|gb|AAW79363.1|	144.1	6e-34	chloroplast light harvesting complex protein [Heterocapsa triquetra]	gi|58613552|gb|AY826902.1|	65.9	2e-08	Heterocapsa triquetra clone HTLHC6711 chloroplast light harvesting complex protein mRNA, complete cds; nuclear gene for chloroplast product
CL1053.Contig13_All	1641	3.2094	2.8656	3.5816	3.7124	gi|58613553|gb|AAW79363.1|	612.8	5e-174	chloroplast light harvesting complex protein [Heterocapsa triquetra]	gi|58613552|gb|AY826902.1|	93.7	6e-16	Heterocapsa triquetra clone HTLHC6711 chloroplast light harvesting complex protein mRNA, complete cds; nuclear gene for chloroplast product	sp|Q39709|FCP_ISOGA	65.5	9e-11	Fucoxanthin-chlorophyll a-c binding protein, chloroplastic OS=Isochrysis galbana GN=FCP PE=1 SV=1	slr1205	69.3	2e-11	COG2146	Ferredoxin subunits of nitrite reductase and ring-hydroxylating dioxygenases	K08910	1e-11	69.7	cme:CMQ142C	light-harvesting complex I chlorophyll a/b binding protein 4
CL1053.Contig14_All	258	21.2858	22.5833	21.1788	20.7064	gi|58613553|gb|AAW79363.1|	135.6	2e-31	chloroplast light harvesting complex protein [Heterocapsa triquetra]	gi|58613552|gb|AY826902.1|	123	9e-26	Heterocapsa triquetra clone HTLHC6711 chloroplast light harvesting complex protein mRNA, complete cds; nuclear gene for chloroplast product
CL1053.Contig15_All	1240	3.5213	2.4789	3.5549	3.5335	gi|58613553|gb|AAW79363.1|	391.7	1e-107	chloroplast light harvesting complex protein [Heterocapsa triquetra]	gi|58613552|gb|AY826902.1|	87.7	3e-14	Heterocapsa triquetra clone HTLHC6711 chloroplast light harvesting complex protein mRNA, complete cds; nuclear gene for chloroplast product	sp|Q39709|FCP_ISOGA	68.2	1e-11	Fucoxanthin-chlorophyll a-c binding protein, chloroplastic OS=Isochrysis galbana GN=FCP PE=1 SV=1						K08910	2e-11	68.9	cme:CMQ142C	light-harvesting complex I chlorophyll a/b binding protein 4
CL1053.Contig16_All	1619	10.5098	8.827	11.5856	10.0005	gi|58613553|gb|AAW79363.1|	617.5	2e-175	chloroplast light harvesting complex protein [Heterocapsa triquetra]	gi|58613552|gb|AY826902.1|	93.7	5e-16	Heterocapsa triquetra clone HTLHC6711 chloroplast light harvesting complex protein mRNA, complete cds; nuclear gene for chloroplast product	sp|Q39709|FCP_ISOGA	70.5	3e-12	Fucoxanthin-chlorophyll a-c binding protein, chloroplastic OS=Isochrysis galbana GN=FCP PE=1 SV=1	slr1205	69.3	2e-11	COG2146	Ferredoxin subunits of nitrite reductase and ring-hydroxylating dioxygenases	K08910	3e-12	71.6	cme:CMQ142C	light-harvesting complex I chlorophyll a/b binding protein 4
CL1053.Contig17_All	1635	9.2093	8.5162	11.0229	9.1431	gi|58613553|gb|AAW79363.1|	622.1	8e-177	chloroplast light harvesting complex protein [Heterocapsa triquetra]	gi|58613552|gb|AY826902.1|	93.7	6e-16	Heterocapsa triquetra clone HTLHC6711 chloroplast light harvesting complex protein mRNA, complete cds; nuclear gene for chloroplast product	sp|Q39709|FCP_ISOGA	70.5	3e-12	Fucoxanthin-chlorophyll a-c binding protein, chloroplastic OS=Isochrysis galbana GN=FCP PE=1 SV=1	slr1205	69.3	2e-11	COG2146	Ferredoxin subunits of nitrite reductase and ring-hydroxylating dioxygenases	K08910	3e-12	71.6	cme:CMQ142C	light-harvesting complex I chlorophyll a/b binding protein 4
CL1053.Contig18_All	1650	0.2046	0.3337	0.3061	0.2698	gi|58613553|gb|AAW79363.1|	606.7	3e-172	chloroplast light harvesting complex protein [Heterocapsa triquetra]	gi|58613552|gb|AY826902.1|	93.7	6e-16	Heterocapsa triquetra clone HTLHC6711 chloroplast light harvesting complex protein mRNA, complete cds; nuclear gene for chloroplast product	sp|Q39709|FCP_ISOGA	70.5	3e-12	Fucoxanthin-chlorophyll a-c binding protein, chloroplastic OS=Isochrysis galbana GN=FCP PE=1 SV=1	slr1205	69.3	2e-11	COG2146	Ferredoxin subunits of nitrite reductase and ring-hydroxylating dioxygenases	K08910	3e-12	71.6	cme:CMQ142C	light-harvesting complex I chlorophyll a/b binding protein 4
CL1053.Contig19_All	332	1.0847	1.1055	0.8298	1.5527	gi|58613553|gb|AAW79363.1|	82	3e-15	chloroplast light harvesting complex protein [Heterocapsa triquetra]
CL1053.Contig2_All	407	9.2351	11.9485	8.687	10.4777	gi|58613553|gb|AAW79363.1|	71.6	4e-12	chloroplast light harvesting complex protein [Heterocapsa triquetra]
CL1053.Contig3_All	1264	11.1111	10.7073	12.4964	11.9194	gi|58613553|gb|AAW79363.1|	464.9	1e-129	chloroplast light harvesting complex protein [Heterocapsa triquetra]	gi|58613552|gb|AY826902.1|	99.6	7e-18	Heterocapsa triquetra clone HTLHC6711 chloroplast light harvesting complex protein mRNA, complete cds; nuclear gene for chloroplast product	sp|Q39709|FCP_ISOGA	66.6	3e-11	Fucoxanthin-chlorophyll a-c binding protein, chloroplastic OS=Isochrysis galbana GN=FCP PE=1 SV=1						K08910	3e-11	68.2	cme:CMQ142C	light-harvesting complex I chlorophyll a/b binding protein 4
CL1053.Contig4_All	1223	4.3431	3.1886	4.036	4.1574	gi|58613553|gb|AAW79363.1|	48.1	2e-113	chloroplast light harvesting complex protein [Heterocapsa triquetra]	gi|58613552|gb|AY826902.1|	87.7	3e-14	Heterocapsa triquetra clone HTLHC6711 chloroplast light harvesting complex protein mRNA, complete cds; nuclear gene for chloroplast product	sp|Q39709|FCP_ISOGA	68.2	9e-12	Fucoxanthin-chlorophyll a-c binding protein, chloroplastic OS=Isochrysis galbana GN=FCP PE=1 SV=1						K08910	2e-11	68.9	cme:CMQ142C	light-harvesting complex I chlorophyll a/b binding protein 4
CL1053.Contig5_All	1338	6.3921	7.3892	7.0866	6.3568	gi|58613553|gb|AAW79363.1|	460.7	2e-128	chloroplast light harvesting complex protein [Heterocapsa triquetra]	gi|58613552|gb|AY826902.1|	103	5e-19	Heterocapsa triquetra clone HTLHC6711 chloroplast light harvesting complex protein mRNA, complete cds; nuclear gene for chloroplast product	sp|Q39709|FCP_ISOGA	65.5	7e-11	Fucoxanthin-chlorophyll a-c binding protein, chloroplastic OS=Isochrysis galbana GN=FCP PE=1 SV=1						K08910	3e-11	68.2	cme:CMQ142C	light-harvesting complex I chlorophyll a/b binding protein 4
CL1053.Contig6_All	1261	50.9756	45.6778	58.8072	49.2032	gi|58613553|gb|AAW79363.1|	468	1e-130	chloroplast light harvesting complex protein [Heterocapsa triquetra]	gi|58613552|gb|AY826902.1|	107	3e-20	Heterocapsa triquetra clone HTLHC6711 chloroplast light harvesting complex protein mRNA, complete cds; nuclear gene for chloroplast product	sp|Q39709|FCP_ISOGA	64.7	1e-10	Fucoxanthin-chlorophyll a-c binding protein, chloroplastic OS=Isochrysis galbana GN=FCP PE=1 SV=1						K08910	7e-10	63.5	cme:CMQ142C	light-harvesting complex I chlorophyll a/b binding protein 4
CL1053.Contig7_All	430	6.4381	8.0553	6.1401	6.5389	gi|58613553|gb|AAW79363.1|	70.9	7e-12	chloroplast light harvesting complex protein [Heterocapsa triquetra]
CL1053.Contig8_All	454	6.2465	7.8821	6.7257	5.6771	gi|58613553|gb|AAW79363.1|	85.5	2e-16	chloroplast light harvesting complex protein [Heterocapsa triquetra]
CL1053.Contig9_All	513	9.0379	10.8211	9.3535	8.4954	gi|58613553|gb|AAW79363.1|	121.7	5e-27	chloroplast light harvesting complex protein [Heterocapsa triquetra]	gi|58613552|gb|AY826902.1|	73.8	2e-10	Heterocapsa triquetra clone HTLHC6711 chloroplast light harvesting complex protein mRNA, complete cds; nuclear gene for chloroplast product
CL1054.Contig1_All	373	217.77	203.56	247.373	214.522
CL1054.Contig2_All	821	69.5773	49.7057	79.1383	69.4368
CL1054.Contig3_All	840	85.1518	72.4488	103.013	92.0503	gi|412985702|emb|CCO19148.1|	58.9	1e-07	predicted protein [Bathycoccus prasinos]
CL1054.Contig4_All	899	52.4498	42.867	58.0219	53.4299	gi|412985702|emb|CCO19148.1|	53.9	4e-06	predicted protein [Bathycoccus prasinos]
CL1055.Contig1_All	602	6.5054	8.4592	7.0554	5.4101	gi|317134933|gb|ADV03029.1|	275.8	3e-73	ribosomal protein S11 [Karlodinium veneficum]	gi|317134932|gb|GU372991.1|	111	9e-22	Karlodinium veneficum strain CCMP2778 ribosomal protein S11 (RP-S11) mRNA, complete cds	sp|P17093|RS11_SOYBN	197	3e-51	40S ribosomal protein S11 OS=Glycine max GN=RPS11 PE=2 SV=2	YDR025w	194	7e-50	COG0186	Ribosomal protein S17	K02949	3e-51	199	gmx:100784140	small subunit ribosomal protein S11e	GO:0006412//translation	GO:0003735//structural constituent of ribosome;GO:0003723//RNA binding	GO:0005840//ribosome;GO:0009536//plastid
CL1055.Contig10_All	617	55.7023	97.7786	44.0565	39.3048	gi|317134933|gb|ADV03029.1|	277.7	8e-74	ribosomal protein S11 [Karlodinium veneficum]	gi|317134972|gb|GU373011.1|	165	7e-38	Amphidinium carterae strain CCMP1314 ribosomal protein S11 (RP-S11) mRNA, complete cds	sp|P17093|RS11_SOYBN	196	7e-51	40S ribosomal protein S11 OS=Glycine max GN=RPS11 PE=2 SV=2	YDR025w	192	3e-49	COG0186	Ribosomal protein S17	K02949	8e-51	197	gmx:100784140	small subunit ribosomal protein S11e	GO:0006412//translation	GO:0003735//structural constituent of ribosome;GO:0003723//RNA binding	GO:0005840//ribosome;GO:0009536//plastid
CL1055.Contig11_All	635	3.1545	3.2151	2.7478	1.9926	gi|317134933|gb|ADV03029.1|	274.2	1e-72	ribosomal protein S11 [Karlodinium veneficum]	gi|317134972|gb|GU373011.1|	111	9e-22	Amphidinium carterae strain CCMP1314 ribosomal protein S11 (RP-S11) mRNA, complete cds	sp|P17093|RS11_SOYBN	194	3e-50	40S ribosomal protein S11 OS=Glycine max GN=RPS11 PE=2 SV=2	YDR025w	195	4e-50	COG0186	Ribosomal protein S17	K02949	2e-50	196	pop:POPTR_813678	small subunit ribosomal protein S11e	GO:0006412//translation	GO:0003735//structural constituent of ribosome;GO:0003723//RNA binding	GO:0005840//ribosome;GO:0009536//plastid
CL1055.Contig12_All	637	16.1825	16.9611	16.6512	13.1316	gi|317134933|gb|ADV03029.1|	275.8	3e-73	ribosomal protein S11 [Karlodinium veneficum]	gi|317134972|gb|GU373011.1|	111	9e-22	Amphidinium carterae strain CCMP1314 ribosomal protein S11 (RP-S11) mRNA, complete cds	sp|P17093|RS11_SOYBN	197	3e-51	40S ribosomal protein S11 OS=Glycine max GN=RPS11 PE=2 SV=2	YDR025w	194	8e-50	COG0186	Ribosomal protein S17	K02949	4e-51	199	gmx:100784140	small subunit ribosomal protein S11e	GO:0006412//translation	GO:0003735//structural constituent of ribosome;GO:0003723//RNA binding	GO:0005840//ribosome;GO:0009536//plastid
CL1055.Contig13_All	631	13.2332	15.5592	15.5361	12.2168	gi|317134933|gb|ADV03029.1|	275.8	3e-73	ribosomal protein S11 [Karlodinium veneficum]	gi|317134972|gb|GU373011.1|	119	4e-24	Amphidinium carterae strain CCMP1314 ribosomal protein S11 (RP-S11) mRNA, complete cds	sp|P17093|RS11_SOYBN	197	3e-51	40S ribosomal protein S11 OS=Glycine max GN=RPS11 PE=2 SV=2	YDR025w	194	8e-50	COG0186	Ribosomal protein S17	K02949	4e-51	199	gmx:100784140	small subunit ribosomal protein S11e	GO:0006412//translation	GO:0003735//structural constituent of ribosome;GO:0003723//RNA binding	GO:0005840//ribosome;GO:0009536//plastid
CL1055.Contig14_All	648	0.2779	0.3894	0.2126	0.2893	gi|317134933|gb|ADV03029.1|	279.3	3e-74	ribosomal protein S11 [Karlodinium veneficum]	gi|317134972|gb|GU373011.1|	127	2e-26	Amphidinium carterae strain CCMP1314 ribosomal protein S11 (RP-S11) mRNA, complete cds	sp|P17093|RS11_SOYBN	197	3e-51	40S ribosomal protein S11 OS=Glycine max GN=RPS11 PE=2 SV=2	YDR025w	192	5e-49	COG0186	Ribosomal protein S17	K02949	4e-51	199	gmx:100784140	small subunit ribosomal protein S11e	GO:0006412//translation	GO:0003735//structural constituent of ribosome;GO:0003723//RNA binding	GO:0005840//ribosome;GO:0009536//plastid
CL1055.Contig15_All	647	34.4738	42.8288	30.907	28.3924	gi|317134933|gb|ADV03029.1|	278.5	5e-74	ribosomal protein S11 [Karlodinium veneficum]	gi|317134932|gb|GU372991.1|	145	7e-32	Karlodinium veneficum strain CCMP2778 ribosomal protein S11 (RP-S11) mRNA, complete cds	sp|P17093|RS11_SOYBN	197	4e-51	40S ribosomal protein S11 OS=Glycine max GN=RPS11 PE=2 SV=2	YDR025w	194	8e-50	COG0186	Ribosomal protein S17	K02949	5e-51	198	gmx:100784140	small subunit ribosomal protein S11e	GO:0006412//translation	GO:0003735//structural constituent of ribosome;GO:0003723//RNA binding	GO:0005840//ribosome;GO:0009536//plastid
CL1055.Contig16_All	605	0.2604	0.3033	0.1897	0.1549	gi|317134933|gb|ADV03029.1|	279.3	2e-74	ribosomal protein S11 [Karlodinium veneficum]	gi|317134972|gb|GU373011.1|	127	1e-26	Amphidinium carterae strain CCMP1314 ribosomal protein S11 (RP-S11) mRNA, complete cds	sp|P17093|RS11_SOYBN	196	6e-51	40S ribosomal protein S11 OS=Glycine max GN=RPS11 PE=2 SV=2	YDR025w	192	4e-49	COG0186	Ribosomal protein S17	K02949	8e-51	197	gmx:100784140	small subunit ribosomal protein S11e	GO:0006412//translation	GO:0003735//structural constituent of ribosome;GO:0003723//RNA binding	GO:0005840//ribosome;GO:0009536//plastid
CL1055.Contig17_All	615	1.4273	1.3801	1.3066	0.7239	gi|317134933|gb|ADV03029.1|	279.3	3e-74	ribosomal protein S11 [Karlodinium veneficum]	gi|317134972|gb|GU373011.1|	127	1e-26	Amphidinium carterae strain CCMP1314 ribosomal protein S11 (RP-S11) mRNA, complete cds	sp|P17093|RS11_SOYBN	196	7e-51	40S ribosomal protein S11 OS=Glycine max GN=RPS11 PE=2 SV=2	YDR025w	192	5e-49	COG0186	Ribosomal protein S17	K02949	8e-51	197	gmx:100784140	small subunit ribosomal protein S11e	GO:0006412//translation	GO:0003735//structural constituent of ribosome;GO:0003723//RNA binding	GO:0005840//ribosome;GO:0009536//plastid
CL1055.Contig18_All	653	16.7511	25.4682	15.9971	11.9487	gi|317134933|gb|ADV03029.1|	274.6	8e-73	ribosomal protein S11 [Karlodinium veneficum]	gi|317134972|gb|GU373011.1|	109	4e-21	Amphidinium carterae strain CCMP1314 ribosomal protein S11 (RP-S11) mRNA, complete cds	sp|P17093|RS11_SOYBN	194	3e-50	40S ribosomal protein S11 OS=Glycine max GN=RPS11 PE=2 SV=2	YDR025w	191	9e-49	COG0186	Ribosomal protein S17	K02949	3e-50	196	gmx:100784140	small subunit ribosomal protein S11e	GO:0006412//translation	GO:0003735//structural constituent of ribosome;GO:0003723//RNA binding	GO:0005840//ribosome;GO:0009536//plastid
CL1055.Contig19_All	612	3.5305	4.3854	4.3891	2.9097	gi|317134933|gb|ADV03029.1|	275.8	3e-73	ribosomal protein S11 [Karlodinium veneficum]	gi|317134932|gb|GU372991.1|	111	9e-22	Karlodinium veneficum strain CCMP2778 ribosomal protein S11 (RP-S11) mRNA, complete cds	sp|P17093|RS11_SOYBN	197	3e-51	40S ribosomal protein S11 OS=Glycine max GN=RPS11 PE=2 SV=2	YDR025w	194	7e-50	COG0186	Ribosomal protein S17	K02949	3e-51	199	gmx:100784140	small subunit ribosomal protein S11e	GO:0006412//translation	GO:0003735//structural constituent of ribosome;GO:0003723//RNA binding	GO:0005840//ribosome;GO:0009536//plastid
CL1055.Contig2_All	612	0.0368	0.1124	0.0375	0.1149	gi|317134933|gb|ADV03029.1|	278.1	6e-74	ribosomal protein S11 [Karlodinium veneficum]	gi|317134972|gb|GU373011.1|	119	4e-24	Amphidinium carterae strain CCMP1314 ribosomal protein S11 (RP-S11) mRNA, complete cds	sp|P17093|RS11_SOYBN	196	6e-51	40S ribosomal protein S11 OS=Glycine max GN=RPS11 PE=2 SV=2	YDR025w	192	5e-49	COG0186	Ribosomal protein S17	K02949	8e-51	197	gmx:100784140	small subunit ribosomal protein S11e	GO:0006412//translation	GO:0003735//structural constituent of ribosome;GO:0003723//RNA binding	GO:0005840//ribosome;GO:0009536//plastid
CL1055.Contig20_All	247	19.0445	28.9755	14.9648	12.0475	gi|317134973|gb|ADV03049.1|	102.1	2e-21	ribosomal protein S11 [Amphidinium carterae]					sp|P25460|RS11_MAIZE	75.5	7e-15	40S ribosomal protein S11 OS=Zea mays GN=RPS11 PE=2 SV=1	YDR025w	63.9	7e-11	COG0186	Ribosomal protein S17	K02949	8e-15	76.6	pop:POPTR_738092	small subunit ribosomal protein S11e	GO:0006412//translation	GO:0003735//structural constituent of ribosome;GO:0003723//RNA binding	GO:0005840//ribosome;GO:0009536//plastid
CL1055.Contig21_All	244	29.5175	38.2629	25.7813	22.9508	gi|317134973|gb|ADV03049.1|	99.8	1e-20	ribosomal protein S11 [Amphidinium carterae]					sp|P25460|RS11_MAIZE	73.6	3e-14	40S ribosomal protein S11 OS=Zea mays GN=RPS11 PE=2 SV=1	YDR025w	63.9	7e-11	COG0186	Ribosomal protein S17	K02949	3e-14	74.7	pop:POPTR_738092	small subunit ribosomal protein S11e	GO:0006412//translation	GO:0003735//structural constituent of ribosome;GO:0003723//RNA binding	GO:0005840//ribosome;GO:0009536//plastid
CL1055.Contig3_All	630	0.8217	1.2744	0.8017	0.7438	gi|317134933|gb|ADV03029.1|	279.3	3e-74	ribosomal protein S11 [Karlodinium veneficum]	gi|317134932|gb|GU372991.1|	119	4e-24	Karlodinium veneficum strain CCMP2778 ribosomal protein S11 (RP-S11) mRNA, complete cds	sp|P17093|RS11_SOYBN	197	3e-51	40S ribosomal protein S11 OS=Glycine max GN=RPS11 PE=2 SV=2	YDR025w	192	5e-49	COG0186	Ribosomal protein S17	K02949	4e-51	199	gmx:100784140	small subunit ribosomal protein S11e	GO:0006412//translation	GO:0003735//structural constituent of ribosome;GO:0003723//RNA binding	GO:0005840//ribosome;GO:0009536//plastid
CL1055.Contig4_All	651	48.4369	72.869	43.1662	33.9047	gi|317134933|gb|ADV03029.1|	277.3	1e-73	ribosomal protein S11 [Karlodinium veneficum]	gi|317134972|gb|GU373011.1|	147	2e-32	Amphidinium carterae strain CCMP1314 ribosomal protein S11 (RP-S11) mRNA, complete cds	sp|P17093|RS11_SOYBN	195	2e-50	40S ribosomal protein S11 OS=Glycine max GN=RPS11 PE=2 SV=2	YDR025w	190	1e-48	COG0186	Ribosomal protein S17	K02949	3e-50	196	gmx:100784140	small subunit ribosomal protein S11e	GO:0006412//translation	GO:0003735//structural constituent of ribosome;GO:0003723//RNA binding	GO:0005840//ribosome;GO:0009536//plastid
CL1055.Contig5_All	648	3.647	5.3807	3.3304	2.7119	gi|317134933|gb|ADV03029.1|	279.3	3e-74	ribosomal protein S11 [Karlodinium veneficum]	gi|317134972|gb|GU373011.1|	133	3e-28	Amphidinium carterae strain CCMP1314 ribosomal protein S11 (RP-S11) mRNA, complete cds	sp|P17093|RS11_SOYBN	197	5e-51	40S ribosomal protein S11 OS=Glycine max GN=RPS11 PE=2 SV=2	YDR025w	193	2e-49	COG0186	Ribosomal protein S17	K02949	7e-51	198	gmx:100784140	small subunit ribosomal protein S11e	GO:0006412//translation	GO:0003735//structural constituent of ribosome;GO:0003723//RNA binding	GO:0005840//ribosome;GO:0009536//plastid
CL1055.Contig6_All	631	13.2332	15.4865	10.6606	11.0285	gi|317134933|gb|ADV03029.1|	278.5	5e-74	ribosomal protein S11 [Karlodinium veneficum]	gi|317134972|gb|GU373011.1|	165	7e-38	Amphidinium carterae strain CCMP1314 ribosomal protein S11 (RP-S11) mRNA, complete cds	sp|P17093|RS11_SOYBN	194	3e-50	40S ribosomal protein S11 OS=Glycine max GN=RPS11 PE=2 SV=2	YDR025w	191	6e-49	COG0186	Ribosomal protein S17	K02949	4e-50	195	gmx:100784140	small subunit ribosomal protein S11e	GO:0006412//translation	GO:0003735//structural constituent of ribosome;GO:0003723//RNA binding	GO:0005840//ribosome;GO:0009536//plastid
CL1055.Contig7_All	610	43.8335	73.0286	35.2658	26.8112	gi|317134933|gb|ADV03029.1|	278.1	6e-74	ribosomal protein S11 [Karlodinium veneficum]	gi|317134972|gb|GU373011.1|	101	8e-19	Amphidinium carterae strain CCMP1314 ribosomal protein S11 (RP-S11) mRNA, complete cds	sp|P17093|RS11_SOYBN	191	2e-49	40S ribosomal protein S11 OS=Glycine max GN=RPS11 PE=2 SV=2	YDR025w	191	8e-49	COG0186	Ribosomal protein S17	K02949	2e-49	192	gmx:100784140	small subunit ribosomal protein S11e	GO:0006412//translation	GO:0003735//structural constituent of ribosome;GO:0003723//RNA binding	GO:0005840//ribosome;GO:0009536//plastid
CL1055.Contig8_All	634	10.1175	13.3147	11.6241	8.7959	gi|317134933|gb|ADV03029.1|	275	6e-73	ribosomal protein S11 [Karlodinium veneficum]	gi|317134972|gb|GU373011.1|	161	1e-36	Amphidinium carterae strain CCMP1314 ribosomal protein S11 (RP-S11) mRNA, complete cds	sp|P17093|RS11_SOYBN	193	8e-50	40S ribosomal protein S11 OS=Glycine max GN=RPS11 PE=2 SV=2	YDR025w	193	2e-49	COG0186	Ribosomal protein S17	K02949	7e-50	194	rcu:RCOM_0658740	small subunit ribosomal protein S11e	GO:0006412//translation	GO:0003735//structural constituent of ribosome;GO:0003723//RNA binding	GO:0005840//ribosome;GO:0009536//plastid
CL1055.Contig9_All	656	32.1138	48.8851	29.2931	24.3239	gi|317134933|gb|ADV03029.1|	278.5	5e-74	ribosomal protein S11 [Karlodinium veneficum]	gi|317134972|gb|GU373011.1|	163	3e-37	Amphidinium carterae strain CCMP1314 ribosomal protein S11 (RP-S11) mRNA, complete cds	sp|P17093|RS11_SOYBN	194	5e-50	40S ribosomal protein S11 OS=Glycine max GN=RPS11 PE=2 SV=2	YDR025w	189	3e-48	COG0186	Ribosomal protein S17	K02949	6e-50	195	gmx:100784140	small subunit ribosomal protein S11e	GO:0006412//translation	GO:0003735//structural constituent of ribosome;GO:0003723//RNA binding	GO:0005840//ribosome;GO:0009536//plastid
CL1056.Contig1_All	486	10.6052	14.1126	10.0621	10.2691
CL1056.Contig10_All	271	10.2154	10.5807	9.6578	9.7701
CL1056.Contig11_All	479	21.2854	26.1954	21.8082	22.0124
CL1056.Contig12_All	294	22.8133	29.883	21.1624	17.4537
CL1056.Contig13_All	469	34.1685	44.8508	34.7559	31.4744	gi|125606025|gb|EAZ45061.1|	53.5	1e-06	hypothetical protein OsJ_29701 [Oryza sativa Japonica Group]
CL1056.Contig2_All	470	8.3324	9.4684	9.0857	9.0733	gi|41400381|gb|AAS07042.1|	59.3	2e-08	minus agglutinin [Chlamydomonas reinhardtii]					sp|Q9FFW5|PERK8_ARATH	53.1	7e-08	Proline-rich receptor-like protein kinase PERK8 OS=Arabidopsis thaliana GN=PERK8 PE=1 SV=1						K01051	3e-06	48.9	gmx:100776781	pectinesterase [EC:3.1.1.11]
CL1056.Contig3_All	479	7.1891	11.4934	9.1546	8.0712	gi|125606025|gb|EAZ45061.1|	59.7	2e-08	hypothetical protein OsJ_29701 [Oryza sativa Japonica Group]
CL1056.Contig4_All	445	17.3482	28.867	18.9343	20.7983
CL1056.Contig5_All	326	13.6699	17.7319	14.5075	11.9311
CL1056.Contig6_All	439	7.434	10.137	8.3153	7.1521	gi|41400381|gb|AAS07042.1|	54.7	5e-07	minus agglutinin [Chlamydomonas reinhardtii]					sp|Q9FFW5|PERK8_ARATH	50.8	3e-07	Proline-rich receptor-like protein kinase PERK8 OS=Arabidopsis thaliana GN=PERK8 PE=1 SV=1
CL1056.Contig7_All	443	4.8774	5.7477	6.1154	4.6545	gi|308807743|ref|XP_003081182.1|	60.1	1e-08	unnamed protein product [Ostreococcus tauri] >gi|116059644|emb|CAL55351.1| unnamed protein product, partial [Ostreococcus tauri]
CL1056.Contig8_All	458	20.738	20.4347	23.3595	17.7523
CL1056.Contig9_All	397	6.4063	7.8004	7.6336	6.7283	gi|323454001|gb|EGB09872.1|	58.2	4e-08	hypothetical protein AURANDRAFT_71291, partial [Aureococcus anophagefferens]
CL1057.Contig1_All	1420	5.4207	5.3955	4.1552	6.7818	gi|21322711|emb|CAD22154.1|	77	8e-13	pherophorin-dz1 protein [Volvox carteri f. nagariensis]	gi|102139544|gb|AC148873.2|	67.9	3e-08	Chlamydomonas reinhardtii clone cr-7K15, complete sequence	sp|Q9FPQ6|GP1_CHLRE	211	1e-54	Vegetative cell wall protein gp1 OS=Chlamydomonas reinhardtii GN=GP1 PE=2 SV=1	XF0818	129	2e-29	COG2730	Endoglucanase	K14709	1e-41	169	vcn:VOLCADRAFT_104214	solute carrier family 39 (zinc transporter), member 1/2/3
CL1059.Contig1_All	533	0.9712	1.4633	0.9046	1.0551
CL1059.Contig2_All	494	0.6834	0.7894	1.1619	0.9012
CL106.Contig1_All	1850	1.4964	1.5251	1.6878	1.8871	gi|323449057|gb|EGB04948.1|	271.2	4e-71	putative metacaspase [Aureococcus anophagefferens]					sp|Q7XJE5|MCA2_ARATH	199	6e-51	Metacaspase-2 OS=Arabidopsis thaliana GN=AMC2 PE=1 SV=1	RSc1191	58.2	5e-08	COG2812	DNA polymerase III, gamma/tau subunits	K14306	2e-06	52.8	vcn:VOLCADRAFT_105669	nuclear pore complex protein Nup62	GO:0043069//negative regulation of programmed cell death
CL106.Contig2_All	1819	1.2745	1.3998	1.1233	1.1851	gi|323449057|gb|EGB04948.1|	271.2	4e-71	putative metacaspase [Aureococcus anophagefferens]					sp|Q7XJE5|MCA2_ARATH	199	6e-51	Metacaspase-2 OS=Arabidopsis thaliana GN=AMC2 PE=1 SV=1	RSc1191	58.2	5e-08	COG2812	DNA polymerase III, gamma/tau subunits	K14005	9e-06	50.4	cre:CHLREDRAFT_195444	protein transport protein SEC31	GO:0043069//negative regulation of programmed cell death
CL1060.Contig1_All	370	3.8931	3.1619	4.9019	2.7864	gi|397614401|gb|EJK62774.1|	53.1	1e-06	hypothetical protein THAOC_16598 [Thalassiosira oceanica]
CL1060.Contig2_All	647	29.1166	31.448	34.2426	30.9637	gi|397614401|gb|EJK62774.1|	53.1	3e-06	hypothetical protein THAOC_16598 [Thalassiosira oceanica]
CL1061.Contig1_All	305	12.5449	15.1923	16.5602	10.6016
CL1061.Contig2_All	465	19.4577	18.9431	21.3786	18.4424
CL1062.Contig1_All	328	115.349	118.471	136.001	118.298	gi|58618206|gb|AAW80668.1|	202.6	1e-51	chloroplast glyceraldehyde-3-phosphate dehydrogenase [Heterocapsa triquetra]	gi|117959252|gb|DQ988526.1|	260	8e-67	Alexandrium catenella chloroplast glyceraldehyde-3-phosphate dehydrogenase mRNA, partial cds; nuclear gene for chloroplast product	sp|O09452|G3PA_GUITH	146	2e-36	Glyceraldehyde-3-phosphate dehydrogenase, chloroplastic OS=Guillardia theta GN=GAPC1 PE=2 SV=1	RSc2749	117	5e-27	COG0057	Glyceraldehyde-3-phosphate dehydrogenase/erythrose-4-phosphate dehydrogenase	K00134	3e-27	117	cme:CMM167C	glyceraldehyde 3-phosphate dehydrogenase [EC:1.2.1.12]
CL1062.Contig2_All	358	122.72	124.754	134.416	131.161	gi|117959253|gb|ABK59701.1|	238.4	2e-62	chloroplast glyceraldehyde-3-phosphate dehydrogenase [Alexandrium catenella]	gi|117959252|gb|DQ988526.1|	381	1e-103	Alexandrium catenella chloroplast glyceraldehyde-3-phosphate dehydrogenase mRNA, partial cds; nuclear gene for chloroplast product	sp|O09452|G3PA_GUITH	190	2e-49	Glyceraldehyde-3-phosphate dehydrogenase, chloroplastic OS=Guillardia theta GN=GAPC1 PE=2 SV=1	YPO2157	153	8e-38	COG0057	Glyceraldehyde-3-phosphate dehydrogenase/erythrose-4-phosphate dehydrogenase	K00134	8e-39	156	zma:542333	glyceraldehyde 3-phosphate dehydrogenase [EC:1.2.1.12]
CL1062.Contig3_All	1514	11.7441	10.7422	13.2989	13.5107	gi|58618206|gb|AAW80668.1|	643.7	0	chloroplast glyceraldehyde-3-phosphate dehydrogenase [Heterocapsa triquetra]	gi|117959252|gb|DQ988526.1|	1112	0	Alexandrium catenella chloroplast glyceraldehyde-3-phosphate dehydrogenase mRNA, partial cds; nuclear gene for chloroplast product	sp|O09452|G3PA_GUITH	455	3e-128	Glyceraldehyde-3-phosphate dehydrogenase, chloroplastic OS=Guillardia theta GN=GAPC1 PE=2 SV=1	SPBC32F12.11	394	3e-109	COG0057	Glyceraldehyde-3-phosphate dehydrogenase/erythrose-4-phosphate dehydrogenase	K00134	4e-113	406	osa:4341782	glyceraldehyde 3-phosphate dehydrogenase [EC:1.2.1.12]
CL1062.Contig4_All	1517	96.7641	93.2981	102.67	92.9825	gi|58618206|gb|AAW80668.1|	642.9	0	chloroplast glyceraldehyde-3-phosphate dehydrogenase [Heterocapsa triquetra]	gi|117959252|gb|DQ988526.1|	1112	0	Alexandrium catenella chloroplast glyceraldehyde-3-phosphate dehydrogenase mRNA, partial cds; nuclear gene for chloroplast product	sp|O09452|G3PA_GUITH	456	2e-128	Glyceraldehyde-3-phosphate dehydrogenase, chloroplastic OS=Guillardia theta GN=GAPC1 PE=2 SV=1	SPBC32F12.11	393	4e-109	COG0057	Glyceraldehyde-3-phosphate dehydrogenase/erythrose-4-phosphate dehydrogenase	K00134	1e-113	408	zma:100191900	glyceraldehyde 3-phosphate dehydrogenase [EC:1.2.1.12]
CL1062.Contig5_All	897	3.7135	5.5238	3.8648	3.6309	gi|58618206|gb|AAW80668.1|	79.7	1e-34	chloroplast glyceraldehyde-3-phosphate dehydrogenase [Heterocapsa triquetra]					sp|O09452|G3PA_GUITH	71.2	6e-26	Glyceraldehyde-3-phosphate dehydrogenase, chloroplastic OS=Guillardia theta GN=GAPC1 PE=2 SV=1	XF0457	58.2	7e-16	COG0057	Glyceraldehyde-3-phosphate dehydrogenase/erythrose-4-phosphate dehydrogenase	K00134	1e-18	62.8	cme:CMM167C	glyceraldehyde 3-phosphate dehydrogenase [EC:1.2.1.12]
CL1062.Contig6_All	349	39.1456	36.5446	43.2856	37.127	gi|58618206|gb|AAW80668.1|	136.3	1e-31	chloroplast glyceraldehyde-3-phosphate dehydrogenase [Heterocapsa triquetra]
CL1063.Contig1_All	634	10.3305	10.4926	7.677	9.8676	gi|323456752|gb|EGB12618.1|	53.1	3e-06	hypothetical protein AURANDRAFT_70520 [Aureococcus anophagefferens]					sp|Q9C6S1|FH14_ARATH	49.3	1e-07	Formin-like protein 14 OS=Arabidopsis thaliana GN=FH14 PE=3 SV=3	tolA	56.2	4e-08	COG3064	Membrane protein involved in colicin uptake	K13171	5e-09	59.3	aly:ARALYDRAFT_901882	serine/arginine repetitive matrix protein 1
CL1063.Contig2_All	394	0.8569	0.7569	0.9906	0.8326	gi|238011446|gb|ACR36758.1|	58.5	3e-08	unknown [Zea mays]														K13171	2e-06	48.9	aly:ARALYDRAFT_901882	serine/arginine repetitive matrix protein 1
CL1064.Contig1_All	666	13.8219	17.2559	13.5131	17.4501	gi|384248738|gb|EIE22221.1|	260	2e-68	mitochondrial chaperonin 60 [Coccomyxa subellipsoidea C-169]	gi|226519393|gb|CP001329.1|	61.9	8e-07	Micromonas sp. RCC299 chromosome 9, complete sequence	sp|P29197|CH60A_ARATH	244	2e-65	Chaperonin CPN60, mitochondrial OS=Arabidopsis thaliana GN=CPN60 PE=1 SV=2	AGc1220	237	1e-62	COG0459	Chaperonin GroEL (HSP60 family)	K04077	2e-67	253	mtr:MTR_1g090140	chaperonin GroEL	GO:0042026//protein refolding;GO:0009408//response to heat;GO:0046686//response to cadmium ion	GO:0005507//copper ion binding;GO:0005524//ATP binding	GO:0005759//mitochondrial matrix;GO:0009507//chloroplast;GO:0022626//cytosolic ribosome;GO:0005886//plasma membrane
CL1064.Contig2_All	1754	33.8889	34.5915	36.6106	37.1636	gi|302792943|ref|XP_002978237.1|	693.3	0	hypothetical protein SELMODRAFT_108429 [Selaginella moellendorffii] >gi|300154258|gb|EFJ20894.1| hypothetical protein SELMODRAFT_108429 [Selaginella moellendorffii]	gi|371940443|dbj|AB661637.1|	95.6	2e-16	Ulva pertusa UpHsp60 gene for heat shock protein 60, complete cds	sp|P29185|CH61_MAIZE	680	0	Chaperonin CPN60-1, mitochondrial OS=Zea mays GN=CPN60I PE=1 SV=2	SMa0744	637	0	COG0459	Chaperonin GroEL (HSP60 family)	K04077	0	693	smo:SELMODRAFT_108429	chaperonin GroEL	GO:0042026//protein refolding;GO:0009408//response to heat;GO:0046686//response to cadmium ion	GO:0005507//copper ion binding;GO:0005524//ATP binding	GO:0005759//mitochondrial matrix;GO:0009507//chloroplast;GO:0022626//cytosolic ribosome;GO:0005886//plasma membrane
CL1064.Contig3_All	205	9.9909	11.6373	9.1834	8.8009	gi|386363671|emb|CBL93634.1|	107.1	9e-23	mitochondrial chaperonin 60 precursor [Chlamydomonas reinhardtii]	gi|371940439|dbj|AB200394.1|	117	4e-24	Ulva pertusa HSP60 mRNA for heat shock protein 60, complete cds	sp|Q8L7B5|CH60B_ARATH	105	8e-24	Chaperonin CPN60-like 1, mitochondrial OS=Arabidopsis thaliana GN=At2g33210 PE=1 SV=1	SMc00913	99.4	1e-21	COG0459	Chaperonin GroEL (HSP60 family)	K04077	6e-24	107	cre:CHLREDRAFT_115081	chaperonin GroEL	GO:0007010//cytoskeleton organization;GO:0006094//gluconeogenesis;GO:0009220//pyrimidine ribonucleotide biosynthetic process;GO:0010498//proteasomal protein catabolic process;GO:0006954//inflammatory response;GO:0046686//response to cadmium ion;GO:0009408//response to heat;GO:0042026//protein refolding	GO:0005507//copper ion binding;GO:0005524//ATP binding	GO:0005774//vacuolar membrane;GO:0009941//chloroplast envelope;GO:0022626//cytosolic ribosome;GO:0005759//mitochondrial matrix;GO:0009570//chloroplast stroma;GO:0005886//plasma membrane
CL1065.Contig1_All	877	10.4965	8.0822	12.9583	9.1373
CL1065.Contig2_All	528	4.5611	4.4314	4.6091	4.4377
CL1066.Contig1_All	204	3.3099	1.9116	0.3376	1.8377
CL1066.Contig2_All	1018	1.9898	0.2704	0.2481	1.0358	gi|254033592|gb|ACT55264.1|	54.7	3e-06	formin 2A [Physcomitrella patens]					sp|Q9FLQ7|FH20_ARATH	72	5e-13	Formin-like protein 20 OS=Arabidopsis thaliana GN=FH20 PE=2 SV=3	Cgl1939	62.4	1e-09	COG0532	Translation initiation factor 2 (IF-2; GTPase)	K14325	3e-11	67.8	bdi:100845778	RNA-binding protein with serine-rich domain 1
CL1066.Contig3_All	594	0.4547	0.0386	0.0773	0.2761	gi|326513326|dbj|BAK06903.1|	70.1	2e-11	predicted protein [Hordeum vulgare subsp. vulgare]					sp|Q6MWG9|FH18_ORYSJ	48.1	4e-06	Formin-like protein 18 OS=Oryza sativa subsp. japonica GN=FH18 PE=2 SV=1	DRA0212	50.1	3e-06	COG2377	Predicted molecular chaperone distantly related to HSP70-fold metalloproteases	K14325	2e-07	53.9	mtr:MTR_2g069490	RNA-binding protein with serine-rich domain 1
CL1067.Contig1_All	281	13.0557	16.0817	12.7456	12.591	gi|356495409|ref|XP_003516570.1|	67	1e-10	PREDICTED: uncharacterized protein LOC100777163 [Glycine max]					sp|Q9FPQ6|GP1_CHLRE	55.5	7e-09	Vegetative cell wall protein gp1 OS=Chlamydomonas reinhardtii GN=GP1 PE=2 SV=1						K12826	6e-08	53.9	rcu:RCOM_1353370	splicing factor 3A subunit 2	GO:0044763
CL1068.Contig1_All	1461	0.1386	0.1884	0.2357	0.2887	gi|428173758|gb|EKX42658.1|	86.3	1e-15	hypothetical protein GUITHDRAFT_73694 [Guillardia theta CCMP2712]					sp|Q9LM55|FBK8_ARATH	74.7	1e-13	F-box/kelch-repeat protein At1g22040 OS=Arabidopsis thaliana GN=At1g22040 PE=2 SV=1	Cgl1939	58.2	4e-08	COG0532	Translation initiation factor 2 (IF-2; GTPase)	K10457	1e-34	146	smo:SELMODRAFT_99292	kelch-like protein 20
CL1068.Contig2_All	4265	3.5515	4.0231	3.2998	2.8842	gi|323454001|gb|EGB09872.1|	85.9	6e-15	hypothetical protein AURANDRAFT_71291, partial [Aureococcus anophagefferens]					sp|Q9SEE9|SR45_ARATH	80.1	1e-14	Arginine/serine-rich protein 45 OS=Arabidopsis thaliana GN=SR45 PE=1 SV=1	Cgl1939	58.2	1e-07	COG0532	Translation initiation factor 2 (IF-2; GTPase)	K10457	3e-35	149	smo:SELMODRAFT_99292	kelch-like protein 20
CL1068.Contig3_All	1513	0.1785	0.1971	0.1669	0.1704	gi|428173758|gb|EKX42658.1|	86.3	1e-15	hypothetical protein GUITHDRAFT_73694 [Guillardia theta CCMP2712]					sp|Q9SEE9|SR45_ARATH	80.1	3e-15	Arginine/serine-rich protein 45 OS=Arabidopsis thaliana GN=SR45 PE=1 SV=1	DR1554	60.8	6e-09	COG1307	Uncharacterized protein conserved in bacteria	K10457	9e-36	149	smo:SELMODRAFT_99292	kelch-like protein 20
CL1069.Contig1_All	701	0.8348	0.7199	0.5568	1.2033	gi|157093209|gb|ABV22259.1|	97.1	2e-19	aspartic proteinase [Karlodinium veneficum]					sp|P42210|ASPR_HORVU	57	1e-08	Phytepsin OS=Hordeum vulgare PE=1 SV=1						K08245	5e-09	59.3	osa:4327861	phytepsin [EC:3.4.23.40]
CL1069.Contig2_All	1360	2.6644	2.2264	2.3634	2.6015	gi|157093209|gb|ABV22259.1|	117.5	5e-25	aspartic proteinase [Karlodinium veneficum]					sp|P42211|ASPRX_ORYSJ	94	2e-19	Aspartic proteinase OS=Oryza sativa subsp. japonica GN=RAP PE=2 SV=2	DR2417m	50.4	7e-06	COG0595	Predicted hydrolase of the metallo-beta-lactamase superfamily	K08245	1e-19	95.9	ppp:PHYPADRAFT_186425	phytepsin [EC:3.4.23.40]		GO:0016787//hydrolase activity
CL1069.Contig3_All	1486	1.1662	1.1269	1.236	1.4506	gi|157093209|gb|ABV22259.1|	113.2	1e-23	aspartic proteinase [Karlodinium veneficum]					sp|P42210|ASPR_HORVU	93.6	3e-19	Phytepsin OS=Hordeum vulgare PE=1 SV=1	Cgl1939	67.8	5e-11	COG0532	Translation initiation factor 2 (IF-2; GTPase)	K08245	9e-20	96.7	ppp:PHYPADRAFT_186425	phytepsin [EC:3.4.23.40]
CL1069.Contig4_All	1461	0.1386	0.0785	0.1414	0.2887	gi|157093209|gb|ABV22259.1|	114	6e-24	aspartic proteinase [Karlodinium veneficum]					sp|P42210|ASPR_HORVU	92.8	4e-19	Phytepsin OS=Hordeum vulgare PE=1 SV=1	DR2417m	54.7	4e-07	COG0595	Predicted hydrolase of the metallo-beta-lactamase superfamily	K08245	1e-19	95.9	ppp:PHYPADRAFT_186425	phytepsin [EC:3.4.23.40]
CL107.Contig1_All	2033	0.3875	0.519	0.5646	0.6685	gi|302815560|ref|XP_002989461.1|	117.5	9e-25	hypothetical protein SELMODRAFT_46485 [Selaginella moellendorffii] >gi|300142855|gb|EFJ09552.1| hypothetical protein SELMODRAFT_46485 [Selaginella moellendorffii]					sp|Q05609|CTR1_ARATH	111	1e-24	Serine/threonine-protein kinase CTR1 OS=Arabidopsis thaliana GN=CTR1 PE=1 SV=1	YAR019c	76.3	2e-13	COG0515	Serine/threonine protein kinase	K14510	4e-24	111	aly:ARALYDRAFT_487152	serine/threonine-protein kinase CTR1 [EC:2.7.11.1]	GO:0070887//cellular response to chemical stimulus;GO:0048513//organ development;GO:2000026//regulation of multicellular organismal development;GO:0006468//protein phosphorylation;GO:0007165//signal transduction;GO:0009743//response to carbohydrate stimulus;GO:0009723//response to ethylene stimulus	GO:0004674//protein serine/threonine kinase activity;GO:0005488//binding	GO:0043231//intracellular membrane-bounded organelle
CL107.Contig2_All	1636	0.6741	0.9675	0.9543	1.2747	gi|452819901|gb|EME26951.1|	95.1	3e-18	serine/threonine protein kinase [Galdieria sulphuraria]					sp|Q05609|CTR1_ARATH	83.6	3e-16	Serine/threonine-protein kinase CTR1 OS=Arabidopsis thaliana GN=CTR1 PE=1 SV=1	aq_576	58.5	3e-08	COG0515	Serine/threonine protein kinase	K00870	2e-16	85.5	cme:CMD015C	protein kinase [EC:2.7.1.37]
CL107.Contig3_All	2320	0.6791	1.0777	0.7719	0.8383	gi|302815560|ref|XP_002989461.1|	116.7	1e-24	hypothetical protein SELMODRAFT_46485 [Selaginella moellendorffii] >gi|300142855|gb|EFJ09552.1| hypothetical protein SELMODRAFT_46485 [Selaginella moellendorffii]					sp|Q05609|CTR1_ARATH	100	4e-21	Serine/threonine-protein kinase CTR1 OS=Arabidopsis thaliana GN=CTR1 PE=1 SV=1	YAR019c	72.8	2e-12	COG0515	Serine/threonine protein kinase	K04424	3e-24	112	aly:ARALYDRAFT_909157	sterile alpha motif and leucine zipper containing kinase AZK [EC:2.7.11.25]		GO:0016301//kinase activity
CL107.Contig4_All	2310	0.6236	0.6256	0.5963	0.8825	gi|302815560|ref|XP_002989461.1|	116.7	1e-24	hypothetical protein SELMODRAFT_46485 [Selaginella moellendorffii] >gi|300142855|gb|EFJ09552.1| hypothetical protein SELMODRAFT_46485 [Selaginella moellendorffii]					sp|Q05609|CTR1_ARATH	100	4e-21	Serine/threonine-protein kinase CTR1 OS=Arabidopsis thaliana GN=CTR1 PE=1 SV=1	YAR019c	72.8	2e-12	COG0515	Serine/threonine protein kinase	K04424	3e-24	112	aly:ARALYDRAFT_909157	sterile alpha motif and leucine zipper containing kinase AZK [EC:2.7.11.25]		GO:0016772//transferase activity, transferring phosphorus-containing groups
CL107.Contig5_All	2163	0.4474	0.6893	0.5095	0.5308	gi|302815560|ref|XP_002989461.1|	116.7	1e-24	hypothetical protein SELMODRAFT_46485 [Selaginella moellendorffii] >gi|300142855|gb|EFJ09552.1| hypothetical protein SELMODRAFT_46485 [Selaginella moellendorffii]					sp|Q05609|CTR1_ARATH	105	1e-22	Serine/threonine-protein kinase CTR1 OS=Arabidopsis thaliana GN=CTR1 PE=1 SV=1	slr0152	74.3	8e-13	COG0515	Serine/threonine protein kinase	K00870	7e-24	110	cme:CMD015C	protein kinase [EC:2.7.1.37]
CL107.Contig6_All	2149	1.3092	1.0567	1.3675	1.8208	gi|302815560|ref|XP_002989461.1|	115.5	3e-24	hypothetical protein SELMODRAFT_46485 [Selaginella moellendorffii] >gi|300142855|gb|EFJ09552.1| hypothetical protein SELMODRAFT_46485 [Selaginella moellendorffii]					sp|Q8H199|CRK14_ARATH	103	4e-22	Cysteine-rich receptor-like protein kinase 14 OS=Arabidopsis thaliana GN=CRK14 PE=2 SV=2	MT0017_1	67.4	1e-10	COG0515	Serine/threonine protein kinase	K04427	1e-21	103	olu:OSTLU_42011	mitogen-activated protein kinase kinase kinase 7 [EC:2.7.11.25]		GO:0016772//transferase activity, transferring phosphorus-containing groups
CL107.Contig7_All	1513	1.0264	1.2432	1.1532	1.8119	gi|452819901|gb|EME26951.1|	95.1	3e-18	serine/threonine protein kinase [Galdieria sulphuraria]					sp|Q05609|CTR1_ARATH	83.6	3e-16	Serine/threonine-protein kinase CTR1 OS=Arabidopsis thaliana GN=CTR1 PE=1 SV=1	aq_576	58.5	3e-08	COG0515	Serine/threonine protein kinase	K00870	2e-16	85.5	cme:CMD015C	protein kinase [EC:2.7.1.37]
CL107.Contig8_All	2302	0.8017	1.2954	1.3564	1.3029	gi|428171248|gb|EKX40166.1|	114.8	7e-24	hypothetical protein GUITHDRAFT_75727 [Guillardia theta CCMP2712]					sp|Q8H199|CRK14_ARATH	100	5e-21	Cysteine-rich receptor-like protein kinase 14 OS=Arabidopsis thaliana GN=CRK14 PE=2 SV=2	slr0152	69.3	3e-11	COG0515	Serine/threonine protein kinase	K04427	3e-22	105	olu:OSTLU_42011	mitogen-activated protein kinase kinase kinase 7 [EC:2.7.11.25]		GO:0004672//protein kinase activity
CL107.Contig9_All	281	1.8422	1.7959	2.206	1.8345
CL1070.Contig1_All	747	1.2956	0.7677	1.0142	0.8155	gi|302843260|ref|XP_002953172.1|	70.5	3e-11	hypothetical protein VOLCADRAFT_93831 [Volvox carteri f. nagariensis] >gi|300261559|gb|EFJ45771.1| hypothetical protein VOLCADRAFT_93831 [Volvox carteri f. nagariensis]					sp|Q9FPQ6|GP1_CHLRE	86.7	1e-17	Vegetative cell wall protein gp1 OS=Chlamydomonas reinhardtii GN=GP1 PE=2 SV=1	XF0818	77	3e-14	COG2730	Endoglucanase	K01115	9e-16	82	vcn:VOLCADRAFT_99471	phospholipase D [EC:3.1.4.4]
CL1070.Contig2_All	1823	4.3952	4.8948	4.0804	4.1901	gi|41400381|gb|AAS07042.1|	56.6	1e-06	minus agglutinin [Chlamydomonas reinhardtii]	gi|460215697|gb|GABL01048197.1|	67.9	4e-08	TSA: Camelina sativa comp53637_c0_seq3 transcribed RNA sequence	sp|Q9FPQ6|GP1_CHLRE	167	2e-41	Vegetative cell wall protein gp1 OS=Chlamydomonas reinhardtii GN=GP1 PE=2 SV=1	XF0818	108	4e-23	COG2730	Endoglucanase	K14709	2e-31	135	vcn:VOLCADRAFT_104214	solute carrier family 39 (zinc transporter), member 1/2/3
CL1070.Contig3_All	1060	0.8706	1.1037	0.5848	0.42	gi|41400381|gb|AAS07042.1|	53.9	5e-06	minus agglutinin [Chlamydomonas reinhardtii]					sp|Q9FPQ6|GP1_CHLRE	114	7e-26	Vegetative cell wall protein gp1 OS=Chlamydomonas reinhardtii GN=GP1 PE=2 SV=1	XF0818	87	5e-17	COG2730	Endoglucanase	K01115	1e-23	108	vcn:VOLCADRAFT_99471	phospholipase D [EC:3.1.4.4]
CL1072.Contig1_All	321	25.0312	33.4437	23.6737	23.139									sp|Q84ZL0|FH5_ORYSJ	47	3e-06	Formin-like protein 5 OS=Oryza sativa subsp. japonica GN=FH5 PE=2 SV=2
CL1072.Contig2_All	457	71.9045	101.945	67.2177	63.0637	gi|224034009|gb|ACN36080.1|	52.8	2e-06	unknown [Zea mays]
CL1073.Contig1_All	416	25.4287	29.7765	25.9939	20.5584
CL1073.Contig10_All	341	63.4291	91.8903	50.3606	45.0067
CL1073.Contig11_All	428	30.658	39.4464	28.6981	23.9784	gi|414870012|tpg|DAA48569.1|	53.1	1e-06	TPA: hypothetical protein ZEAMMB73_944631 [Zea mays]
CL1073.Contig12_All	377	19.9997	30.423	16.686	14.2326
CL1073.Contig13_All	406	13.0275	14.916	11.5923	10.6767
CL1073.Contig14_All	405	82.526	100.082	82.4805	64.2761
CL1073.Contig15_All	409	10.0704	11.161	8.7007	8.3641
CL1073.Contig16_All	420	10.7712	12.7803	10.3313	9.5955
CL1073.Contig17_All	432	34.8026	43.0105	33.8532	26.9022
CL1073.Contig18_All	395	26.7236	32.521	23.4816	20.9396
CL1073.Contig19_All	432	17.9744	24.1602	18.5475	17.1393
CL1073.Contig2_All	420	11.8966	14.6372	11.4246	10.6555
CL1073.Contig3_All	322	34.879	44.0257	34.509	30.8532
CL1073.Contig4_All	419	11.6027	14.1794	11.0683	10.4013
CL1073.Contig5_All	386	13.3526	16.3425	12.7878	11.5941
CL1073.Contig6_All	395	12.7065	15.4475	12.0895	11.0333
CL1073.Contig7_All	444	12.825	15.241	11.4792	9.288
CL1073.Contig8_All	397	22.0535	28.197	21.5706	16.5846
CL1073.Contig9_All	438	41.931	53.9432	43.3486	34.0231	gi|414870012|tpg|DAA48569.1|	54.7	5e-07	TPA: hypothetical protein ZEAMMB73_944631 [Zea mays]
CL1074.Contig1_All	1936	2.5227	1.9787	2.7394	2.7957	gi|60678627|gb|AAX33674.1|	54.3	9e-06	plus agglutinin [Chlamydomonas incerta]					sp|Q84ZL0|FH5_ORYSJ	132	7e-31	Formin-like protein 5 OS=Oryza sativa subsp. japonica GN=FH5 PE=2 SV=2	Cgl1939	83.2	1e-15	COG0532	Translation initiation factor 2 (IF-2; GTPase)	K14709	6e-24	110	vcn:VOLCADRAFT_104214	solute carrier family 39 (zinc transporter), member 1/2/3
CL1074.Contig2_All	1758	1.0626	1.0961	0.8227	0.853	gi|254033592|gb|ACT55264.1|	57.8	7e-07	formin 2A [Physcomitrella patens]					sp|Q9FPQ6|GP1_CHLRE	122	5e-28	Vegetative cell wall protein gp1 OS=Chlamydomonas reinhardtii GN=GP1 PE=2 SV=1	Cgl1939	83.2	1e-15	COG0532	Translation initiation factor 2 (IF-2; GTPase)	K14709	1e-21	103	vcn:VOLCADRAFT_104214	solute carrier family 39 (zinc transporter), member 1/2/3
CL1075.Contig1_All	2335	12.9163	13.2132	12.2118	14.5704	gi|428170922|gb|EKX39843.1|	102.1	4e-20	hypothetical protein GUITHDRAFT_96556 [Guillardia theta CCMP2712]														K14306	1e-06	53.9	aly:ARALYDRAFT_483630	nuclear pore complex protein Nup62
CL1075.Contig2_All	336	2.2775	1.5702	1.9815	1.8828
CL1076.Contig1_All	1653	5.7323	6.7859	2.8195	2.112	gi|384250651|gb|EIE24130.1|	225.7	1e-57	hypothetical protein COCSUDRAFT_47154 [Coccomyxa subellipsoidea C-169]					sp|Q8VXP3|TBC2_CHLRE	57.4	2e-08	Tbc2 translation factor, chloroplastic OS=Chlamydomonas reinhardtii GN=TBC2 PE=1 SV=1
CL1076.Contig2_All	241	0.0934	0	0	0	gi|323450314|gb|EGB06196.1|	55.5	3e-07	hypothetical protein AURANDRAFT_65882 [Aureococcus anophagefferens]
CL1077.Contig1_All	1386	7.5348	5.1803	8.6633	9.0275	gi|326523981|dbj|BAJ97001.1|	199.9	8e-50	predicted protein [Hordeum vulgare subsp. vulgare]					sp|Q9XFX4|CARDB_CYNCA	146	2e-35	Procardosin-B OS=Cynara cardunculus GN=cardB PE=1 SV=1	DR2133	55.5	2e-07	COG4372	Uncharacterized protein conserved in bacteria with the myosin-like domain	K08245	2e-34	145	smo:SELMODRAFT_166719	phytepsin [EC:3.4.23.40]		GO:0008233//peptidase activity
CL1078.Contig1_All	509	1.5034	1.6675	1.714	1.1508	gi|357452919|ref|XP_003596736.1|	51.2	8e-06	hypothetical protein MTR_2g084760, partial [Medicago truncatula] >gi|355485784|gb|AES66987.1| hypothetical protein MTR_2g084760, partial [Medicago truncatula]					sp|Q9SEE9|SR45_ARATH	53.5	6e-08	Arginine/serine-rich protein 45 OS=Arabidopsis thaliana GN=SR45 PE=1 SV=1	Rv2839c	53.9	1e-07	COG0532	Translation initiation factor 2 (IF-2; GTPase)	K14325	3e-09	59.3	osa:4325394	RNA-binding protein with serine-rich domain 1
CL1078.Contig2_All	936	2.1641	2.4262	1.9132	1.4019	gi|323454568|gb|EGB10438.1|	72	1e-11	expressed protein, partial [Aureococcus anophagefferens]														K14306	1e-07	55.5	zma:100382913	nuclear pore complex protein Nup62
CL1078.Contig3_All	2208	5.1783	3.8128	5.6252	5.5606	gi|323454001|gb|EGB09872.1|	112.8	2e-23	hypothetical protein AURANDRAFT_71291, partial [Aureococcus anophagefferens]					sp|Q9SEE9|SR45_ARATH	79.7	6e-15	Arginine/serine-rich protein 45 OS=Arabidopsis thaliana GN=SR45 PE=1 SV=1	Cgl1939	84.3	8e-16	COG0532	Translation initiation factor 2 (IF-2; GTPase)	K14306	1e-20	100	ppp:PHYPADRAFT_166175	nuclear pore complex protein Nup62
CL1079.Contig1_All	563	2.1588	1.8742	2.0797	1.7896	gi|299471552|emb|CBN80038.1|	123.6	1e-27	conserved unknown protein [Ectocarpus siliculosus]					sp|Q9SIC9|PP178_ARATH	97.8	4e-21	Pentatricopeptide repeat-containing protein At2g31400, chloroplastic OS=Arabidopsis thaliana GN=At2g31400 PE=2 SV=1						K15336	5e-09	58.9	vvi:100259391	tRNA (cytosine38-C5)-methyltransferase [EC:2.1.1.204]
CL1079.Contig2_All	569	0.1582	0.1613	0	0.1235	gi|299471535|emb|CBN80021.1|	82	6e-15	conserved unknown protein [Ectocarpus siliculosus]					sp|Q9SIC9|PP178_ARATH	80.5	6e-16	Pentatricopeptide repeat-containing protein At2g31400, chloroplastic OS=Arabidopsis thaliana GN=At2g31400 PE=2 SV=1
CL108.Contig1_All	789	4.0507	4.2447	3.55	3.6527	gi|323456336|gb|EGB12203.1|	72.4	9e-12	hypothetical protein AURANDRAFT_70746 [Aureococcus anophagefferens]					sp|P10496|GRP2_PHAVU	57.4	9e-09	Glycine-rich cell wall structural protein 1.8 OS=Phaseolus vulgaris PE=2 SV=1	CC3441	55.5	1e-07	COG2267	Lysophospholipase	K14325	9e-08	55.5	osa:4325394	RNA-binding protein with serine-rich domain 1
CL108.Contig2_All	877	3.9265	3.2957	2.8535	3.6603	gi|323456336|gb|EGB12203.1|	72.4	1e-11	hypothetical protein AURANDRAFT_70746 [Aureococcus anophagefferens]					sp|P10496|GRP2_PHAVU	57.4	1e-08	Glycine-rich cell wall structural protein 1.8 OS=Phaseolus vulgaris PE=2 SV=1	CC3441	55.5	1e-07	COG2267	Lysophospholipase	K14325	1e-07	55.5	osa:4325394	RNA-binding protein with serine-rich domain 1
CL108.Contig3_All	245	5.0526	5.4304	4.4043	3.4429
CL1080.Contig1_All	1126	15.1513	13.8734	16.4543	17.1258	gi|323456752|gb|EGB12618.1|	61.6	2e-08	hypothetical protein AURANDRAFT_70520 [Aureococcus anophagefferens]																			GO:0050896//response to stimulus;GO:0008152//metabolic process	GO:0016787//hydrolase activity
CL1080.Contig2_All	250	13.8644	11.5612	16.8975	15.9331
CL1081.Contig1_All	238	2.7425	2.8915	2.4116	3.0519
CL1082.Contig1_All	1679	0.3619	0.2186	0.2735	0.2372	gi|308803008|ref|XP_003078817.1|	94	8e-18	calcium channel, voltage-dependent, T type, alpha 1G subunit (ISS) [Ostreococcus tauri] >gi|116057270|emb|CAL51697.1| calcium channel, voltage-dependent, T type, alpha 1G subunit (ISS) [Ostreococcus tauri]									DR2133	52.4	2e-06	COG4372	Uncharacterized protein conserved in bacteria with the myosin-like domain
CL1082.Contig2_All	1059	0.17	0.4116	0.2602	0.1991	gi|255085038|ref|XP_002504950.1|	76.6	7e-13	voltage-gated ion channel superfamily [Micromonas sp. RCC299] >gi|226520219|gb|ACO66208.1| voltage-gated ion channel superfamily [Micromonas sp. RCC299]									BH1501	62.8	1e-09	COG1226	Kef-type K+ transport systems, predicted NAD-binding component						GO:0044765
CL1082.Contig3_All	612	16.439	19.3032	17.7066	16.9607
CL1083.Contig1_All	1330	3.2491	2.0524	2.4339	2.6074	gi|428170200|gb|EKX39127.1|	65.5	2e-09	hypothetical protein GUITHDRAFT_114787 [Guillardia theta CCMP2712]									MA4317	62.8	1e-09	COG1413	FOG: HEAT repeat
CL1083.Contig2_All	1550	5.1403	6.3933	5.4508	9.5084	gi|428170200|gb|EKX39127.1|	53.9	9e-06	hypothetical protein GUITHDRAFT_114787 [Guillardia theta CCMP2712]									MA4317	60.8	6e-09	COG1413	FOG: HEAT repeat
CL1084.Contig1_All	2796	6.1098	5.3245	5.3044	6.6455	gi|428179452|gb|EKX48323.1|	1036.9	0	hypothetical protein GUITHDRAFT_159505 [Guillardia theta CCMP2712]	gi|302835807|ref|XM_002949419.1|	67.9	5e-08	Volvox carteri f. nagariensis pyruvate-ferredoxin oxidoreductase, mRNA	sp|Q94IN5|PNO_EUGGR	823	0	Pyruvate dehydrogenase [NADP(+)], mitochondrial OS=Euglena gracilis GN=PNO PE=1 SV=1	CAC2499_1	437	6e-122	COG0674	Pyruvate:ferredoxin oxidoreductase and related 2-oxoacid:ferredoxin oxidoreductases, alpha subunit						GO:0008152//metabolic process	GO:0003824//catalytic activity;GO:0005488//binding
CL1084.Contig2_All	2783	3.0004	2.8025	2.5739	3.0815	gi|428179452|gb|EKX48323.1|	1044.3	0	hypothetical protein GUITHDRAFT_159505 [Guillardia theta CCMP2712]					sp|Q94IN5|PNO_EUGGR	832	0	Pyruvate dehydrogenase [NADP(+)], mitochondrial OS=Euglena gracilis GN=PNO PE=1 SV=1	CAC2499_1	437	6e-122	COG0674	Pyruvate:ferredoxin oxidoreductase and related 2-oxoacid:ferredoxin oxidoreductases, alpha subunit						GO:0008152//metabolic process	GO:0003824//catalytic activity;GO:0005488//binding
CL1084.Contig3_All	277	9.9129	5.3	6.9621	9.1355	gi|428179452|gb|EKX48323.1|	97.1	9e-20	hypothetical protein GUITHDRAFT_159505 [Guillardia theta CCMP2712]					sp|Q94IN5|PNO_EUGGR	71.6	1e-13	Pyruvate dehydrogenase [NADP(+)], mitochondrial OS=Euglena gracilis GN=PNO PE=1 SV=1	alr2803_1	79.7	1e-15	COG0674	Pyruvate:ferredoxin oxidoreductase and related 2-oxoacid:ferredoxin oxidoreductases, alpha subunit							GO:0005488//binding
CL1085.Contig1_All	1349	11.412	10.8318	11.3176	10.6125	gi|323454001|gb|EGB09872.1|	57	8e-07	hypothetical protein AURANDRAFT_71291, partial [Aureococcus anophagefferens]	gi|76881209|gb|DQ168588.1|	75.8	1e-10	Macaranga indistincta clone Macin8h microsatellite sequence	sp|Q9FLQ7|FH20_ARATH	77.4	2e-14	Formin-like protein 20 OS=Arabidopsis thaliana GN=FH20 PE=2 SV=3	Cgl1939	69.3	1e-11	COG0532	Translation initiation factor 2 (IF-2; GTPase)	K14325	2e-11	68.9	osa:4325394	RNA-binding protein with serine-rich domain 1
CL1085.Contig2_All	1325	9.0368	9.3314	10.0844	9.2486	gi|357452919|ref|XP_003596736.1|	53.9	7e-06	hypothetical protein MTR_2g084760, partial [Medicago truncatula] >gi|355485784|gb|AES66987.1| hypothetical protein MTR_2g084760, partial [Medicago truncatula]	gi|76881209|gb|DQ168588.1|	67.9	3e-08	Macaranga indistincta clone Macin8h microsatellite sequence	sp|Q84ZL0|FH5_ORYSJ	55.5	1e-08	Formin-like protein 5 OS=Oryza sativa subsp. japonica GN=FH5 PE=2 SV=2	DR2133	64.3	5e-10	COG4372	Uncharacterized protein conserved in bacteria with the myosin-like domain	K14325	1e-07	55.8	mtr:MTR_2g069490	RNA-binding protein with serine-rich domain 1
CL1086.Contig1_All	367	37.103	40.44	35.2823	31.6031	gi|297817710|ref|XP_002876738.1|	74.7	4e-13	60S ribosomal protein L7 [Arabidopsis lyrata subsp. lyrata] >gi|297322576|gb|EFH52997.1| 60S ribosomal protein L7 [Arabidopsis lyrata subsp. lyrata]					sp|P60040|RL72_ARATH	73.2	4e-14	60S ribosomal protein L7-2 OS=Arabidopsis thaliana GN=RPL7B PE=1 SV=1	SPBC18H10.12c	59.3	2e-09	COG1841	Ribosomal protein L30/L7E	K02937	3e-14	74.7	aly:ARALYDRAFT_322471	large subunit ribosomal protein L7e	GO:0001510//RNA methylation		GO:0005618//cell wall;GO:0005730//nucleolus;GO:0009506//plasmodesma;GO:0005774//vacuolar membrane;GO:0009507//chloroplast;GO:0022625//cytosolic large ribosomal subunit;GO:0005794//Golgi apparatus;GO:0005886//plasma membrane
CL1086.Contig2_All	340	19.2634	17.7439	19.9874	20.6744	gi|428182580|gb|EKX51440.1|	57	1e-07	large subunit ribosomal protein L7e_1, cytoplasmic [Guillardia theta CCMP2712]					sp|P60040|RL72_ARATH	54.3	2e-08	60S ribosomal protein L7-2 OS=Arabidopsis thaliana GN=RPL7B PE=1 SV=1	SPAC3H5.07	49.3	2e-06	COG1841	Ribosomal protein L30/L7E	K02937	1e-08	55.8	aly:ARALYDRAFT_322471	large subunit ribosomal protein L7e			GO:0005794//Golgi apparatus;GO:0005886//plasma membrane;GO:0005618//cell wall;GO:0005774//vacuolar membrane;GO:0022625//cytosolic large ribosomal subunit;GO:0009507//chloroplast
CL1086.Contig3_All	261	7.7611	9.9314	8.0047	9.1569
CL1086.Contig4_All	933	70.9709	92.3458	67.3252	57.6859	gi|302787449|ref|XP_002975494.1|	281.6	1e-74	hypothetical protein SELMODRAFT_103994 [Selaginella moellendorffii] >gi|300156495|gb|EFJ23123.1| hypothetical protein SELMODRAFT_103994 [Selaginella moellendorffii]	gi|151418634|dbj|AK249985.1|	67.9	2e-08	Hordeum vulgare subsp. vulgare cDNA clone: FLbaf63c11, mRNA sequence	sp|P60040|RL72_ARATH	271	4e-73	60S ribosomal protein L7-2 OS=Arabidopsis thaliana GN=RPL7B PE=1 SV=1	YGL076c	251	1e-66	COG1841	Ribosomal protein L30/L7E	K02937	1e-75	281	smo:SELMODRAFT_103994	large subunit ribosomal protein L7e			GO:0022626//cytosolic ribosome;GO:0043231//intracellular membrane-bounded organelle;GO:0016020//membrane;GO:0044446//intracellular organelle part;GO:0071944//cell periphery
CL1086.Contig5_All	317	15.1941	18.163	16.0058	18.183	gi|297817710|ref|XP_002876738.1|	61.2	5e-09	60S ribosomal protein L7 [Arabidopsis lyrata subsp. lyrata] >gi|297322576|gb|EFH52997.1| 60S ribosomal protein L7 [Arabidopsis lyrata subsp. lyrata]					sp|P60040|RL72_ARATH	59.7	4e-10	60S ribosomal protein L7-2 OS=Arabidopsis thaliana GN=RPL7B PE=1 SV=1	SPBC18H10.12c	47.8	5e-06	COG1841	Ribosomal protein L30/L7E	K02937	4e-10	61.2	aly:ARALYDRAFT_322471	large subunit ribosomal protein L7e	GO:0044238//primary metabolic process;GO:0044260		GO:0005618//cell wall;GO:0005730//nucleolus;GO:0009506//plasmodesma;GO:0005774//vacuolar membrane;GO:0009507//chloroplast;GO:0022625//cytosolic large ribosomal subunit;GO:0005794//Golgi apparatus;GO:0005886//plasma membrane
CL1087.Contig1_All	336	8.5741	6.3492	6.6279	8.7866	gi|323456752|gb|EGB12618.1|	50.8	7e-06	hypothetical protein AURANDRAFT_70520 [Aureococcus anophagefferens]
CL1087.Contig2_All	2249	11.1284	9.0063	12.2602	11.3769	gi|323454001|gb|EGB09872.1|	55.1	6e-06	hypothetical protein AURANDRAFT_71291, partial [Aureococcus anophagefferens]					sp|Q9FPQ6|GP1_CHLRE	60.5	4e-09	Vegetative cell wall protein gp1 OS=Chlamydomonas reinhardtii GN=GP1 PE=2 SV=1	DR2133	61.6	5e-09	COG4372	Uncharacterized protein conserved in bacteria with the myosin-like domain	K13171	1e-14	80.5	ath:AT2G29210	serine/arginine repetitive matrix protein 1
CL1087.Contig3_All	371	8.3112	5.441	8.1685	8.2735
CL1088.Contig1_All	2808	0.1763	0.2369	0.1145	0.1752	gi|428170199|gb|EKX39126.1|	59.3	4e-07	hypothetical protein GUITHDRAFT_143733 [Guillardia theta CCMP2712]					sp|Q9FPQ6|GP1_CHLRE	61.2	3e-09	Vegetative cell wall protein gp1 OS=Chlamydomonas reinhardtii GN=GP1 PE=2 SV=1	DR0479	52	6e-06	COG0744	Membrane carboxypeptidase (penicillin-binding protein)	K14306	4e-16	85.5	rcu:RCOM_1609340	nuclear pore complex protein Nup62
CL1088.Contig2_All	2808	0.2805	0.2778	0.1962	0.217	gi|428170199|gb|EKX39126.1|	59.3	4e-07	hypothetical protein GUITHDRAFT_143733 [Guillardia theta CCMP2712]					sp|P10388|GLT5_WHEAT	60.1	7e-09	Glutenin, high molecular weight subunit DX5 OS=Triticum aestivum GN=GLU-1D-1D PE=3 SV=5	DR2133	55.5	5e-07	COG4372	Uncharacterized protein conserved in bacteria with the myosin-like domain	K14306	6e-12	71.6	gmx:100781711	nuclear pore complex protein Nup62
CL1088.Contig3_All	3527	3.1269	2.7446	1.9138	2.7238	gi|428170199|gb|EKX39126.1|	55.8	6e-06	hypothetical protein GUITHDRAFT_143733 [Guillardia theta CCMP2712]					sp|P10388|GLT5_WHEAT	57.8	4e-08	Glutenin, high molecular weight subunit DX5 OS=Triticum aestivum GN=GLU-1D-1D PE=3 SV=5	DR2133	55.5	6e-07	COG4372	Uncharacterized protein conserved in bacteria with the myosin-like domain	K14306	9e-11	68.2	ath:AT2G45000	nuclear pore complex protein Nup62
CL1088.Contig4_All	2824	0.9086	1.1697	1.1463	1.5267	gi|428170199|gb|EKX39126.1|	59.3	4e-07	hypothetical protein GUITHDRAFT_143733 [Guillardia theta CCMP2712]					sp|P10388|GLT5_WHEAT	59.3	1e-08	Glutenin, high molecular weight subunit DX5 OS=Triticum aestivum GN=GLU-1D-1D PE=3 SV=5	DR2133	57.8	1e-07	COG4372	Uncharacterized protein conserved in bacteria with the myosin-like domain	K14325	7e-09	61.6	gmx:100804778	RNA-binding protein with serine-rich domain 1
CL1088.Contig5_All	2769	0.252	0.1574	0.0829	0.2031	gi|428170199|gb|EKX39126.1|	58.2	9e-07	hypothetical protein GUITHDRAFT_143733 [Guillardia theta CCMP2712]					sp|Q9FPQ6|GP1_CHLRE	54.7	3e-07	Vegetative cell wall protein gp1 OS=Chlamydomonas reinhardtii GN=GP1 PE=2 SV=1	DR2133	51.6	7e-06	COG4372	Uncharacterized protein conserved in bacteria with the myosin-like domain	K14306	4e-12	72.4	aly:ARALYDRAFT_483630	nuclear pore complex protein Nup62
CL1088.Contig6_All	2769	0.252	0.2651	0.1824	0.2285	gi|428170199|gb|EKX39126.1|	58.2	9e-07	hypothetical protein GUITHDRAFT_143733 [Guillardia theta CCMP2712]					sp|P10388|GLT5_WHEAT	62.4	1e-09	Glutenin, high molecular weight subunit DX5 OS=Triticum aestivum GN=GLU-1D-1D PE=3 SV=5	DR2133	54.7	8e-07	COG4372	Uncharacterized protein conserved in bacteria with the myosin-like domain	K14306	8e-15	81.3	ppp:PHYPADRAFT_166175	nuclear pore complex protein Nup62
CL1088.Contig7_All	335	3.9639	4.04	4.5917	5.9452
CL1089.Contig1_All	733	8.2291	4.5377	7.2665	6.4571
CL109.Contig1_All	294	8.6507	7.8024	11.7135	10.1215
CL109.Contig2_All	210	6.2162	6.1171	9.2927	9.5955
CL109.Contig3_All	1389	11.5047	11.0979	14.4462	13.9338	gi|412988602|emb|CCO17938.1|	62	2e-08	hypothetical protein SBI_01908 [Bathycoccus prasinos]					sp|Q9C698|FPP6_ARATH	52.4	6e-07	Filament-like plant protein 6 OS=Arabidopsis thaliana GN=FPP6 PE=2 SV=1
CL109.Contig4_All	2240	33.0372	22.007	33.8023	25.3766	gi|428167586|gb|EKX36543.1|	63.2	2e-08	hypothetical protein GUITHDRAFT_165730 [Guillardia theta CCMP2712]					sp|Q9M7J4|MFP1_TOBAC	55.1	2e-07	MAR-binding filament-like protein 1-1 OS=Nicotiana tabacum GN=MFP1-1 PE=2 SV=1	APE0110	60.8	9e-09	COG0419	ATPase involved in DNA repair	K13171	6e-07	54.7	vvi:100262120	serine/arginine repetitive matrix protein 1
CL109.Contig5_All	901	13.7391	12.5515	19.2892	14.9792	gi|303290388|ref|XP_003064481.1|	55.5	1e-06	predicted protein [Micromonas pusilla CCMP1545] >gi|226454079|gb|EEH51386.1| predicted protein [Micromonas pusilla CCMP1545]
CL109.Contig6_All	244	14.0208	12.3156	14.7725	15.4606
CL109.Contig7_All	203	4.5458	3.503	4.8631	4.2707
CL109.Contig8_All	256	7.7368	7.258	11.3896	9.0612
CL1090.Contig1_All	997	20.3173	18.3834	20.4945	21.2453	gi|348683900|gb|EGZ23715.1|	214.9	1e-54	short-chain dehydrogenase/reductase SDR [Phytophthora sojae]					sp|Q7FAE1|MOMAS_ORYSJ	122	2e-28	Momilactone A synthase OS=Oryza sativa subsp. japonica GN=Os04g0179200 PE=2 SV=1	CC0124	206	4e-53	COG1028	Dehydrogenases with different specificities (related to short-chain alcohol dehydrogenases)	K13070	7e-28	122	osa:4335093	momilactone-A synthase [EC:1.1.1.295]	GO:0008152//metabolic process
CL1090.Contig2_All	919	25.348	25.6846	24.6073	24.3743	gi|255589132|ref|XP_002534847.1|	215.7	8e-55	hydroxyacyl dehydrogenase, putative [Ricinus communis] >gi|223524481|gb|EEF27536.1| hydroxyacyl dehydrogenase, putative [Ricinus communis]					sp|Q7FAE1|MOMAS_ORYSJ	123	1e-28	Momilactone A synthase OS=Oryza sativa subsp. japonica GN=Os04g0179200 PE=2 SV=1	CC0124	207	3e-53	COG1028	Dehydrogenases with different specificities (related to short-chain alcohol dehydrogenases)	K13070	4e-28	123	osa:4335093	momilactone-A synthase [EC:1.1.1.295]	GO:0008152//metabolic process
CL1090.Contig3_All	886	19.7128	19.4955	19.4603	19.0939	gi|255589132|ref|XP_002534847.1|	213.8	3e-54	hydroxyacyl dehydrogenase, putative [Ricinus communis] >gi|223524481|gb|EEF27536.1| hydroxyacyl dehydrogenase, putative [Ricinus communis]					sp|Q7FAE1|MOMAS_ORYSJ	124	7e-29	Momilactone A synthase OS=Oryza sativa subsp. japonica GN=Os04g0179200 PE=2 SV=1	CC0124	204	2e-52	COG1028	Dehydrogenases with different specificities (related to short-chain alcohol dehydrogenases)	K13070	2e-28	124	osa:4335093	momilactone-A synthase [EC:1.1.1.295]	GO:0008152//metabolic process
CL1091.Contig1_All	1035	0.3697	0.3768	0.488	0.6565	gi|357452919|ref|XP_003596736.1|	72	1e-11	hypothetical protein MTR_2g084760, partial [Medicago truncatula] >gi|355485784|gb|AES66987.1| hypothetical protein MTR_2g084760, partial [Medicago truncatula]					sp|Q9FPQ6|GP1_CHLRE	77.8	1e-14	Vegetative cell wall protein gp1 OS=Chlamydomonas reinhardtii GN=GP1 PE=2 SV=1	Cgl1939	63.5	6e-10	COG0532	Translation initiation factor 2 (IF-2; GTPase)	K01115	3e-11	67.8	vcn:VOLCADRAFT_99471	phospholipase D [EC:3.1.4.4]
CL1091.Contig2_All	1048	0.1074	0.0657	0.1095	0.1789	gi|357452919|ref|XP_003596736.1|	72	1e-11	hypothetical protein MTR_2g084760, partial [Medicago truncatula] >gi|355485784|gb|AES66987.1| hypothetical protein MTR_2g084760, partial [Medicago truncatula]					sp|Q9FPQ6|GP1_CHLRE	77.8	1e-14	Vegetative cell wall protein gp1 OS=Chlamydomonas reinhardtii GN=GP1 PE=2 SV=1	Cgl1939	63.5	6e-10	COG0532	Translation initiation factor 2 (IF-2; GTPase)	K01115	3e-11	67.8	vcn:VOLCADRAFT_99471	phospholipase D [EC:3.1.4.4]
CL1091.Contig3_All	1040	0.0866	0.0441	0.0883	0.1802	gi|323452803|gb|EGB08676.1|	58.9	1e-07	hypothetical protein AURANDRAFT_71601, partial [Aureococcus anophagefferens]					sp|Q9FPQ6|GP1_CHLRE	73.2	2e-13	Vegetative cell wall protein gp1 OS=Chlamydomonas reinhardtii GN=GP1 PE=2 SV=1	Cgl1939	57.8	3e-08	COG0532	Translation initiation factor 2 (IF-2; GTPase)	K01115	2e-11	68.2	vcn:VOLCADRAFT_99471	phospholipase D [EC:3.1.4.4]	GO:0006952//defense response;GO:0071704;GO:0051707//response to other organism	GO:0016798//hydrolase activity, acting on glycosyl bonds
CL1091.Contig4_All	1039	0.3249	0.1325	0.1326	0.1804	gi|412986677|emb|CCO15103.1|	81.3	3e-14	predicted protein [Bathycoccus prasinos]					sp|Q9FPQ6|GP1_CHLRE	59.3	4e-09	Vegetative cell wall protein gp1 OS=Chlamydomonas reinhardtii GN=GP1 PE=2 SV=1						K14325	2e-07	55.1	mtr:MTR_2g069490	RNA-binding protein with serine-rich domain 1
CL1091.Contig5_All	1064	5.2249	4.6568	4.9413	4.2061	gi|412986677|emb|CCO15103.1|	81.3	3e-14	predicted protein [Bathycoccus prasinos]					sp|Q9FPQ6|GP1_CHLRE	60.1	2e-09	Vegetative cell wall protein gp1 OS=Chlamydomonas reinhardtii GN=GP1 PE=2 SV=1						K14325	2e-07	54.7	mtr:MTR_2g069490	RNA-binding protein with serine-rich domain 1
CL1092.Contig1_All	1686	0.2536	0.2177	0.0681	0.3474	gi|323451156|gb|EGB07034.1|	57	1e-06	hypothetical protein AURANDRAFT_71909 [Aureococcus anophagefferens]
CL1092.Contig2_All	1737	0.311	0.2905	0.0925	0.4182	gi|323451156|gb|EGB07034.1|	57	1e-06	hypothetical protein AURANDRAFT_71909 [Aureococcus anophagefferens]
CL1092.Contig3_All	6663	0.3547	0.2857	0.317	0.6295	gi|60678627|gb|AAX33674.1|	96.7	6e-18	plus agglutinin [Chlamydomonas incerta]					sp|Q9FPQ6|GP1_CHLRE	78.6	5e-14	Vegetative cell wall protein gp1 OS=Chlamydomonas reinhardtii GN=GP1 PE=2 SV=1						K13171	9e-10	65.9	vvi:100262120	serine/arginine repetitive matrix protein 1
CL1092.Contig4_All	6899	0.5252	0.4489	0.4692	0.8627	gi|60678627|gb|AAX33674.1|	96.7	6e-18	plus agglutinin [Chlamydomonas incerta]					sp|Q9FPQ6|GP1_CHLRE	78.6	5e-14	Vegetative cell wall protein gp1 OS=Chlamydomonas reinhardtii GN=GP1 PE=2 SV=1						K13171	9e-10	65.9	vvi:100262120	serine/arginine repetitive matrix protein 1
CL1092.Contig5_All	4361	0.5677	0.4418	0.4159	0.8274	gi|323453662|gb|EGB09533.1|	79	8e-13	hypothetical protein AURANDRAFT_71344, partial [Aureococcus anophagefferens]					sp|Q9FPQ6|GP1_CHLRE	61.2	5e-09	Vegetative cell wall protein gp1 OS=Chlamydomonas reinhardtii GN=GP1 PE=2 SV=1						K13171	5e-06	52.8	vvi:100262120	serine/arginine repetitive matrix protein 1
CL1092.Contig6_All	4636	1.4031	1.5883	1.5154	1.9206	gi|323453662|gb|EGB09533.1|	80.1	4e-13	hypothetical protein AURANDRAFT_71344, partial [Aureococcus anophagefferens]					sp|Q9FPQ6|GP1_CHLRE	61.2	5e-09	Vegetative cell wall protein gp1 OS=Chlamydomonas reinhardtii GN=GP1 PE=2 SV=1						K13171	5e-06	52.8	vvi:100262120	serine/arginine repetitive matrix protein 1
CL1093.Contig1_All	1125	0.2001	0.3262	0.0816	0.2916	gi|357452919|ref|XP_003596736.1|	60.5	6e-08	hypothetical protein MTR_2g084760, partial [Medicago truncatula] >gi|355485784|gb|AES66987.1| hypothetical protein MTR_2g084760, partial [Medicago truncatula]					sp|Q9FPQ6|GP1_CHLRE	56.2	3e-10	Vegetative cell wall protein gp1 OS=Chlamydomonas reinhardtii GN=GP1 PE=2 SV=1	RSc2303	54.3	4e-07	COG4796	Type II secretory pathway, component HofQ	K14325	6e-09	60.1	sbi:SORBI_03g046480	RNA-binding protein with serine-rich domain 1
CL1093.Contig2_All	768	0.6447	0.8961	0.5381	0.6102	gi|323456752|gb|EGB12618.1|	53.5	4e-06	hypothetical protein AURANDRAFT_70520 [Aureococcus anophagefferens]
CL1094.Contig1_All	1056	35.0608	32.1058	38.3946	37.1434	gi|134037130|gb|ABO47905.1|	348.6	1e-94	unknown [Alexandrium fundyense]	gi|315451490|gb|HQ391388.1|	65.9	8e-08	Dinophysis caudata clone 4DCSL actin mRNA, complete cds										K14005	6e-06	50.1	cre:CHLREDRAFT_195444	protein transport protein SEC31
CL1094.Contig2_All	993	10.8342	9.0786	11.0978	11.8217	gi|134037130|gb|ABO47905.1|	298.5	1e-79	unknown [Alexandrium fundyense]	gi|315451490|gb|HQ391388.1|	65.9	8e-08	Dinophysis caudata clone 4DCSL actin mRNA, complete cds					RSc1191	50.8	4e-06	COG2812	DNA polymerase III, gamma/tau subunits	K14325	1e-05	49.3	ppp:PHYPADRAFT_166555	RNA-binding protein with serine-rich domain 1
CL1094.Contig3_All	1061	17.7978	15.6313	19.4963	18.948	gi|134037130|gb|ABO47905.1|	354	2e-96	unknown [Alexandrium fundyense]	gi|134037129|gb|EF133900.1|	1120	0	Alexandrium fundyense strain GT-CA28 isolate 5p-cDNA36 unknown mRNA	sp|Q9FPQ6|GP1_CHLRE	52.8	3e-07	Vegetative cell wall protein gp1 OS=Chlamydomonas reinhardtii GN=GP1 PE=2 SV=1	Cgl1939	51.2	3e-06	COG0532	Translation initiation factor 2 (IF-2; GTPase)	K14325	4e-06	50.8	bdi:100845778	RNA-binding protein with serine-rich domain 1
CL1094.Contig4_All	998	5.5929	4.62	5.4521	5.5173	gi|134037130|gb|ABO47905.1|	302.8	6e-81	unknown [Alexandrium fundyense]	gi|134037129|gb|EF133900.1|	733	0	Alexandrium fundyense strain GT-CA28 isolate 5p-cDNA36 unknown mRNA	sp|Q9FPQ6|GP1_CHLRE	50.1	2e-06	Vegetative cell wall protein gp1 OS=Chlamydomonas reinhardtii GN=GP1 PE=2 SV=1	CC3441	50.8	4e-06	COG2267	Lysophospholipase	K14325	1e-05	49.3	ppp:PHYPADRAFT_166555	RNA-binding protein with serine-rich domain 1
CL1094.Contig5_All	364	54.3509	58.0406	56.5132	53.6853					gi|134037129|gb|EF133900.1|	266	1e-68	Alexandrium fundyense strain GT-CA28 isolate 5p-cDNA36 unknown mRNA
CL1094.Contig6_All	1072	17.0693	15.9203	17.0904	18.2508	gi|134037130|gb|ABO47905.1|	345.5	9e-94	unknown [Alexandrium fundyense]	gi|134037129|gb|EF133900.1|	1045	0	Alexandrium fundyense strain GT-CA28 isolate 5p-cDNA36 unknown mRNA	sp|Q9SN46|LRX5_ARATH	52.4	5e-07	Leucine-rich repeat extensin-like protein 5 OS=Arabidopsis thaliana GN=LRX5 PE=2 SV=2	Cgl1939	50.8	4e-06	COG0532	Translation initiation factor 2 (IF-2; GTPase)	K14007	6e-06	50.1	aly:ARALYDRAFT_478029	protein transport protein SEC24
CL1094.Contig7_All	250	37.992	33.4909	42.611	37.5833	gi|134037130|gb|ABO47905.1|	125.2	3e-28	unknown [Alexandrium fundyense]	gi|134037129|gb|EF133900.1|	363	5e-98	Alexandrium fundyense strain GT-CA28 isolate 5p-cDNA36 unknown mRNA
CL1095.Contig1_All	605	0.372	0.5308	0.3795	0.2324
CL1095.Contig2_All	633	1.7423	2.1743	1.7047	1.7027	gi|302833864|ref|XP_002948495.1|	52.8	5e-06	hypothetical protein VOLCADRAFT_101814 [Volvox carteri f. nagariensis] >gi|300266182|gb|EFJ50370.1| hypothetical protein VOLCADRAFT_101814 [Volvox carteri f. nagariensis]
CL1096.Contig1_All	1295	25.566	22.443	27.7275	23.2681
CL1096.Contig2_All	913	16.3441	15.8286	17.4766	16.7327	gi|357452919|ref|XP_003596736.1|	55.5	1e-06	hypothetical protein MTR_2g084760, partial [Medicago truncatula] >gi|355485784|gb|AES66987.1| hypothetical protein MTR_2g084760, partial [Medicago truncatula]					sp|Q9SX31|PERK9_ARATH	50.4	1e-06	Proline-rich receptor-like protein kinase PERK9 OS=Arabidopsis thaliana GN=PERK9 PE=2 SV=1	DR2133	52.8	8e-07	COG4372	Uncharacterized protein conserved in bacteria with the myosin-like domain	K14325	3e-10	64.3	ppp:PHYPADRAFT_105411	RNA-binding protein with serine-rich domain 1
CL1097.Contig1_All	1911	0.848	0.9843	0.5767	0.797	gi|303282355|ref|XP_003060469.1|	151.4	5e-35	predicted protein [Micromonas pusilla CCMP1545] >gi|226457940|gb|EEH55238.1| predicted protein [Micromonas pusilla CCMP1545]					sp|Q6K8Z4|FH7_ORYSJ	70.5	3e-12	Formin-like protein 7 OS=Oryza sativa subsp. japonica GN=FH7 PE=2 SV=2	BMEII1039	57.4	9e-08	COG1187	16S rRNA uridine-516 pseudouridylate synthase and related pseudouridylate synthases	K13210	8e-24	110	cre:CHLREDRAFT_182403	far upstream element-binding protein
CL1097.Contig2_All	1733	0.4026	0.3442	0.4107	0.3786	gi|303282355|ref|XP_003060469.1|	81.6	4e-14	predicted protein [Micromonas pusilla CCMP1545] >gi|226457940|gb|EEH55238.1| predicted protein [Micromonas pusilla CCMP1545]					sp|Q6K8Z4|FH7_ORYSJ	70.5	3e-12	Formin-like protein 7 OS=Oryza sativa subsp. japonica GN=FH7 PE=2 SV=2	BMEII1039	57.4	8e-08	COG1187	16S rRNA uridine-516 pseudouridylate synthase and related pseudouridylate synthases	K13210	3e-21	101	cre:CHLREDRAFT_182403	far upstream element-binding protein
CL1098.Contig1_All	481	26.0165	21.8898	25.6791	19.2904
CL1098.Contig2_All	471	18.2064	19.2862	18.8152	15.1729	gi|356551426|ref|XP_003544076.1|	63.5	1e-09	PREDICTED: uncharacterized protein LOC100787272 [Glycine max]					sp|Q84ZL0|FH5_ORYSJ	55.1	2e-08	Formin-like protein 5 OS=Oryza sativa subsp. japonica GN=FH5 PE=2 SV=2						K03126	4e-07	52	gmx:100787779	transcription initiation factor TFIID subunit 12		GO:0003824//catalytic activity
CL1098.Contig3_All	809	22.98	21.8898	28.2086	21.9249
CL1098.Contig4_All	204	15.5564	11.1321	14.0677	14.5869
CL1098.Contig5_All	226	11.5523	9.0335	13.511	9.8493	gi|462408171|gb|EMJ13505.1|	50.8	7e-06	hypothetical protein PRUPE_ppa006711mg [Prunus persica]														K14563	9e-06	46.6	vvi:100266267	rRNA 2'-O-methyltransferase fibrillarin [EC:2.1.1.-]
CL1098.Contig6_All	814	41.2261	30.6604	44.1401	35.7222									sp|A7XQ02|MLX56_MORAL	47.4	1e-05	Mulatexin OS=Morus alba PE=1 SV=2
CL1099.Contig1_All	1882	5.1783	5.5702	4.5014	5.4158	gi|302828408|ref|XP_002945771.1|	62.4	3e-08	pathogenesis-related protein 1-like protein [Volvox carteri f. nagariensis] >gi|300268586|gb|EFJ52766.1| pathogenesis-related protein 1-like protein [Volvox carteri f. nagariensis]					sp|Q9FPQ6|GP1_CHLRE	105	1e-22	Vegetative cell wall protein gp1 OS=Chlamydomonas reinhardtii GN=GP1 PE=2 SV=1	Rv3876	70.1	1e-11	COG0455	ATPases involved in chromosome partitioning	K14709	1e-15	83.2	vcn:VOLCADRAFT_104214	solute carrier family 39 (zinc transporter), member 1/2/3
CL1099.Contig2_All	302	0.4472	0.6077	0.3041	0.5431	gi|6523547|emb|CAB62280.1|	58.2	4e-08	hydroxyproline-rich glycoprotein DZ-HRGP [Volvox carteri f. nagariensis]					sp|Q9FPQ6|GP1_CHLRE	69.3	5e-13	Vegetative cell wall protein gp1 OS=Chlamydomonas reinhardtii GN=GP1 PE=2 SV=1	PA0197	55.1	3e-08	COG0810	Periplasmic protein TonB, links inner and outer membranes	K01115	3e-11	64.7	vcn:VOLCADRAFT_99471	phospholipase D [EC:3.1.4.4]
CL11.Contig1_All	587	0.4985	0.1563	0.2347	0.2794	gi|323454001|gb|EGB09872.1|	57.4	1e-07	hypothetical protein AURANDRAFT_71291, partial [Aureococcus anophagefferens]					sp|C5XTX2|CSPL8_SORBI	47.4	6e-06	CASP-like protein Sb04g002820 OS=Sorghum bicolor GN=Sb04g002820 PE=3 SV=1	DR2133	49.3	4e-06	COG4372	Uncharacterized protein conserved in bacteria with the myosin-like domain	K13171	4e-06	49.3	vvi:100262120	serine/arginine repetitive matrix protein 1
CL11.Contig2_All	612	0.6252	0.5997	0.9003	0.6891	gi|414585620|tpg|DAA36191.1|	60.8	1e-08	TPA: hypothetical protein ZEAMMB73_376045 [Zea mays]					sp|C5XTX2|CSPL8_SORBI	47.4	6e-06	CASP-like protein Sb04g002820 OS=Sorghum bicolor GN=Sb04g002820 PE=3 SV=1
CL110.Contig1_All	1630	0.6352	0.6755	0.3803	0.4025	gi|158828284|gb|ABW81160.1|	90.1	1e-16	unknown [Capsella rubella]					sp|Q9FPQ6|GP1_CHLRE	65.1	1e-10	Vegetative cell wall protein gp1 OS=Chlamydomonas reinhardtii GN=GP1 PE=2 SV=1	DR2133	54.7	5e-07	COG4372	Uncharacterized protein conserved in bacteria with the myosin-like domain	K13171	7e-15	80.5	ath:AT2G29210	serine/arginine repetitive matrix protein 1
CL110.Contig2_All	1645	0.6294	0.7809	0.5722	0.5555	gi|323456001|gb|EGB11868.1|	56.2	1e-06	hypothetical protein AURANDRAFT_70670, partial [Aureococcus anophagefferens]					sp|Q9FPQ6|GP1_CHLRE	62.4	7e-10	Vegetative cell wall protein gp1 OS=Chlamydomonas reinhardtii GN=GP1 PE=2 SV=1	DR2133	54.7	5e-07	COG4372	Uncharacterized protein conserved in bacteria with the myosin-like domain	K13171	1e-14	80.1	ath:AT2G29210	serine/arginine repetitive matrix protein 1
CL1100.Contig1_All	534	13.3188	17.6553	15.6066	13.1196													BS_ypfD	50.4	2e-06	COG0539	Ribosomal protein S1
CL1100.Contig2_All	534	2.4446	2.4485	2.2787	2.9837	gi|452819381|gb|EME26441.1|	58.5	6e-08	RNA-binding S1 domain-containing protein [Galdieria sulphuraria]									SA1308	52.4	4e-07	COG0539	Ribosomal protein S1	K02357	1e-05	47.8	ppp:PHYPADRAFT_129127	elongation factor Ts
CL1101.Contig1_All	1661	8.3063	7.7062	3.2067	7.815	gi|449016135|dbj|BAM79537.1|	82.8	1e-14	similar to hedgehog protein [Cyanidioschyzon merolae strain 10D]
CL1101.Contig2_All	224	2.311	3.4818	1.2299	1.6736
CL1102.Contig1_All	1776	2.5219	2.1828	2.9732	3.3115	gi|323454001|gb|EGB09872.1|	65.9	2e-09	hypothetical protein AURANDRAFT_71291, partial [Aureococcus anophagefferens]
CL1102.Contig2_All	1778	1.8228	1.445	2.0918	2.2008	gi|323454001|gb|EGB09872.1|	62.8	2e-08	hypothetical protein AURANDRAFT_71291, partial [Aureococcus anophagefferens]
CL1102.Contig3_All	941	6.4101	5.753	7.3438	6.9471
CL1103.Contig1_All	514	22.9012	24.5456	24.4772	19.8297	gi|112253632|gb|ABI14401.1|	209.1	2e-53	single domain cyclophilin-type peptidyl-prolyl cis-trans protein [Prorocentrum minimum]	gi|226514636|gb|CP001323.1|	63.9	2e-07	Micromonas sp. RCC299 chromosome 2, complete sequence	sp|Q9SKQ0|CP19B_ARATH	68.9	1e-12	Peptidyl-prolyl cis-trans isomerase CYP19-2 OS=Arabidopsis thaliana GN=CYP19-2 PE=1 SV=1	MA1661	79	4e-15	COG0652	Peptidyl-prolyl cis-trans isomerase (rotamase) - cyclophilin family	K01802	1e-12	70.9	aly:ARALYDRAFT_480962	peptidylprolyl isomerase [EC:5.2.1.8]	GO:0044267//cellular protein metabolic process	GO:0016853//isomerase activity
CL1103.Contig2_All	271	8.8035	11.6811	11.8605	12.4504	gi|112253632|gb|ABI14401.1|	124	7e-28	single domain cyclophilin-type peptidyl-prolyl cis-trans protein [Prorocentrum minimum]	gi|112253631|gb|DQ884414.1|	83.8	8e-14	Prorocentrum minimum clone pmi-5p-2 single domain cyclophilin-type peptidyl-prolyl cis-trans protein mRNA, complete cds	sp|Q9FJX0|PPIL2_ARATH	53.9	2e-08	Peptidyl-prolyl cis-trans isomerase-like 2 OS=Arabidopsis thaliana GN=PUB49 PE=2 SV=1	XF1212	64.3	5e-11	COG0652	Peptidyl-prolyl cis-trans isomerase (rotamase) - cyclophilin family	K12733	2e-09	58.9	cre:CHLREDRAFT_132902	peptidyl-prolyl cis-trans isomerase-like 1 [EC:5.2.1.8]	GO:0006457//protein folding;GO:0000413//protein peptidyl-prolyl isomerization	GO:0003755//peptidyl-prolyl cis-trans isomerase activity
CL1103.Contig3_All	670	37.691	43.002	47.0135	38.6087	gi|112253632|gb|ABI14401.1|	285.4	5e-76	single domain cyclophilin-type peptidyl-prolyl cis-trans protein [Prorocentrum minimum]	gi|226518683|gb|CP001328.1|	60	3e-06	Micromonas sp. RCC299 chromosome 7, complete sequence	sp|Q9SKQ0|CP19B_ARATH	91.7	3e-19	Peptidyl-prolyl cis-trans isomerase CYP19-2 OS=Arabidopsis thaliana GN=CYP19-2 PE=1 SV=1	MA1661	126	3e-29	COG0652	Peptidyl-prolyl cis-trans isomerase (rotamase) - cyclophilin family	K12736	1e-22	104	vcn:VOLCADRAFT_61491	peptidylprolyl isomerase domain and WD repeat-containing protein 1 [EC:5.2.1.8]
CL1103.Contig4_All	449	11.1282	10.8309	9.9197	9.3411	gi|112253632|gb|ABI14401.1|	206.5	1e-52	single domain cyclophilin-type peptidyl-prolyl cis-trans protein [Prorocentrum minimum]					sp|Q9SKQ0|CP19B_ARATH	67.4	3e-12	Peptidyl-prolyl cis-trans isomerase CYP19-2 OS=Arabidopsis thaliana GN=CYP19-2 PE=1 SV=1	MA1661	78.2	5e-15	COG0652	Peptidyl-prolyl cis-trans isomerase (rotamase) - cyclophilin family	K01802	8e-12	67.4	ath:AT2G21130	peptidylprolyl isomerase [EC:5.2.1.8]
CL1104.Contig1_All	614	17.5951	22.6401	18.2471	18.6227	gi|397627957|gb|EJK68681.1|	130.6	1e-29	hypothetical protein THAOC_10112 [Thalassiosira oceanica]														K05527	4e-13	72.8	ota:Ot01g05280	BolA protein
CL1104.Contig2_All	639	39.766	56.0371	34.2401	29.9213	gi|397627957|gb|EJK68681.1|	132.1	6e-30	hypothetical protein THAOC_10112 [Thalassiosira oceanica]					sp|Q9LVN1|FH13_ARATH	48.9	2e-06	Formin-like protein 13 OS=Arabidopsis thaliana GN=FH13 PE=2 SV=3						K05527	2e-13	73.9	ota:Ot01g05280	BolA protein
CL1105.Contig1_All	572	39.0726	48.0434	34.9997	48.9101	gi|224006397|ref|XP_002292159.1|	158.7	5e-38	predicted protein [Thalassiosira pseudonana CCMP1335] >gi|220972678|gb|EED91010.1| predicted protein [Thalassiosira pseudonana CCMP1335]					sp|Q38931|FKB62_ARATH	105	2e-23	Peptidyl-prolyl cis-trans isomerase FKBP62 OS=Arabidopsis thaliana GN=FKBP62 PE=1 SV=2	SPBC839.17c	138	7e-33	COG0545	FKBP-type peptidyl-prolyl cis-trans isomerases 1	K09568	3e-27	119	cre:CHLREDRAFT_77543	FK506-binding protein 1 [EC:5.2.1.8]	GO:0006457//protein folding;GO:0000413//protein peptidyl-prolyl isomerization	GO:0003755//peptidyl-prolyl cis-trans isomerase activity;GO:0005528//FK506 binding	GO:0016020//membrane
CL1105.Contig2_All	353	20.4668	19.6248	21.8528	18.851	gi|219128812|ref|XP_002184598.1|	107.5	6e-23	predicted protein [Phaeodactylum tricornutum CCAP 1055/1] >gi|217404048|gb|EEC43997.1| predicted protein [Phaeodactylum tricornutum CCAP 1055/1]					sp|Q38931|FKB62_ARATH	74.7	1e-14	Peptidyl-prolyl cis-trans isomerase FKBP62 OS=Arabidopsis thaliana GN=FKBP62 PE=1 SV=2	SPBC839.17c	97.4	5e-21	COG0545	FKBP-type peptidyl-prolyl cis-trans isomerases 1	K09568	2e-17	85.1	cre:CHLREDRAFT_77543	FK506-binding protein 1 [EC:5.2.1.8]	GO:0006457//protein folding;GO:0000413//protein peptidyl-prolyl isomerization	GO:0003755//peptidyl-prolyl cis-trans isomerase activity;GO:0005528//FK506 binding	GO:0016020//membrane
CL1106.Contig1_All	2266	1.9666	1.8829	2.2087	2.3989	gi|323454001|gb|EGB09872.1|	58.2	7e-07	hypothetical protein AURANDRAFT_71291, partial [Aureococcus anophagefferens]					sp|Q84ZL0|FH5_ORYSJ	77.4	3e-14	Formin-like protein 5 OS=Oryza sativa subsp. japonica GN=FH5 PE=2 SV=2	Rv3876	56.6	2e-07	COG0455	ATPases involved in chromosome partitioning	K01115	1e-10	67.4	vcn:VOLCADRAFT_99471	phospholipase D [EC:3.1.4.4]
CL1106.Contig2_All	2251	1.3098	1.3146	1.1933	1.4156	gi|323454001|gb|EGB09872.1|	58.2	7e-07	hypothetical protein AURANDRAFT_71291, partial [Aureococcus anophagefferens]					sp|Q84ZL0|FH5_ORYSJ	79	1e-14	Formin-like protein 5 OS=Oryza sativa subsp. japonica GN=FH5 PE=2 SV=2	PA0197	55.5	4e-07	COG0810	Periplasmic protein TonB, links inner and outer membranes	K01115	9e-11	67.4	vcn:VOLCADRAFT_99471	phospholipase D [EC:3.1.4.4]
CL1106.Contig3_All	2158	0.4693	0.4783	0.5213	0.3149	gi|323454001|gb|EGB09872.1|	56.6	2e-06	hypothetical protein AURANDRAFT_71291, partial [Aureococcus anophagefferens]					sp|P40603|APG_BRANA	71.2	2e-12	Anther-specific proline-rich protein APG (Fragment) OS=Brassica napus GN=APG PE=2 SV=1	PA0197	56.6	2e-07	COG0810	Periplasmic protein TonB, links inner and outer membranes	K01115	2e-10	66.6	vcn:VOLCADRAFT_99471	phospholipase D [EC:3.1.4.4]
CL1107.Contig1_All	551	1.1437	0.9992	1.0417	0.9781	gi|357452919|ref|XP_003596736.1|	58.9	5e-08	hypothetical protein MTR_2g084760, partial [Medicago truncatula] >gi|355485784|gb|AES66987.1| hypothetical protein MTR_2g084760, partial [Medicago truncatula]					sp|Q9SEE9|SR45_ARATH	52	2e-07	Arginine/serine-rich protein 45 OS=Arabidopsis thaliana GN=SR45 PE=1 SV=1						K14325	7e-08	55.1	aly:ARALYDRAFT_471861	RNA-binding protein with serine-rich domain 1
CL1107.Contig2_All	591	1.8661	1.669	1.4762	1.9823	gi|357452919|ref|XP_003596736.1|	57.8	1e-07	hypothetical protein MTR_2g084760, partial [Medicago truncatula] >gi|355485784|gb|AES66987.1| hypothetical protein MTR_2g084760, partial [Medicago truncatula]					sp|Q9SEE9|SR45_ARATH	53.9	6e-08	Arginine/serine-rich protein 45 OS=Arabidopsis thaliana GN=SR45 PE=1 SV=1						K14325	2e-08	57	aly:ARALYDRAFT_471861	RNA-binding protein with serine-rich domain 1
CL1108.Contig1_All	1213	40.5795	42.5307	38.7815	26.5023
CL1108.Contig2_All	790	7.8917	7.927	6.8875	3.8854
CL1109.Contig1_All	1087	6.543	6.8163	6.1673	4.5914	gi|326509959|dbj|BAJ87196.1|	65.9	1e-09	predicted protein [Hordeum vulgare subsp. vulgare]					sp|Q9SN46|LRX5_ARATH	55.5	5e-08	Leucine-rich repeat extensin-like protein 5 OS=Arabidopsis thaliana GN=LRX5 PE=2 SV=2						K14325	8e-06	49.7	gmx:100783566	RNA-binding protein with serine-rich domain 1
CL1109.Contig2_All	568	1.7831	1.4943	1.6168	1.4438	gi|323456752|gb|EGB12618.1|	53.1	2e-06	hypothetical protein AURANDRAFT_70520 [Aureococcus anophagefferens]					sp|Q9LK03|PERK2_ARATH	48.5	2e-06	Proline-rich receptor-like protein kinase PERK2 OS=Arabidopsis thaliana GN=PERK2 PE=2 SV=3
CL111.Contig1_All	2070	1.5113	1.2411	1.4307	1.3696	gi|299471535|emb|CBN80021.1|	165.2	4e-39	conserved unknown protein [Ectocarpus siliculosus]					sp|Q9LYZ9|PP362_ARATH	158	1e-38	Pentatricopeptide repeat-containing protein At5g02860 OS=Arabidopsis thaliana GN=At5g02860 PE=2 SV=1	CC3441	60.1	1e-08	COG2267	Lysophospholipase	K15336	2e-23	109	vvi:100259391	tRNA (cytosine38-C5)-methyltransferase [EC:2.1.1.204]
CL111.Contig2_All	1360	0.0662	0.1181	0.1013	0.1723	gi|299471515|emb|CBN80001.1|	132.9	1e-29	conserved unknown protein [Ectocarpus siliculosus]					sp|Q9SIC9|PP178_ARATH	100	3e-21	Pentatricopeptide repeat-containing protein At2g31400, chloroplastic OS=Arabidopsis thaliana GN=At2g31400 PE=2 SV=1						K15336	2e-07	55.5	vvi:100259391	tRNA (cytosine38-C5)-methyltransferase [EC:2.1.1.204]
CL1110.Contig1_All	244	2.8595	2.3503	3.105	4.1292
CL1110.Contig2_All	717	6.592	4.9269	6.8203	6.4705	gi|224066573|ref|XP_002302143.1|	64.3	2e-09	predicted protein [Populus trichocarpa] >gi|222843869|gb|EEE81416.1| predicted protein [Populus trichocarpa]					sp|Q6EQX3|OML5_ORYSJ	61.6	4e-10	Protein MEI2-like 5 OS=Oryza sativa subsp. japonica GN=ML5 PE=2 SV=1
CL1111.Contig1_All	665	15.4334	21.2832	13.4644	15.0099
CL1111.Contig2_All	681	3.1728	3.9074	3.7084	3.0966
CL1111.Contig3_All	674	12.4557	13.6817	14.068	12.5151
CL1111.Contig4_All	687	8.6162	10.9185	10.4266	9.2428	gi|223947065|gb|ACN27616.1|	57	3e-07	unknown [Zea mays]
CL1111.Contig5_All	599	25.5882	25.5813	26.9063	24.9565
CL1111.Contig6_All	687	8.0921	9.416	7.8868	6.5484	gi|323451156|gb|EGB07034.1|	53.9	2e-06	hypothetical protein AURANDRAFT_71909 [Aureococcus anophagefferens]
CL1111.Contig7_All	601	8.6508	13.0534	10.3141	9.6687	gi|307104680|gb|EFN52932.1|	53.9	1e-06	expressed protein [Chlorella variabilis]
CL1112.Contig1_All	672	0.5694	0.751	0.6491	0.802
CL1112.Contig2_All	656	2.1272	2.2729	1.5749	1.8216
CL1113.Contig1_All	852	2.6417	3.3655	2.6408	2.8876	gi|157783525|gb|ABV72570.1|	95.9	8e-19	unknown [Heterocapsa rotundata]														K14325	7e-06	44.7	sbi:SORBI_03g046480	RNA-binding protein with serine-rich domain 1
CL1113.Contig2_All	906	0.8943	1.2406	0.8362	0.931	gi|157783525|gb|ABV72570.1|	95.9	9e-19	unknown [Heterocapsa rotundata]														K14325	7e-06	44.7	sbi:SORBI_03g046480	RNA-binding protein with serine-rich domain 1
CL1114.Contig1_All	403	50.4315	62.954	43.2394	32.094
CL1114.Contig2_All	246	4.3916	5.9679	3.7331	1.905
CL1115.Contig1_All	1933	25.8954	21.7285	31.4744	29.2857	gi|307107562|gb|EFN55804.1|	265.8	2e-69	hypothetical protein CHLNCDRAFT_56139 [Chlorella variabilis]	gi|301101611|ref|XM_002899848.1|	63.9	6e-07	Phytophthora infestans T30-4 putative P-type ATPase (PITG_13235) mRNA, complete cds	sp|Q42883|ECAP_SOLLC	183	3e-46	Calcium-transporting ATPase, endoplasmic reticulum-type OS=Solanum lycopersicum GN=LCA1 PE=2 SV=1	MA4378	237	6e-62	COG0474	Cation transport ATPase	K01539	2e-70	265	olu:OSTLU_48492	sodium/potassium-transporting ATPase subunit alpha [EC:3.6.3.9]
CL1115.Contig2_All	1945	12.9025	10.0837	14.4951	13.2635	gi|307107562|gb|EFN55804.1|	265.8	2e-69	hypothetical protein CHLNCDRAFT_56139 [Chlorella variabilis]	gi|301101611|ref|XM_002899848.1|	63.9	6e-07	Phytophthora infestans T30-4 putative P-type ATPase (PITG_13235) mRNA, complete cds	sp|Q42883|ECAP_SOLLC	183	3e-46	Calcium-transporting ATPase, endoplasmic reticulum-type OS=Solanum lycopersicum GN=LCA1 PE=2 SV=1	MA4378	237	6e-62	COG0474	Cation transport ATPase	K01539	2e-70	265	olu:OSTLU_48492	sodium/potassium-transporting ATPase subunit alpha [EC:3.6.3.9]
CL1115.Contig3_All	1899	21.6063	17.3341	25.582	23.4063	gi|307107562|gb|EFN55804.1|	265.8	1e-69	hypothetical protein CHLNCDRAFT_56139 [Chlorella variabilis]	gi|301101611|ref|XM_002899848.1|	63.9	6e-07	Phytophthora infestans T30-4 putative P-type ATPase (PITG_13235) mRNA, complete cds	sp|Q42883|ECAP_SOLLC	183	3e-46	Calcium-transporting ATPase, endoplasmic reticulum-type OS=Solanum lycopersicum GN=LCA1 PE=2 SV=1	MA4378	237	6e-62	COG0474	Cation transport ATPase	K01539	1e-70	265	olu:OSTLU_48492	sodium/potassium-transporting ATPase subunit alpha [EC:3.6.3.9]
CL1115.Contig4_All	1975	19.829	17.7472	22.1796	21.1057	gi|307107562|gb|EFN55804.1|	265.8	2e-69	hypothetical protein CHLNCDRAFT_56139 [Chlorella variabilis]	gi|301101611|ref|XM_002899848.1|	63.9	6e-07	Phytophthora infestans T30-4 putative P-type ATPase (PITG_13235) mRNA, complete cds	sp|Q42883|ECAP_SOLLC	183	3e-46	Calcium-transporting ATPase, endoplasmic reticulum-type OS=Solanum lycopersicum GN=LCA1 PE=2 SV=1	MA4378	237	6e-62	COG0474	Cation transport ATPase	K01539	2e-70	265	olu:OSTLU_48492	sodium/potassium-transporting ATPase subunit alpha [EC:3.6.3.9]
CL1116.Contig1_All	670	1.0414	0.7875	0.9595	0.6295
CL1116.Contig2_All	721	0.437	0.8272	1.0508	1.1699	gi|159491647|ref|XP_001703771.1|	35	2e-06	predicted protein [Chlamydomonas reinhardtii] >gi|158270452|gb|EDO96297.1| predicted protein [Chlamydomonas reinhardtii]
CL1117.Contig1_All	1613	0.7954	1.0524	0.9536	1.4962	gi|323456144|gb|EGB12011.1|	63.9	9e-09	hypothetical protein AURANDRAFT_70714, partial [Aureococcus anophagefferens]														K14306	1e-07	56.2	gmx:100781711	nuclear pore complex protein Nup62
CL1117.Contig2_All	569	0	0.0403	0	0
CL1118.Contig1_All	301	3.5892	3.0484	3.9663	3.6587													PAE2290	73.6	8e-14	COG2409	Predicted drug exporters of the RND superfamily
CL1118.Contig2_All	1526	2.0796	2.4653	2.9638	3.0863													PAE2290	109	1e-23	COG2409	Predicted drug exporters of the RND superfamily
CL1118.Contig3_All	331	2.3119	2.287	3.3987	2.336
CL1118.Contig4_All	2817	12.6717	11.099	14.8737	13.9654	gi|422295836|gb|EKU23135.1|	65.9	4e-09	mmpl domain protein [Nannochloropsis gaditana CCMP526]									Cgl0608	111	6e-24	COG2409	Predicted drug exporters of the RND superfamily
CL1119.Contig1_All	1027	16.0859	15.3001	16.7885	18.2976	gi|4584086|emb|CAB40552.1|	58.9	1e-07	p210 protein [Spermatozopsis similis]					sp|Q6ZCX3|FH6_ORYSJ	48.9	5e-06	Formin-like protein 6 OS=Oryza sativa subsp. japonica GN=FH6 PE=2 SV=2
CL1119.Contig2_All	494	12.3014	10.5408	12.3623	11.8104	gi|397614196|gb|EJK62653.1|	54.3	9e-07	hypothetical protein THAOC_16725 [Thalassiosira oceanica]					sp|P40603|APG_BRANA	47.8	3e-06	Anther-specific proline-rich protein APG (Fragment) OS=Brassica napus GN=APG PE=2 SV=1
CL112.Contig1_All	3045	0.1109	0.1356	0.1206	0.0769	gi|323454001|gb|EGB09872.1|	102.4	4e-20	hypothetical protein AURANDRAFT_71291, partial [Aureococcus anophagefferens]					sp|Q4V3C7|Y4423_ARATH	115	1e-25	DUF21 domain-containing protein At4g14230 OS=Arabidopsis thaliana GN=CBSDUF2 PE=2 SV=1	SPCC4B3.03c	84.3	1e-15	COG1253	Hemolysins and related proteins containing CBS domains	K14325	5e-11	68.9	osa:4325394	RNA-binding protein with serine-rich domain 1
CL112.Contig2_All	2953	0.4725	0.4894	0.4121	0.4364	gi|323454001|gb|EGB09872.1|	95.5	5e-18	hypothetical protein AURANDRAFT_71291, partial [Aureococcus anophagefferens]					sp|Q4V3C7|Y4423_ARATH	115	1e-25	DUF21 domain-containing protein At4g14230 OS=Arabidopsis thaliana GN=CBSDUF2 PE=2 SV=1	SPCC4B3.03c	84.3	1e-15	COG1253	Hemolysins and related proteins containing CBS domains	K14325	4e-11	68.9	osa:4325394	RNA-binding protein with serine-rich domain 1
CL1120.Contig1_All	1462	0.5542	0.9885	0.7538	0.5129	gi|323454001|gb|EGB09872.1|	53.9	8e-06	hypothetical protein AURANDRAFT_71291, partial [Aureococcus anophagefferens]					sp|Q84ZL0|FH5_ORYSJ	81.3	1e-15	Formin-like protein 5 OS=Oryza sativa subsp. japonica GN=FH5 PE=2 SV=2	Cgl1939	75.9	2e-13	COG0532	Translation initiation factor 2 (IF-2; GTPase)	K13171	1e-14	79.7	ath:AT2G29210	serine/arginine repetitive matrix protein 1
CL1120.Contig2_All	368	0.3058	0.1247	0.1248	0	gi|299470256|emb|CBN79560.1|	58.9	2e-08	conserved unknown protein [Ectocarpus siliculosus]					sp|Q6MWG9|FH18_ORYSJ	48.1	1e-06	Formin-like protein 18 OS=Oryza sativa subsp. japonica GN=FH18 PE=2 SV=1						K12821	3e-07	51.6	cre:CHLREDRAFT_205828	pre-mRNA-processing factor 40
CL1120.Contig3_All	1770	0.6612	0.5314	0.3762	0.3045	gi|323454001|gb|EGB09872.1|	54.3	8e-06	hypothetical protein AURANDRAFT_71291, partial [Aureococcus anophagefferens]					sp|Q9FPQ6|GP1_CHLRE	73.9	4e-15	Vegetative cell wall protein gp1 OS=Chlamydomonas reinhardtii GN=GP1 PE=2 SV=1	Cgl1939	75.9	2e-13	COG0532	Translation initiation factor 2 (IF-2; GTPase)	K14325	2e-13	76.3	mtr:MTR_2g069490	RNA-binding protein with serine-rich domain 1
CL1120.Contig4_All	483	1.9105	1.7572	1.0457	0.4851	gi|323452685|gb|EGB08558.1|	50.8	9e-06	hypothetical protein AURANDRAFT_71560, partial [Aureococcus anophagefferens]					sp|Q84ZL0|FH5_ORYSJ	59.7	8e-10	Formin-like protein 5 OS=Oryza sativa subsp. japonica GN=FH5 PE=2 SV=2	Cgl1939	55.8	3e-08	COG0532	Translation initiation factor 2 (IF-2; GTPase)	K12815	2e-08	56.2	cre:CHLREDRAFT_132956	pre-mRNA-splicing factor ATP-dependent RNA helicase PRP16 [EC:3.6.4.13]
CL1120.Contig5_All	1535	0.4839	0.5828	0.2543	0.29	gi|323454001|gb|EGB09872.1|	53.9	9e-06	hypothetical protein AURANDRAFT_71291, partial [Aureococcus anophagefferens]					sp|P13983|EXTN_TOBAC	68.6	3e-14	Extensin OS=Nicotiana tabacum GN=HRGPNT3 PE=2 SV=1	Cgl1939	75.9	2e-13	COG0532	Translation initiation factor 2 (IF-2; GTPase)	K14325	1e-13	76.3	mtr:MTR_2g069490	RNA-binding protein with serine-rich domain 1
CL1121.Contig1_All	1078	0.4384	0.6597	0.7028	0.8694	gi|323454001|gb|EGB09872.1|	57	6e-07	hypothetical protein AURANDRAFT_71291, partial [Aureococcus anophagefferens]									XF1267	57.4	4e-08	COG5297	Cellobiohydrolase A (1,4-beta-cellobiosidase A)	K12580	1e-06	52.4	vcn:VOLCADRAFT_92540	CCR4-NOT transcription complex subunit 3
CL1121.Contig2_All	2113	0.1598	0.1628	0.163	0.2107	gi|326526881|dbj|BAK00829.1|	112.5	3e-23	predicted protein [Hordeum vulgare subsp. vulgare]					sp|Q9LE82|RAGP1_ARATH	118	1e-26	RAN GTPase-activating protein 1 OS=Arabidopsis thaliana GN=RANGAP1 PE=1 SV=1	Rv3876	70.1	1e-11	COG0455	ATPases involved in chromosome partitioning	K14319	1e-27	123	mtr:MTR_1g105040	Ran GTPase-activating protein 1			GO:0009536//plastid
CL1121.Contig3_All	579	2.1769	3.7241	2.4188	2.509	gi|326487438|dbj|BAJ89703.1|	54.3	1e-06	predicted protein [Hordeum vulgare subsp. vulgare]
CL1121.Contig4_All	634	3.621	3.6543	3.1505	3.2153	gi|323456752|gb|EGB12618.1|	53.9	2e-06	hypothetical protein AURANDRAFT_70520 [Aureococcus anophagefferens]														K12896	4e-06	49.7	bdi:100842128	splicing factor, arginine/serine-rich 7
CL1121.Contig5_All	324	2.0145	2.0532	1.7715	1.0848	gi|226494141|ref|NP_001145099.1|	52	3e-06	uncharacterized protein LOC100278311 precursor [Zea mays]
CL1121.Contig6_All	1881	0.3111	0.4024	0.354	0.5107	gi|326526881|dbj|BAK00829.1|	112.5	2e-23	predicted protein [Hordeum vulgare subsp. vulgare]					sp|Q9LE82|RAGP1_ARATH	118	1e-26	RAN GTPase-activating protein 1 OS=Arabidopsis thaliana GN=RANGAP1 PE=1 SV=1	Rv3876	70.1	1e-11	COG0455	ATPases involved in chromosome partitioning	K14319	1e-27	123	mtr:MTR_1g105040	Ran GTPase-activating protein 1			GO:0009536//plastid
CL1122.Contig1_All	561	9.7892	7.6872	11.868	9.1469
CL1122.Contig2_All	1778	6.0508	5.0316	8.2769	7.4589	gi|223949795|gb|ACN28981.1|	64.7	6e-09	unknown [Zea mays] >gi|413917601|gb|AFW57533.1| hypothetical protein ZEAMMB73_218341 [Zea mays] >gi|413917602|gb|AFW57534.1| hypothetical protein ZEAMMB73_218341 [Zea mays]					sp|P42210|ASPR_HORVU	60.1	4e-09	Phytepsin OS=Hordeum vulgare PE=1 SV=1						K08245	5e-10	64.7	zma:100280169	phytepsin [EC:3.4.23.40]		GO:0016787//hydrolase activity
CL1122.Contig3_All	1791	5.8184	5.0591	6.371	6.8553	gi|223949795|gb|ACN28981.1|	66.2	2e-09	unknown [Zea mays] >gi|413917601|gb|AFW57533.1| hypothetical protein ZEAMMB73_218341 [Zea mays] >gi|413917602|gb|AFW57534.1| hypothetical protein ZEAMMB73_218341 [Zea mays]					sp|P42211|ASPRX_ORYSJ	61.2	2e-09	Aspartic proteinase OS=Oryza sativa subsp. japonica GN=RAP PE=2 SV=2						K08245	2e-10	66.2	zma:100280169	phytepsin [EC:3.4.23.40]		GO:0016787//hydrolase activity
CL1123.Contig1_All	381	26.9376	28.5984	30.5511	31.9793
CL1123.Contig2_All	1452	11.3155	11.738	11.5267	11.2314	gi|302840754|ref|XP_002951923.1|	61.2	5e-08	transcription factor jumonji domain-containing protein [Volvox carteri f. nagariensis] >gi|300262824|gb|EFJ47028.1| transcription factor jumonji domain-containing protein [Volvox carteri f. nagariensis]									CC0847	56.2	1e-07	COG3509	Poly(3-hydroxybutyrate) depolymerase
CL1123.Contig3_All	1308	10.4104	11.7325	11.6548	10.5153	gi|307104776|gb|EFN53028.1|	25.8	1e-09	expressed protein [Chlorella variabilis]					sp|Q9FPQ6|GP1_CHLRE	47	7e-08	Vegetative cell wall protein gp1 OS=Chlamydomonas reinhardtii GN=GP1 PE=2 SV=1
CL1123.Contig4_All	1493	15.0901	15.226	17.6072	16.9808	gi|117606933|gb|ABK42021.1|	37	1e-06	vegetative cell wall protein [Chlamydomonas incerta]					sp|Q9FPQ6|GP1_CHLRE	53.9	7e-11	Vegetative cell wall protein gp1 OS=Chlamydomonas reinhardtii GN=GP1 PE=2 SV=1	CC0847	56.6	1e-07	COG3509	Poly(3-hydroxybutyrate) depolymerase	K14709	1e-06	38.1	vcn:VOLCADRAFT_104214	solute carrier family 39 (zinc transporter), member 1/2/3
CL1123.Contig5_All	1466	23.8888	22.3913	27.9856	25.1891	gi|302836776|ref|XP_002949948.1|	37.7	1e-09	hypothetical protein VOLCADRAFT_104492 [Volvox carteri f. nagariensis] >gi|300264857|gb|EFJ49051.1| hypothetical protein VOLCADRAFT_104492 [Volvox carteri f. nagariensis]									CC0847	52.4	2e-06	COG3509	Poly(3-hydroxybutyrate) depolymerase
CL1124.Contig1_All	1262	0.2854	0.2908	0.3275	0.3528	gi|323454001|gb|EGB09872.1|	54.7	4e-06	hypothetical protein AURANDRAFT_71291, partial [Aureococcus anophagefferens]					sp|Q9SEE9|SR45_ARATH	52.4	6e-07	Arginine/serine-rich protein 45 OS=Arabidopsis thaliana GN=SR45 PE=1 SV=1						K14325	1e-07	55.8	vvi:100267894	RNA-binding protein with serine-rich domain 1
CL1124.Contig2_All	1332	1.2673	1.1711	1.2582	0.9675	gi|326512240|dbj|BAJ96101.1|	57	8e-07	predicted protein [Hordeum vulgare subsp. vulgare]					sp|Q9SEE9|SR45_ARATH	52.8	5e-07	Arginine/serine-rich protein 45 OS=Arabidopsis thaliana GN=SR45 PE=1 SV=1						K14325	3e-07	54.7	vvi:100267894	RNA-binding protein with serine-rich domain 1
CL1124.Contig3_All	1263	1.7464	1.562	1.9268	1.7439	gi|414881787|tpg|DAA58918.1|	65.1	3e-09	TPA: hypothetical protein ZEAMMB73_953257, partial [Zea mays]					sp|Q9SEE9|SR45_ARATH	52.8	4e-07	Arginine/serine-rich protein 45 OS=Arabidopsis thaliana GN=SR45 PE=1 SV=1						K14325	4e-07	54.3	vvi:100267894	RNA-binding protein with serine-rich domain 1
CL1124.Contig4_All	1369	6.494	5.9149	7.5131	6.7777	gi|302834166|ref|XP_002948646.1|	56.2	1e-06	hypothetical protein VOLCADRAFT_88957 [Volvox carteri f. nagariensis] >gi|300266333|gb|EFJ50521.1| hypothetical protein VOLCADRAFT_88957 [Volvox carteri f. nagariensis]
CL1124.Contig5_All	1313	0.0514	0.0524	0.1224	0.0892	gi|323454001|gb|EGB09872.1|	54.7	4e-06	hypothetical protein AURANDRAFT_71291, partial [Aureococcus anophagefferens]					sp|Q9SEE9|SR45_ARATH	52.4	6e-07	Arginine/serine-rich protein 45 OS=Arabidopsis thaliana GN=SR45 PE=1 SV=1						K14325	2e-08	58.9	vvi:100267894	RNA-binding protein with serine-rich domain 1
CL1124.Contig6_All	1334	0.0169	0.0172	0.0516	0.0176	gi|323454001|gb|EGB09872.1|	58.2	3e-07	hypothetical protein AURANDRAFT_71291, partial [Aureococcus anophagefferens]					sp|Q9SEE9|SR45_ARATH	52.8	5e-07	Arginine/serine-rich protein 45 OS=Arabidopsis thaliana GN=SR45 PE=1 SV=1						K14325	3e-07	54.7	vvi:100267894	RNA-binding protein with serine-rich domain 1
CL1124.Contig7_All	1385	0.0325	0.0331	0.0332	0.0508	gi|323452685|gb|EGB08558.1|	61.6	3e-08	hypothetical protein AURANDRAFT_71560, partial [Aureococcus anophagefferens]
CL1124.Contig8_All	1343	2.8155	2.5962	2.3078	2.0064	gi|323452685|gb|EGB08558.1|	61.6	3e-08	hypothetical protein AURANDRAFT_71560, partial [Aureococcus anophagefferens]
CL1125.Contig1_All	1255	10.868	8.2982	11.7445	12.0049	gi|157783481|gb|ABV72548.1|	117.5	5e-25	unknown [Heterocapsa triquetra]					sp|Q9FPQ6|GP1_CHLRE	56.6	3e-08	Vegetative cell wall protein gp1 OS=Chlamydomonas reinhardtii GN=GP1 PE=2 SV=1
CL1125.Contig2_All	1707	8.7022	6.2353	8.5943	10.5556	gi|348686966|gb|EGZ26780.1|	90.5	9e-17	hypothetical protein PHYSODRAFT_467820 [Phytophthora sojae]					sp|P40602|APG_ARATH	80.5	3e-15	Anther-specific proline-rich protein APG OS=Arabidopsis thaliana GN=APG PE=2 SV=2	BH0971	76.3	2e-13	COG1511	Predicted membrane protein	K12418	6e-15	80.9	cre:CHLREDRAFT_32523	fatty acid desaturase (delta-4 desaturase) [EC:1.14.19.-]
CL1126.Contig1_All	455	2.5722	1.5629	1.766	2.3173	gi|307110749|gb|EFN58984.1|	52.4	2e-06	hypothetical protein CHLNCDRAFT_137606 [Chlorella variabilis]					sp|Q9FLQ7|FH20_ARATH	57.8	3e-09	Formin-like protein 20 OS=Arabidopsis thaliana GN=FH20 PE=2 SV=3	ML1556	52	4e-07	COG0532	Translation initiation factor 2 (IF-2; GTPase)	K11086	6e-10	61.2	vcn:VOLCADRAFT_107252	small nuclear ribonucleoprotein B and B'
CL1126.Contig2_All	304	7.7738	5.5838	6.8724	6.2431	gi|452821079|gb|EME28114.1|	55.5	3e-07	hypothetical protein Gasu_44470 [Galdieria sulphuraria]					sp|P22357|SF18_HELAN	53.5	3e-08	Anther-specific protein SF18 (Fragment) OS=Helianthus annuus PE=2 SV=1	SMc02406_2	47.4	7e-06	COG3468	Type V secretory pathway, adhesin AidA	K11086	1e-06	49.3	vcn:VOLCADRAFT_107252	small nuclear ribonucleoprotein B and B'
CL1127.Contig1_All	346	7.936	5.7016	6.7681	7.7878
CL1127.Contig2_All	1487	24.6564	19.8845	26.3552	26.9764
CL1127.Contig3_All	542	15.6553	11.4695	15.5033	16.4276
CL1128.Contig1_All	1208	0.354	0.2469	0.3801	0.4461
CL1128.Contig2_All	1130	5.099	4.7705	5.9733	5.4741
CL1128.Contig3_All	1231	32.819	33.4301	45.0031	35.0989
CL1129.Contig1_All	251	3044.02	2937.46	2282.5	3080.85
CL1129.Contig2_All	304	126.825	109.413	98.4799	112.222
CL113.Contig1_All	1021	11.1764	10.4472	8.14	11.3368	gi|119710160|gb|ABL96301.1|	179.5	8e-44	Bacl-2 [Symbiodinium sp. C3]	gi|119710159|gb|EF152772.1|	89.7	5e-15	Symbiodinium sp. C3 Bacl-2 mRNA, complete cds
CL113.Contig2_All	1357	15.1595	14.1657	12.1644	17.2149	gi|119710160|gb|ABL96301.1|	292	1e-77	Bacl-2 [Symbiodinium sp. C3]	gi|119710159|gb|EF152772.1|	117	3e-23	Symbiodinium sp. C3 Bacl-2 mRNA, complete cds
CL113.Contig3_All	1393	11.4717	9.8639	9.5921	12.4135	gi|119710160|gb|ABL96301.1|	315.1	1e-84	Bacl-2 [Symbiodinium sp. C3]	gi|119710159|gb|EF152772.1|	149	9e-33	Symbiodinium sp. C3 Bacl-2 mRNA, complete cds
CL113.Contig4_All	835	7.0621	5.7416	6.1314	7.352	gi|119710160|gb|ABL96301.1|	431.8	6e-120	Bacl-2 [Symbiodinium sp. C3]	gi|119710159|gb|EF152772.1|	131	1e-27	Symbiodinium sp. C3 Bacl-2 mRNA, complete cds
CL113.Contig5_All	781	6.1383	5.2868	4.7328	6.0303	gi|119710160|gb|ABL96301.1|	400.2	1e-110	Bacl-2 [Symbiodinium sp. C3]	gi|119710159|gb|EF152772.1|	135	8e-29	Symbiodinium sp. C3 Bacl-2 mRNA, complete cds
CL113.Contig6_All	1548	8.6655	8.7281	6.3774	9.445	gi|119710160|gb|ABL96301.1|	181	4e-44	Bacl-2 [Symbiodinium sp. C3]	gi|119710159|gb|EF152772.1|	129	1e-26	Symbiodinium sp. C3 Bacl-2 mRNA, complete cds										K09566	2e-07	55.5	gmx:100800303	peptidyl-prolyl isomerase G (cyclophilin G) [EC:5.2.1.8]
CL113.Contig7_All	1384	12.8473	11.6186	10.7162	12.9514	gi|119710160|gb|ABL96301.1|	327	4e-88	Bacl-2 [Symbiodinium sp. C3]	gi|119710159|gb|EF152772.1|	143	6e-31	Symbiodinium sp. C3 Bacl-2 mRNA, complete cds
CL113.Contig8_All	382	13.3157	12.4903	13.703	14.5984	gi|119710160|gb|ABL96301.1|	228.4	2e-59	Bacl-2 [Symbiodinium sp. C3]	gi|119710159|gb|EF152772.1|	111	5e-22	Symbiodinium sp. C3 Bacl-2 mRNA, complete cds
CL113.Contig9_All	496	15.0652	15.9093	15.8303	16.9119	gi|119710160|gb|ABL96301.1|	272.7	1e-72	Bacl-2 [Symbiodinium sp. C3]	gi|119710159|gb|EF152772.1|	87.7	1e-14	Symbiodinium sp. C3 Bacl-2 mRNA, complete cds
CL1130.Contig1_All	1743	13.1065	11.4892	14.1334	15.0023	gi|356557711|ref|XP_003547156.1|	55.8	2e-06	PREDICTED: uncharacterized protein LOC100820266, partial [Glycine max]														K11323	2e-06	52.8	vcn:VOLCADRAFT_121342	histone arginine demethylase JMJD6 [EC:1.14.11.-]
CL1130.Contig2_All	1706	5.1188	4.6658	5.706	5.3427	gi|356557711|ref|XP_003547156.1|	57	1e-06	PREDICTED: uncharacterized protein LOC100820266, partial [Glycine max]														K11323	3e-06	52	vcn:VOLCADRAFT_121342	histone arginine demethylase JMJD6 [EC:1.14.11.-]
CL1130.Contig3_All	1754	6.6726	6.7352	7.9713	7.2938	gi|356557711|ref|XP_003547156.1|	57	1e-06	PREDICTED: uncharacterized protein LOC100820266, partial [Glycine max]														K11323	3e-06	52	vcn:VOLCADRAFT_121342	histone arginine demethylase JMJD6 [EC:1.14.11.-]
CL1131.Contig1_All	1577	2.2122	2.6037	2.111	2.615	gi|462395699|gb|EMJ01498.1|	386	1e-105	hypothetical protein PRUPE_ppa003471mg [Prunus persica]	gi|159478564|ref|XM_001697321.1|	73.8	5e-10	Chlamydomonas reinhardtii strain CC-503 cw92 mt+	sp|Q38931|FKB62_ARATH	377	1e-104	Peptidyl-prolyl cis-trans isomerase FKBP62 OS=Arabidopsis thaliana GN=FKBP62 PE=1 SV=2	SPBC839.17c	109	2e-23	COG0545	FKBP-type peptidyl-prolyl cis-trans isomerases 1	K09571	4e-104	377	aly:ARALYDRAFT_480033	FK506-binding protein 4/5 [EC:5.2.1.8]	GO:0009845//seed germination;GO:0009611//response to wounding;GO:0006464//cellular protein modification process;GO:0006970//response to osmotic stress;GO:0070370//cellular heat acclimation;GO:0046686//response to cadmium ion	GO:0032266//phosphatidylinositol-3-phosphate binding;GO:0005515//protein binding;GO:0080025//phosphatidylinositol-3,5-bisphosphate binding	GO:0005829//cytosol;GO:0071944//cell periphery;GO:0005634//nucleus
CL1131.Contig2_All	2301	2.7681	2.3627	2.8037	3.004	gi|462395699|gb|EMJ01498.1|	397.9	4e-109	hypothetical protein PRUPE_ppa003471mg [Prunus persica]	gi|159478564|ref|XM_001697321.1|	75.8	2e-10	Chlamydomonas reinhardtii strain CC-503 cw92 mt+	sp|Q38931|FKB62_ARATH	390	2e-108	Peptidyl-prolyl cis-trans isomerase FKBP62 OS=Arabidopsis thaliana GN=FKBP62 PE=1 SV=2	SPBC839.17c	107	7e-23	COG0545	FKBP-type peptidyl-prolyl cis-trans isomerases 1	K09571	8e-109	393	aly:ARALYDRAFT_480033	FK506-binding protein 4/5 [EC:5.2.1.8]	GO:0009845//seed germination;GO:0009611//response to wounding;GO:0006464//cellular protein modification process;GO:0006970//response to osmotic stress;GO:0070370//cellular heat acclimation;GO:0046686//response to cadmium ion	GO:0032266//phosphatidylinositol-3-phosphate binding;GO:0005515//protein binding;GO:0080025//phosphatidylinositol-3,5-bisphosphate binding	GO:0005829//cytosol;GO:0071944//cell periphery;GO:0005634//nucleus
CL1131.Contig3_All	2293	1.2957	1.1705	1.0914	1.308	gi|462395699|gb|EMJ01498.1|	395.6	2e-108	hypothetical protein PRUPE_ppa003471mg [Prunus persica]	gi|159478564|ref|XM_001697321.1|	73.8	7e-10	Chlamydomonas reinhardtii strain CC-503 cw92 mt+	sp|Q38931|FKB62_ARATH	385	4e-107	Peptidyl-prolyl cis-trans isomerase FKBP62 OS=Arabidopsis thaliana GN=FKBP62 PE=1 SV=2	SPBC839.17c	111	6e-24	COG0545	FKBP-type peptidyl-prolyl cis-trans isomerases 1	K09571	3e-106	384	aly:ARALYDRAFT_480033	FK506-binding protein 4/5 [EC:5.2.1.8]	GO:0009845//seed germination;GO:0009611//response to wounding;GO:0006464//cellular protein modification process;GO:0006970//response to osmotic stress;GO:0070370//cellular heat acclimation;GO:0046686//response to cadmium ion	GO:0032266//phosphatidylinositol-3-phosphate binding;GO:0005515//protein binding;GO:0080025//phosphatidylinositol-3,5-bisphosphate binding	GO:0005829//cytosol;GO:0071944//cell periphery;GO:0005634//nucleus
CL1131.Contig4_All	2311	0.7304	0.6055	0.914	0.8314	gi|460393652|ref|XP_004242423.1|	390.2	8e-107	PREDICTED: peptidyl-prolyl cis-trans isomerase FKBP62-like isoform 2 [Solanum lycopersicum]	gi|159478564|ref|XM_001697321.1|	73.8	7e-10	Chlamydomonas reinhardtii strain CC-503 cw92 mt+	sp|Q38931|FKB62_ARATH	384	1e-106	Peptidyl-prolyl cis-trans isomerase FKBP62 OS=Arabidopsis thaliana GN=FKBP62 PE=1 SV=2	SPBC839.17c	112	3e-24	COG0545	FKBP-type peptidyl-prolyl cis-trans isomerases 1	K09571	1e-106	385	aly:ARALYDRAFT_480033	FK506-binding protein 4/5 [EC:5.2.1.8]	GO:0009845//seed germination;GO:0009611//response to wounding;GO:0006464//cellular protein modification process;GO:0006970//response to osmotic stress;GO:0070370//cellular heat acclimation;GO:0046686//response to cadmium ion	GO:0032266//phosphatidylinositol-3-phosphate binding;GO:0005515//protein binding;GO:0080025//phosphatidylinositol-3,5-bisphosphate binding	GO:0005829//cytosol;GO:0071944//cell periphery;GO:0005634//nucleus
CL1131.Contig5_All	1542	0.5692	0.4463	0.6551	0.7598	gi|462395699|gb|EMJ01498.1|	388.7	1e-106	hypothetical protein PRUPE_ppa003471mg [Prunus persica]	gi|159478564|ref|XM_001697321.1|	73.8	5e-10	Chlamydomonas reinhardtii strain CC-503 cw92 mt+	sp|Q38931|FKB62_ARATH	380	1e-105	Peptidyl-prolyl cis-trans isomerase FKBP62 OS=Arabidopsis thaliana GN=FKBP62 PE=1 SV=2	SPBC839.17c	109	1e-23	COG0545	FKBP-type peptidyl-prolyl cis-trans isomerases 1	K09571	3e-106	384	aly:ARALYDRAFT_480033	FK506-binding protein 4/5 [EC:5.2.1.8]	GO:0009845//seed germination;GO:0009611//response to wounding;GO:0006464//cellular protein modification process;GO:0006970//response to osmotic stress;GO:0070370//cellular heat acclimation;GO:0046686//response to cadmium ion	GO:0032266//phosphatidylinositol-3-phosphate binding;GO:0005515//protein binding;GO:0080025//phosphatidylinositol-3,5-bisphosphate binding	GO:0005829//cytosol;GO:0071944//cell periphery;GO:0005634//nucleus
CL1131.Contig6_All	2294	4.6702	3.9298	5.1441	4.9947	gi|462395699|gb|EMJ01498.1|	399.4	1e-109	hypothetical protein PRUPE_ppa003471mg [Prunus persica]	gi|159478564|ref|XM_001697321.1|	73.8	7e-10	Chlamydomonas reinhardtii strain CC-503 cw92 mt+	sp|Q38931|FKB62_ARATH	393	3e-109	Peptidyl-prolyl cis-trans isomerase FKBP62 OS=Arabidopsis thaliana GN=FKBP62 PE=1 SV=2	SPBC839.17c	112	3e-24	COG0545	FKBP-type peptidyl-prolyl cis-trans isomerases 1	K09571	2e-109	395	aly:ARALYDRAFT_480033	FK506-binding protein 4/5 [EC:5.2.1.8]	GO:0009845//seed germination;GO:0009611//response to wounding;GO:0006464//cellular protein modification process;GO:0006970//response to osmotic stress;GO:0070370//cellular heat acclimation;GO:0046686//response to cadmium ion	GO:0032266//phosphatidylinositol-3-phosphate binding;GO:0005515//protein binding;GO:0080025//phosphatidylinositol-3,5-bisphosphate binding	GO:0005829//cytosol;GO:0071944//cell periphery;GO:0005634//nucleus
CL1131.Contig7_All	3223	0.3841	0.3914	0.3918	0.4362	gi|302837740|ref|XP_002950429.1|	692.6	0	hypothetical protein VOLCADRAFT_74602 [Volvox carteri f. nagariensis] >gi|300264434|gb|EFJ48630.1| hypothetical protein VOLCADRAFT_74602 [Volvox carteri f. nagariensis]	gi|193890996|gb|EU742862.1|	353	7e-94	Amphidinium carterae strain CCMP1314 adenosylhomocysteinase gene, partial cds	sp|P68173|SAHH_TOBAC	664	0	Adenosylhomocysteinase OS=Nicotiana tabacum GN=SAHH PE=2 SV=1	Rv3248c	570	7e-162	COG0499	S-adenosylhomocysteine hydrolase	K01251	0	692	vcn:VOLCADRAFT_74602	adenosylhomocysteinase [EC:3.3.1.1]	GO:0006730//one-carbon metabolic process;GO:0016441//posttranscriptional gene silencing;GO:0006346//methylation-dependent chromatin silencing	GO:0005507//copper ion binding;GO:0004013//adenosylhomocysteinase activity;GO:0000166//nucleotide binding	GO:0005773//vacuole;GO:0005886//plasma membrane
CL1131.Contig8_All	2297	3.7626	3.7949	3.7281	4.7331	gi|462395699|gb|EMJ01498.1|	383.6	8e-105	hypothetical protein PRUPE_ppa003471mg [Prunus persica]					sp|Q38931|FKB62_ARATH	377	2e-104	Peptidyl-prolyl cis-trans isomerase FKBP62 OS=Arabidopsis thaliana GN=FKBP62 PE=1 SV=2	DR1839	104	6e-22	COG0545	FKBP-type peptidyl-prolyl cis-trans isomerases 1	K09571	4e-104	377	aly:ARALYDRAFT_480033	FK506-binding protein 4/5 [EC:5.2.1.8]	GO:0009845//seed germination;GO:0009611//response to wounding;GO:0006464//cellular protein modification process;GO:0006970//response to osmotic stress;GO:0070370//cellular heat acclimation;GO:0046686//response to cadmium ion	GO:0032266//phosphatidylinositol-3-phosphate binding;GO:0005515//protein binding;GO:0080025//phosphatidylinositol-3,5-bisphosphate binding	GO:0005829//cytosol;GO:0071944//cell periphery;GO:0005634//nucleus
CL1131.Contig9_All	284	16.7218	15.5888	18.2698	21.0384	gi|6523547|emb|CAB62280.1|	53.1	1e-06	hydroxyproline-rich glycoprotein DZ-HRGP [Volvox carteri f. nagariensis]
CL1132.Contig1_All	1462	0.3233	0.4707	0.7067	0.5449
CL1132.Contig2_All	1457	11.0604	11.1782	11.5502	11.3697
CL1132.Contig3_All	1437	4.2132	5.1241	4.8729	5.4297
CL1132.Contig4_All	1524	1.0486	0.8881	1.2956	1.0455
CL1133.Contig1_All	1551	0.1016	0.2071	0.3109	0.2115	gi|323451156|gb|EGB07034.1|	63.5	1e-08	hypothetical protein AURANDRAFT_71909 [Aureococcus anophagefferens]					sp|Q9FPQ6|GP1_CHLRE	52	9e-07	Vegetative cell wall protein gp1 OS=Chlamydomonas reinhardtii GN=GP1 PE=2 SV=1						K14325	2e-09	62.4	vvi:100267894	RNA-binding protein with serine-rich domain 1
CL1133.Contig2_All	1572	0.8161	0.7588	0.4966	0.8049	gi|323451156|gb|EGB07034.1|	63.5	1e-08	hypothetical protein AURANDRAFT_71909 [Aureococcus anophagefferens]					sp|Q9FPQ6|GP1_CHLRE	52	1e-06	Vegetative cell wall protein gp1 OS=Chlamydomonas reinhardtii GN=GP1 PE=2 SV=1						K14325	2e-09	62.4	vvi:100267894	RNA-binding protein with serine-rich domain 1
CL1134.Contig1_All	2078	3.6501	2.9253	3.7122	4.5328	gi|323454441|gb|EGB10311.1|	72.4	3e-11	hypothetical protein AURANDRAFT_71219, partial [Aureococcus anophagefferens]
CL1134.Contig2_All	2066	3.4098	3.1977	3.5782	3.4251	gi|219886273|gb|ACL53511.1|	66.6	1e-09	unknown [Zea mays]
CL1134.Contig3_All	1792	5.5389	4.8771	5.7781	6.1846	gi|228015434|gb|ACP50518.1|	58.9	3e-07	HMW glutenin subunit 1ByX [Triticum durum]
CL1134.Contig4_All	337	4.0072	3.1311	3.6788	2.364
CL1135.Contig1_All	2085	5.2139	4.9509	5.5827	6.0123	gi|323454001|gb|EGB09872.1|	55.8	3e-06	hypothetical protein AURANDRAFT_71291, partial [Aureococcus anophagefferens]														K14325	2e-07	56.2	mtr:MTR_2g069490	RNA-binding protein with serine-rich domain 1
CL1135.Contig2_All	689	4.0833	4.2282	4.5984	4.3189
CL1135.Contig3_All	2072	4.0408	3.9412	4.2881	4.5686	gi|323454001|gb|EGB09872.1|	61.2	8e-08	hypothetical protein AURANDRAFT_71291, partial [Aureococcus anophagefferens]														K13171	2e-08	59.3	ath:AT2G29210	serine/arginine repetitive matrix protein 1
CL1135.Contig4_All	523	1.291	1.3597	0.9657	1.1648	gi|222640612|gb|EEE68744.1|	57.4	1e-07	hypothetical protein OsJ_27434 [Oryza sativa Japonica Group]
CL1135.Contig5_All	324	9.6558	8.3543	9.7078	9.7629
CL1135.Contig6_All	2212	6.105	5.4651	6.6841	6.9064	gi|323456752|gb|EGB12618.1|	55.1	6e-06	hypothetical protein AURANDRAFT_70520 [Aureococcus anophagefferens]														K13171	3e-08	58.9	ath:AT2G29210	serine/arginine repetitive matrix protein 1
CL1136.Contig1_All	1400	10.5462	12.7967	10.2001	10.8452	gi|323454001|gb|EGB09872.1|	61.6	3e-08	hypothetical protein AURANDRAFT_71291, partial [Aureococcus anophagefferens]					sp|Q9FPQ6|GP1_CHLRE	55.1	1e-07	Vegetative cell wall protein gp1 OS=Chlamydomonas reinhardtii GN=GP1 PE=2 SV=1						K13171	5e-11	67.4	ath:AT2G29210	serine/arginine repetitive matrix protein 1
CL1136.Contig2_All	1400	7.1701	8.4219	6.5104	7.113	gi|323456001|gb|EGB11868.1|	57.8	5e-07	hypothetical protein AURANDRAFT_70670, partial [Aureococcus anophagefferens]					sp|Q9SX31|PERK9_ARATH	52.8	5e-07	Proline-rich receptor-like protein kinase PERK9 OS=Arabidopsis thaliana GN=PERK9 PE=2 SV=1	DR0479	53.5	9e-07	COG0744	Membrane carboxypeptidase (penicillin-binding protein)	K13171	3e-12	71.6	aly:ARALYDRAFT_901882	serine/arginine repetitive matrix protein 1
CL1137.Contig1_All	302	4.6952	5.317	4.1052	4.3448	gi|302828406|ref|XP_002945770.1|	58.5	3e-08	pathogenesis-related protein 1-like protein [Volvox carteri f. nagariensis] >gi|300268585|gb|EFJ52765.1| pathogenesis-related protein 1-like protein [Volvox carteri f. nagariensis]					sp|Q9FPQ6|GP1_CHLRE	74.3	2e-14	Vegetative cell wall protein gp1 OS=Chlamydomonas reinhardtii GN=GP1 PE=2 SV=1	XF0818	60.1	9e-10	COG2730	Endoglucanase	K01115	1e-14	75.9	vcn:VOLCADRAFT_99471	phospholipase D [EC:3.1.4.4]
CL1137.Contig2_All	720	6.1894	6.2445	6.0266	6.7039	gi|302847797|ref|XP_002955432.1|	58.5	1e-07	hypothetical protein VOLCADRAFT_96399 [Volvox carteri f. nagariensis] >gi|300259274|gb|EFJ43503.1| hypothetical protein VOLCADRAFT_96399 [Volvox carteri f. nagariensis]					sp|P27483|GRP1_ARATH	142	1e-34	Glycine-rich cell wall structural protein OS=Arabidopsis thaliana GN=At3g17050 PE=4 SV=2	Rv3876	103	2e-22	COG0455	ATPases involved in chromosome partitioning	K14709	2e-30	130	vcn:VOLCADRAFT_104214	solute carrier family 39 (zinc transporter), member 1/2/3
CL1138.Contig1_All	3252	8.6997	7.0891	9.0154	8.6966	gi|298709355|emb|CBJ31289.1|	177.9	9e-43	EsV-1-166 [Ectocarpus siliculosus]	gi|460396969|ref|XM_004243994.1|	81.8	4e-12	PREDICTED: Solanum lycopersicum uncharacterized LOC101250613 (LOC101250613), mRNA	sp|Q9FPQ6|GP1_CHLRE	73.6	7e-13	Vegetative cell wall protein gp1 OS=Chlamydomonas reinhardtii GN=GP1 PE=2 SV=1	Rv3876	58.2	9e-08	COG0455	ATPases involved in chromosome partitioning	K01115	1e-07	57.4	vcn:VOLCADRAFT_99471	phospholipase D [EC:3.1.4.4]
CL1138.Contig2_All	3208	11.036	9.074	11.0284	10.4154	gi|298709355|emb|CBJ31289.1|	177.9	9e-43	EsV-1-166 [Ectocarpus siliculosus]	gi|460396969|ref|XM_004243994.1|	81.8	4e-12	PREDICTED: Solanum lycopersicum uncharacterized LOC101250613 (LOC101250613), mRNA	sp|Q9FPQ6|GP1_CHLRE	73.6	7e-13	Vegetative cell wall protein gp1 OS=Chlamydomonas reinhardtii GN=GP1 PE=2 SV=1	Rv3876	58.2	9e-08	COG0455	ATPases involved in chromosome partitioning	K01115	1e-07	57.4	vcn:VOLCADRAFT_99471	phospholipase D [EC:3.1.4.4]
CL1138.Contig3_All	784	7.4354	6.5832	8.053	7.3222	gi|303281676|ref|XP_003060130.1|	55.8	8e-07	predicted protein [Micromonas pusilla CCMP1545] >gi|226458785|gb|EEH56082.1| predicted protein [Micromonas pusilla CCMP1545]	gi|460396969|ref|XM_004243994.1|	60	4e-06	PREDICTED: Solanum lycopersicum uncharacterized LOC101250613 (LOC101250613), mRNA										K02520	9e-06	48.9	ath:AT2G24060	translation initiation factor IF-3
CL1138.Contig4_All	426	7.5024	6.0847	7.9223	7.4253	gi|298711844|emb|CBJ32867.1|	85.1	3e-16	EsV-1-166 [Ectocarpus siliculosus]					sp|Q9S8M0|LECT_SOLTU	57.8	2e-09	Chitin-binding lectin 1 OS=Solanum tuberosum PE=1 SV=2	DR1459	50.4	1e-06	COG1404	Subtilisin-like serine proteases
CL1138.Contig5_All	263	6.0761	5.2332	7.6819	5.9691	gi|307105255|gb|EFN53505.1|	55.1	3e-07	hypothetical protein CHLNCDRAFT_136838 [Chlorella variabilis]
CL1138.Contig6_All	221	5.0921	5.086	7.2719	6.3614	gi|323449617|gb|EGB05504.1|	50.8	7e-06	hypothetical protein AURANDRAFT_66375 [Aureococcus anophagefferens]
CL1138.Contig7_All	222	4.8664	4.8564	6.9289	4.8551
CL1139.Contig1_All	520	23.9787	22.3214	27.8151	22.665	gi|157093375|gb|ABV22342.1|	163.3	1e-39	profilin-like protein [Noctiluca scintillans]														K14325	2e-07	53.1	sbi:SORBI_03g046480	RNA-binding protein with serine-rich domain 1
CL1139.Contig2_All	456	56.8106	64.3397	53.8719	48.609	gi|157093375|gb|ABV22342.1|	120.2	1e-26	profilin-like protein [Noctiluca scintillans]
CL1139.Contig3_All	822	34.4451	38.4827	35.5549	37.3698	gi|157093375|gb|ABV22342.1|	166	6e-40	profilin-like protein [Noctiluca scintillans]														K14325	3e-06	50.4	bdi:100845778	RNA-binding protein with serine-rich domain 1
CL1139.Contig4_All	851	33.6152	31.8072	36.6904	30.039	gi|157093375|gb|ABV22342.1|	159.8	5e-38	profilin-like protein [Noctiluca scintillans]
CL114.Contig1_All	947	2.6143	1.8167	2.4243	2.4	gi|302782732|ref|XP_002973139.1|	251.1	1e-65	hypothetical protein SELMODRAFT_98967 [Selaginella moellendorffii] >gi|300158892|gb|EFJ25513.1| hypothetical protein SELMODRAFT_98967 [Selaginella moellendorffii]					sp|Q2QKL5|PCS3_LOTJA	238	4e-63	Glutathione gamma-glutamylcysteinyltransferase 3 OS=Lotus japonicus GN=PCS3 PE=2 SV=1						K05941	2e-66	251	smo:SELMODRAFT_98967	glutathione gamma-glutamylcysteinyltransferase [EC:2.3.2.15]	GO:0042221//response to chemical stimulus;GO:0009987//cellular process	GO:0046872//metal ion binding
CL114.Contig2_All	980	1.9981	2.8791	2.8112	1.9606	gi|302782732|ref|XP_002973139.1|	245.4	1e-63	hypothetical protein SELMODRAFT_98967 [Selaginella moellendorffii] >gi|300158892|gb|EFJ25513.1| hypothetical protein SELMODRAFT_98967 [Selaginella moellendorffii]					sp|Q2QKL5|PCS3_LOTJA	233	2e-61	Glutathione gamma-glutamylcysteinyltransferase 3 OS=Lotus japonicus GN=PCS3 PE=2 SV=1						K05941	9e-65	245	smo:SELMODRAFT_98967	glutathione gamma-glutamylcysteinyltransferase [EC:2.3.2.15]	GO:0042221//response to chemical stimulus;GO:0044699;GO:0051179//localization;GO:0009987//cellular process	GO:0046872//metal ion binding;GO:0003824//catalytic activity
CL1140.Contig1_All	670	3.1913	3.1841	2.056	2.483	gi|317134901|gb|ADV03013.1|	319.7	2e-86	ribosomal protein L11 [Karlodinium veneficum]	gi|317134900|gb|GU372975.1|	182	3e-43	Karlodinium veneficum strain CCMP2778 ribosomal protein L11 (RP-L11) mRNA, complete cds	sp|Q0DK10|RL11_ORYSJ	253	9e-68	60S ribosomal protein L11 OS=Oryza sativa subsp. japonica GN=RPL11 PE=2 SV=1	SPBC17G9.10	256	3e-68	COG0094	Ribosomal protein L5	K02868	9e-72	267	zma:100285338	large subunit ribosomal protein L11e	GO:0006412//translation	GO:0003735//structural constituent of ribosome	GO:0005840//ribosome
CL1140.Contig10_All	685	11.4014	11.0509	12.0323	9.7144	gi|317134901|gb|ADV03013.1|	319.7	2e-86	ribosomal protein L11 [Karlodinium veneficum]	gi|112253541|gb|DQ864944.1|	220	1e-54	Pfiesteria piscicida clone ppi-5p-102 cytosolic large ribosomal subunit L11 mRNA, partial cds	sp|Q0DK10|RL11_ORYSJ	253	7e-68	60S ribosomal protein L11 OS=Oryza sativa subsp. japonica GN=RPL11 PE=2 SV=1	SPBC17G9.10	256	3e-68	COG0094	Ribosomal protein L5	K02868	1e-71	267	zma:100285338	large subunit ribosomal protein L11e	GO:0006412//translation	GO:0003735//structural constituent of ribosome	GO:0005840//ribosome
CL1140.Contig11_All	685	50.2384	53.4795	51.7153	45.5963	gi|317134901|gb|ADV03013.1|	319.7	2e-86	ribosomal protein L11 [Karlodinium veneficum]	gi|317134968|gb|GU373009.1|	228	6e-57	Amphidinium carterae strain CCMP1314 ribosomal protein L11 (RP-L11) mRNA, complete cds	sp|Q0DK10|RL11_ORYSJ	253	7e-68	60S ribosomal protein L11 OS=Oryza sativa subsp. japonica GN=RPL11 PE=2 SV=1	SPBC17G9.10	256	3e-68	COG0094	Ribosomal protein L5	K02868	1e-71	267	zma:100285338	large subunit ribosomal protein L11e	GO:0006412//translation	GO:0003735//structural constituent of ribosome	GO:0005840//ribosome
CL1140.Contig12_All	685	1.15	1.4735	0.8044	1.0946	gi|317134901|gb|ADV03013.1|	319.7	2e-86	ribosomal protein L11 [Karlodinium veneficum]	gi|112253541|gb|DQ864944.1|	180	1e-42	Pfiesteria piscicida clone ppi-5p-102 cytosolic large ribosomal subunit L11 mRNA, partial cds	sp|Q0DK10|RL11_ORYSJ	253	7e-68	60S ribosomal protein L11 OS=Oryza sativa subsp. japonica GN=RPL11 PE=2 SV=1	SPBC17G9.10	256	3e-68	COG0094	Ribosomal protein L5	K02868	1e-71	267	zma:100285338	large subunit ribosomal protein L11e	GO:0006412//translation	GO:0003735//structural constituent of ribosome	GO:0005840//ribosome
CL1140.Contig13_All	676	31.2302	33.2207	30.4302	26.1346	gi|317134901|gb|ADV03013.1|	319.7	2e-86	ribosomal protein L11 [Karlodinium veneficum]	gi|112253541|gb|DQ864944.1|	212	4e-52	Pfiesteria piscicida clone ppi-5p-102 cytosolic large ribosomal subunit L11 mRNA, partial cds	sp|Q0DK10|RL11_ORYSJ	253	7e-68	60S ribosomal protein L11 OS=Oryza sativa subsp. japonica GN=RPL11 PE=2 SV=1	SPBC17G9.10	256	3e-68	COG0094	Ribosomal protein L5	K02868	9e-72	267	zma:100285338	large subunit ribosomal protein L11e	GO:0006412//translation	GO:0003735//structural constituent of ribosome	GO:0005840//ribosome
CL1140.Contig2_All	676	10.9872	11.1641	11.4453	10.1557	gi|317134901|gb|ADV03013.1|	319.7	2e-86	ribosomal protein L11 [Karlodinium veneficum]	gi|112253541|gb|DQ864944.1|	252	4e-64	Pfiesteria piscicida clone ppi-5p-102 cytosolic large ribosomal subunit L11 mRNA, partial cds	sp|Q0DK10|RL11_ORYSJ	253	9e-68	60S ribosomal protein L11 OS=Oryza sativa subsp. japonica GN=RPL11 PE=2 SV=1	SPBC17G9.10	256	3e-68	COG0094	Ribosomal protein L5	K02868	9e-72	267	zma:100285338	large subunit ribosomal protein L11e	GO:0006412//translation	GO:0003735//structural constituent of ribosome	GO:0005840//ribosome
CL1140.Contig3_All	252	9.5566	9.7399	9.2927	9.391	gi|317134901|gb|ADV03013.1|	110.2	1e-23	ribosomal protein L11 [Karlodinium veneficum]	gi|112253541|gb|DQ864944.1|	117	5e-24	Pfiesteria piscicida clone ppi-5p-102 cytosolic large ribosomal subunit L11 mRNA, partial cds	sp|Q0DK10|RL11_ORYSJ	89.4	4e-19	60S ribosomal protein L11 OS=Oryza sativa subsp. japonica GN=RPL11 PE=2 SV=1	SPBC17G9.10	87.8	4e-18	COG0094	Ribosomal protein L5	K02868	4e-21	97.4	zma:100285338	large subunit ribosomal protein L11e	GO:0006412//translation	GO:0003735//structural constituent of ribosome	GO:0005730//nucleolus;GO:0022626//cytosolic ribosome;GO:0005773//vacuole;GO:0009507//chloroplast;GO:0016020//membrane
CL1140.Contig4_All	718	18.9022	20.9262	19.697	15.86	gi|317134901|gb|ADV03013.1|	319.7	2e-86	ribosomal protein L11 [Karlodinium veneficum]	gi|317134900|gb|GU372975.1|	212	4e-52	Karlodinium veneficum strain CCMP2778 ribosomal protein L11 (RP-L11) mRNA, complete cds	sp|Q0DK10|RL11_ORYSJ	253	8e-68	60S ribosomal protein L11 OS=Oryza sativa subsp. japonica GN=RPL11 PE=2 SV=1	SPBC17G9.10	256	3e-68	COG0094	Ribosomal protein L5	K02868	1e-71	267	zma:100285338	large subunit ribosomal protein L11e	GO:0006412//translation	GO:0003735//structural constituent of ribosome	GO:0005840//ribosome
CL1140.Contig5_All	442	1.935	2.4911	1.9738	2.2795	gi|317134901|gb|ADV03013.1|	224.2	4e-58	ribosomal protein L11 [Karlodinium veneficum]	gi|112253541|gb|DQ864944.1|	236	2e-59	Pfiesteria piscicida clone ppi-5p-102 cytosolic large ribosomal subunit L11 mRNA, partial cds	sp|Q0DK10|RL11_ORYSJ	184	2e-47	60S ribosomal protein L11 OS=Oryza sativa subsp. japonica GN=RPL11 PE=2 SV=1	SPBC17G9.10	189	1e-48	COG0094	Ribosomal protein L5	K02868	1e-48	189	zma:100285338	large subunit ribosomal protein L11e	GO:0006412//translation	GO:0003735//structural constituent of ribosome;GO:0019843//rRNA binding	GO:0005730//nucleolus;GO:0022626//cytosolic ribosome;GO:0005773//vacuole;GO:0009507//chloroplast;GO:0016020//membrane
CL1140.Contig6_All	427	13.9154	11.4426	12.7428	10.9747	gi|317134901|gb|ADV03013.1|	224.2	5e-58	ribosomal protein L11 [Karlodinium veneficum]	gi|112253541|gb|DQ864944.1|	236	2e-59	Pfiesteria piscicida clone ppi-5p-102 cytosolic large ribosomal subunit L11 mRNA, partial cds	sp|Q0DK10|RL11_ORYSJ	184	2e-47	60S ribosomal protein L11 OS=Oryza sativa subsp. japonica GN=RPL11 PE=2 SV=1	SPBC17G9.10	189	1e-48	COG0094	Ribosomal protein L5	K02868	1e-48	189	zma:100285338	large subunit ribosomal protein L11e	GO:0006412//translation	GO:0003735//structural constituent of ribosome;GO:0019843//rRNA binding	GO:0005730//nucleolus;GO:0022626//cytosolic ribosome;GO:0005773//vacuole;GO:0009507//chloroplast;GO:0016020//membrane
CL1140.Contig7_All	689	11.4332	11.0866	12.0291	9.6921	gi|317134901|gb|ADV03013.1|	319.7	2e-86	ribosomal protein L11 [Karlodinium veneficum]	gi|112253541|gb|DQ864944.1|	220	1e-54	Pfiesteria piscicida clone ppi-5p-102 cytosolic large ribosomal subunit L11 mRNA, partial cds	sp|Q0DK10|RL11_ORYSJ	253	7e-68	60S ribosomal protein L11 OS=Oryza sativa subsp. japonica GN=RPL11 PE=2 SV=1	SPBC17G9.10	256	3e-68	COG0094	Ribosomal protein L5	K02868	1e-71	267	zma:100285338	large subunit ribosomal protein L11e	GO:0006412//translation	GO:0003735//structural constituent of ribosome	GO:0005840//ribosome
CL1140.Contig8_All	689	2.156	2.6634	2.0659	2.1425	gi|317134901|gb|ADV03013.1|	319.7	2e-86	ribosomal protein L11 [Karlodinium veneficum]	gi|317134900|gb|GU372975.1|	182	3e-43	Karlodinium veneficum strain CCMP2778 ribosomal protein L11 (RP-L11) mRNA, complete cds	sp|Q0DK10|RL11_ORYSJ	253	7e-68	60S ribosomal protein L11 OS=Oryza sativa subsp. japonica GN=RPL11 PE=2 SV=1	SPBC17G9.10	256	3e-68	COG0094	Ribosomal protein L5	K02868	1e-71	267	zma:100285338	large subunit ribosomal protein L11e	GO:0006412//translation	GO:0003735//structural constituent of ribosome	GO:0005840//ribosome
CL1140.Contig9_All	685	34.7628	39.8166	34.6221	31.9824	gi|317134901|gb|ADV03013.1|	319.7	2e-86	ribosomal protein L11 [Karlodinium veneficum]	gi|317134900|gb|GU372975.1|	224	9e-56	Karlodinium veneficum strain CCMP2778 ribosomal protein L11 (RP-L11) mRNA, complete cds	sp|Q0DK10|RL11_ORYSJ	253	7e-68	60S ribosomal protein L11 OS=Oryza sativa subsp. japonica GN=RPL11 PE=2 SV=1	SPBC17G9.10	256	3e-68	COG0094	Ribosomal protein L5	K02868	1e-71	267	zma:100285338	large subunit ribosomal protein L11e	GO:0006412//translation	GO:0003735//structural constituent of ribosome	GO:0005840//ribosome
CL1141.Contig1_All	3011	3.8347	4.2587	3.0652	4.2411	gi|302796932|ref|XP_002980227.1|	178.3	7e-43	hypothetical protein SELMODRAFT_112295 [Selaginella moellendorffii] >gi|300151843|gb|EFJ18487.1| hypothetical protein SELMODRAFT_112295 [Selaginella moellendorffii]					sp|P10388|GLT5_WHEAT	122	1e-27	Glutenin, high molecular weight subunit DX5 OS=Triticum aestivum GN=GLU-1D-1D PE=3 SV=5	SPAC2C4.12c	159	3e-38	COG1859	RNA:NAD 2'-phosphotransferase	K10669	5e-44	178	smo:SELMODRAFT_112295	2'-phosphotransferase [EC:2.7.1.160]	GO:0071704;GO:0044238//primary metabolic process;GO:0044237//cellular metabolic process	GO:0003824//catalytic activity
CL1141.Contig2_All	1643	6.7261	6.2548	5.4497	6.5458	gi|302796932|ref|XP_002980227.1|	175.6	2e-42	hypothetical protein SELMODRAFT_112295 [Selaginella moellendorffii] >gi|300151843|gb|EFJ18487.1| hypothetical protein SELMODRAFT_112295 [Selaginella moellendorffii]					sp|Q9FPQ6|GP1_CHLRE	76.3	5e-14	Vegetative cell wall protein gp1 OS=Chlamydomonas reinhardtii GN=GP1 PE=2 SV=1	SPAC2C4.12c	158	3e-38	COG1859	RNA:NAD 2'-phosphotransferase	K10669	2e-43	175	smo:SELMODRAFT_112295	2'-phosphotransferase [EC:2.7.1.160]	GO:0071704;GO:0044238//primary metabolic process;GO:0044237//cellular metabolic process	GO:0003824//catalytic activity
CL1142.Contig1_All	1945	9.6624	11.7466	12.9252	11.9865	gi|323452505|gb|EGB08379.1|	224.6	5e-57	hypothetical protein AURANDRAFT_71638 [Aureococcus anophagefferens]
CL1142.Contig2_All	1951	18.4117	20.0348	22.6525	20.5126	gi|323452505|gb|EGB08379.1|	223	1e-56	hypothetical protein AURANDRAFT_71638 [Aureococcus anophagefferens]														K13171	3e-06	52	vvi:100262120	serine/arginine repetitive matrix protein 1
CL1142.Contig3_All	1850	10.3168	11.1719	11.4544	13.3113	gi|323452505|gb|EGB08379.1|	225.3	2e-57	hypothetical protein AURANDRAFT_71638 [Aureococcus anophagefferens]									DR2133	61.6	4e-09	COG4372	Uncharacterized protein conserved in bacteria with the myosin-like domain	K14306	1e-09	63.2	gmx:100781711	nuclear pore complex protein Nup62
CL1143.Contig1_All	352	5.4989	5.5392	4.6961	3.9939
CL1144.Contig1_All	528	0.8525	1.3902	0.3913	0.8432
CL1144.Contig2_All	548	3.9428	5.9859	5.0274	4.0192	gi|414881787|tpg|DAA58918.1|	57.4	1e-07	TPA: hypothetical protein ZEAMMB73_953257, partial [Zea mays]
CL1145.Contig1_All	1019	0.3534	0.3602	0.4957	0.5289	gi|323454782|gb|EGB10651.1|	59.7	5e-91	hypothetical protein AURANDRAFT_22416 [Aureococcus anophagefferens]	gi|151559142|dbj|AP006499.2|	60	5e-06	Cyanidioschyzon merolae strain 10D DNA, chromosome 17, complete genome	sp|Q8LAS8|SFGH_ARATH	254	2e-78	S-formylglutathione hydrolase OS=Arabidopsis thaliana GN=SFGH PE=1 SV=2	RSc0604	252	1e-77	COG0627	Predicted esterase	K01070	1e-85	271	ppp:PHYPADRAFT_126818	S-formylglutathione hydrolase [EC:3.1.2.12]	GO:0071704;GO:0046686//response to cadmium ion;GO:0044281//small molecule metabolic process	GO:0018738//S-formylglutathione hydrolase activity	GO:0048046//apoplast;GO:0009536//plastid
CL1145.Contig2_All	1038	2.255	2.9171	2.1897	2.3476	gi|298705425|emb|CBJ28708.1|	359.8	4e-98	esterase [Ectocarpus siliculosus]	gi|151559142|dbj|AP006499.2|	60	5e-06	Cyanidioschyzon merolae strain 10D DNA, chromosome 17, complete genome	sp|Q8LAS8|SFGH_ARATH	306	1e-83	S-formylglutathione hydrolase OS=Arabidopsis thaliana GN=SFGH PE=1 SV=2	RSc0604	304	2e-82	COG0627	Predicted esterase	K01070	8e-91	332	ppp:PHYPADRAFT_126818	S-formylglutathione hydrolase [EC:3.1.2.12]	GO:0071704;GO:0046686//response to cadmium ion;GO:0044281//small molecule metabolic process	GO:0018738//S-formylglutathione hydrolase activity	GO:0048046//apoplast;GO:0009536//plastid
CL1146.Contig1_All	4911	0.1008	0.1074	0.1309	0.1002	gi|348671522|gb|EGZ11343.1|	131	2e-28	hypothetical protein PHYSODRAFT_518414 [Phytophthora sojae]					sp|Q9FEC4|RAA3_CHLRE	71.2	5e-12	Trans-splicing factor Raa3, chloroplastic OS=Chlamydomonas reinhardtii GN=RAA3 PE=1 SV=1	DR2133	70.1	4e-11	COG4372	Uncharacterized protein conserved in bacteria with the myosin-like domain	K14306	3e-14	80.5	vcn:VOLCADRAFT_105669	nuclear pore complex protein Nup62
CL1146.Contig10_All	1693	0.2526	0.4065	0.4068	0.4014	gi|348671522|gb|EGZ11343.1|	96.3	1e-18	hypothetical protein PHYSODRAFT_518414 [Phytophthora sojae]									Cgl1939	53.5	1e-06	COG0532	Translation initiation factor 2 (IF-2; GTPase)	K14306	1e-10	66.2	vcn:VOLCADRAFT_105669	nuclear pore complex protein Nup62
CL1146.Contig11_All	1820	0.0866	0.2521	0.1766	0.2961	gi|348671522|gb|EGZ11343.1|	96.3	1e-18	hypothetical protein PHYSODRAFT_518414 [Phytophthora sojae]									DR2133	65.9	2e-10	COG4372	Uncharacterized protein conserved in bacteria with the myosin-like domain	K14306	1e-10	67	vcn:VOLCADRAFT_105669	nuclear pore complex protein Nup62
CL1146.Contig2_All	4771	0.3538	0.3173	0.4571	0.4076	gi|348671522|gb|EGZ11343.1|	129.8	4e-28	hypothetical protein PHYSODRAFT_518414 [Phytophthora sojae]					sp|Q9FEC4|RAA3_CHLRE	53.9	9e-07	Trans-splicing factor Raa3, chloroplastic OS=Chlamydomonas reinhardtii GN=RAA3 PE=1 SV=1	DR2133	69.3	6e-11	COG4372	Uncharacterized protein conserved in bacteria with the myosin-like domain	K14306	4e-13	76.6	vcn:VOLCADRAFT_105669	nuclear pore complex protein Nup62
CL1146.Contig3_All	4905	0.4634	0.4817	0.5944	0.6449	gi|348671522|gb|EGZ11343.1|	129.8	4e-28	hypothetical protein PHYSODRAFT_518414 [Phytophthora sojae]					sp|Q9FEC4|RAA3_CHLRE	57	1e-07	Trans-splicing factor Raa3, chloroplastic OS=Chlamydomonas reinhardtii GN=RAA3 PE=1 SV=1	DR2133	70.1	4e-11	COG4372	Uncharacterized protein conserved in bacteria with the myosin-like domain	K14306	1e-13	78.2	vcn:VOLCADRAFT_105669	nuclear pore complex protein Nup62
CL1146.Contig4_All	1964	3.5755	4.0178	4.8161	4.9391	gi|348671522|gb|EGZ11343.1|	105.9	2e-21	hypothetical protein PHYSODRAFT_518414 [Phytophthora sojae]														K14306	2e-08	59.7	vcn:VOLCADRAFT_105669	nuclear pore complex protein Nup62
CL1146.Contig5_All	5052	0.3297	0.2997	0.3817	0.4638	gi|348671522|gb|EGZ11343.1|	134	2e-29	hypothetical protein PHYSODRAFT_518414 [Phytophthora sojae]					sp|Q9FEC4|RAA3_CHLRE	71.2	6e-12	Trans-splicing factor Raa3, chloroplastic OS=Chlamydomonas reinhardtii GN=RAA3 PE=1 SV=1	DR2133	65.1	1e-09	COG4372	Uncharacterized protein conserved in bacteria with the myosin-like domain	K00558	7e-15	82.4	cre:CHLREDRAFT_15852	DNA (cytosine-5-)-methyltransferase [EC:2.1.1.37]
CL1146.Contig6_All	5049	2.9466	2.8713	3.1739	2.9469	gi|348671522|gb|EGZ11343.1|	132.9	5e-29	hypothetical protein PHYSODRAFT_518414 [Phytophthora sojae]					sp|Q9SEE9|SR45_ARATH	54.3	7e-07	Arginine/serine-rich protein 45 OS=Arabidopsis thaliana GN=SR45 PE=1 SV=1	DR2133	65.1	1e-09	COG4372	Uncharacterized protein conserved in bacteria with the myosin-like domain	K14306	1e-13	78.2	vcn:VOLCADRAFT_105669	nuclear pore complex protein Nup62
CL1146.Contig7_All	4919	0.3294	0.2985	0.4014	0.4096	gi|348671522|gb|EGZ11343.1|	81.6	1e-13	hypothetical protein PHYSODRAFT_518414 [Phytophthora sojae]					sp|Q9FEC4|RAA3_CHLRE	57	1e-07	Trans-splicing factor Raa3, chloroplastic OS=Chlamydomonas reinhardtii GN=RAA3 PE=1 SV=1	DR2133	70.1	4e-11	COG4372	Uncharacterized protein conserved in bacteria with the myosin-like domain	K14306	1e-13	78.2	vcn:VOLCADRAFT_105669	nuclear pore complex protein Nup62
CL1146.Contig8_All	4783	0.2965	0.283	0.384	0.3772	gi|348671522|gb|EGZ11343.1|	81.6	1e-13	hypothetical protein PHYSODRAFT_518414 [Phytophthora sojae]					sp|Q9FEC4|RAA3_CHLRE	53.9	9e-07	Trans-splicing factor Raa3, chloroplastic OS=Chlamydomonas reinhardtii GN=RAA3 PE=1 SV=1	DR2133	69.3	6e-11	COG4372	Uncharacterized protein conserved in bacteria with the myosin-like domain	K14306	4e-13	76.6	vcn:VOLCADRAFT_105669	nuclear pore complex protein Nup62
CL1146.Contig9_All	5054	0.3785	0.3813	0.4906	0.5517	gi|348671522|gb|EGZ11343.1|	81.6	1e-13	hypothetical protein PHYSODRAFT_518414 [Phytophthora sojae]					sp|Q9SEE9|SR45_ARATH	53.1	2e-06	Arginine/serine-rich protein 45 OS=Arabidopsis thaliana GN=SR45 PE=1 SV=1	DR2133	69.3	6e-11	COG4372	Uncharacterized protein conserved in bacteria with the myosin-like domain	K13171	1e-14	81.6	ath:AT2G29210	serine/arginine repetitive matrix protein 1
CL1147.Contig1_All	1167	1.6393	1.317	1.8099	1.7869	gi|255079450|ref|XP_002503305.1|	94.4	4e-18	predicted protein [Micromonas sp. RCC299] >gi|226518571|gb|ACO64563.1| predicted protein [Micromonas sp. RCC299]
CL1147.Contig2_All	1704	39.8365	39.5778	40.4199	41.5955	gi|255079450|ref|XP_002503305.1|	89	2e-16	predicted protein [Micromonas sp. RCC299] >gi|226518571|gb|ACO64563.1| predicted protein [Micromonas sp. RCC299]
CL1147.Contig3_All	598	10.0491	9.7433	10.1355	9.247	gi|255079450|ref|XP_002503305.1|	64.7	1e-09	predicted protein [Micromonas sp. RCC299] >gi|226518571|gb|ACO64563.1| predicted protein [Micromonas sp. RCC299]
CL1147.Contig4_All	1154	4.9539	5.0887	5.0732	5.076	gi|255079450|ref|XP_002503305.1|	94.4	4e-18	predicted protein [Micromonas sp. RCC299] >gi|226518571|gb|ACO64563.1| predicted protein [Micromonas sp. RCC299]
CL1148.Contig1_All	222	6.083	5.9931	7.2392	7.3881
CL1148.Contig2_All	333	9.8004	8.3352	10.4106	10.8359
CL1148.Contig3_All	763	18.1414	16.6555	19.5584	22.0184	gi|50508930|dbj|BAD31835.1|	64.3	2e-09	putative high-affinity potassium transporter [Oryza sativa Japonica Group] >gi|215694830|dbj|BAG90021.1| unnamed protein product [Oryza sativa Japonica Group]					sp|A3AB67|FH16_ORYSJ	56.2	2e-08	Formin-like protein 16 OS=Oryza sativa subsp. japonica GN=FH16 PE=2 SV=1						K14709	5e-06	49.7	vcn:VOLCADRAFT_104214	solute carrier family 39 (zinc transporter), member 1/2/3
CL1149.Contig1_All	386	2.0991	2.2582	2.9144	1.639
CL1149.Contig2_All	1161	9.6348	7.9822	10.5597	9.99	gi|414870012|tpg|DAA48569.1|	57.4	5e-07	TPA: hypothetical protein ZEAMMB73_944631 [Zea mays]
CL1149.Contig3_All	384	3.7512	3.4647	5.7994	3.0509
CL1150.Contig1_All	554	5.9721	8.1984	5.8018	4.9484	gi|414866053|tpg|DAA44610.1|	52.8	3e-06	TPA: hypothetical protein ZEAMMB73_474732, partial [Zea mays]
CL1150.Contig2_All	529	0.8084	0.6938	0.5208	0.5758	gi|323444687|gb|EGB01714.1|	53.5	1e-06	hypothetical protein AURANDRAFT_72910 [Aureococcus anophagefferens]
CL1151.Contig1_All	239	2.166	3.0713	2.5936	2.1568
CL1151.Contig2_All	2010	207.032	180.168	197.146	219.365	gi|308081309|ref|NP_001183262.1|	364.4	4e-99	uncharacterized protein LOC100501653 [Zea mays]									VC0676	223	7e-58	COG1283	Na+/phosphate symporter	K14683	3e-100	364	zma:100501653	solute carrier family 34 (sodium-dependent phosphate cotransporter)
CL1152.Contig1_All	557	1.0506	1.0708	0.7007	0.4207	gi|323453710|gb|EGB09581.1|	90.5	1e-17	hypothetical protein AURANDRAFT_13176, partial [Aureococcus anophagefferens]
CL1152.Contig2_All	1205	1.9425	2.0369	2.5531	2.7806	gi|308801533|ref|XP_003078080.1|	94.7	3e-18	unnamed protein product [Ostreococcus tauri] >gi|116056531|emb|CAL52820.1| unnamed protein product [Ostreococcus tauri]
CL1152.Contig3_All	645	0.1047	0.1067	0.178	0.1453	gi|323453710|gb|EGB09581.1|	90.5	2e-17	hypothetical protein AURANDRAFT_13176, partial [Aureococcus anophagefferens]
CL1152.Contig4_All	504	0.4466	0.3641	0.41	0.186	gi|323453710|gb|EGB09581.1|	81.3	7e-15	hypothetical protein AURANDRAFT_13176, partial [Aureococcus anophagefferens]
CL1153.Contig1_All	610	1.1438	0.8649	0.9033	1.1139	gi|134037134|gb|ABO47907.1|	67.4	1e-10	unknown [Alexandrium fundyense]
CL1153.Contig10_All	615	19.5061	27.564	16.8736	16.0016	gi|134037134|gb|ABO47907.1|	65.5	7e-10	unknown [Alexandrium fundyense]														K13171	2e-06	50.8	ath:AT2G29210	serine/arginine repetitive matrix protein 1
CL1153.Contig11_All	654	17.5858	21.1852	18.8161	13.4352	gi|134037134|gb|ABO47907.1|	67.4	2e-10	unknown [Alexandrium fundyense]														K14325	1e-06	51.2	aly:ARALYDRAFT_471861	RNA-binding protein with serine-rich domain 1
CL1153.Contig12_All	616	13.9573	14.9699	12.2247	10.6124	gi|134037134|gb|ABO47907.1|	66.6	3e-10	unknown [Alexandrium fundyense]														K00254	1e-06	51.2	osa:4337396	dihydroorotate dehydrogenase [EC:1.3.5.2]
CL1153.Contig13_All	628	18.1347	25.2401	21.8618	17.424	gi|134037134|gb|ABO47907.1|	67	2e-10	unknown [Alexandrium fundyense]
CL1153.Contig14_All	602	1.2338	1.4099	1.2585	1.479	gi|242066692|ref|XP_002454635.1|	23.5	1e-10	hypothetical protein SORBIDRAFT_04g034655 [Sorghum bicolor] >gi|241934466|gb|EES07611.1| hypothetical protein SORBIDRAFT_04g034655 [Sorghum bicolor]
CL1153.Contig15_All	659	14.5152	18.5879	13.9005	12.5866	gi|134037134|gb|ABO47907.1|	65.5	8e-10	unknown [Alexandrium fundyense]
CL1153.Contig16_All	625	27.1165	37.73	25.787	23.1686	gi|134037134|gb|ABO47907.1|	68.9	6e-11	unknown [Alexandrium fundyense]
CL1153.Contig17_All	625	21.8229	26.4624	22.1136	20.5443	gi|134037134|gb|ABO47907.1|	66.6	3e-10	unknown [Alexandrium fundyense]
CL1153.Contig18_All	638	0.8467	0.8989	1.0796	0.5142	gi|134037134|gb|ABO47907.1|	64.7	1e-09	unknown [Alexandrium fundyense]					sp|Q0JMV4|AMYC1_ORYSJ	47.4	7e-06	Alpha-amylase isozyme C OS=Oryza sativa subsp. japonica GN=AMY1B PE=2 SV=1						K14325	3e-06	50.1	aly:ARALYDRAFT_471861	RNA-binding protein with serine-rich domain 1
CL1153.Contig19_All	623	1.2283	0.9941	0.9581	0.3761	gi|242066692|ref|XP_002454635.1|	21.9	2e-10	hypothetical protein SORBIDRAFT_04g034655 [Sorghum bicolor] >gi|241934466|gb|EES07611.1| hypothetical protein SORBIDRAFT_04g034655 [Sorghum bicolor]
CL1153.Contig2_All	602	22.8062	31.0171	21.1279	20.434	gi|134037134|gb|ABO47907.1|	67.4	1e-10	unknown [Alexandrium fundyense]
CL1153.Contig20_All	650	18.9406	21.245	18.1196	17.6273	gi|134037134|gb|ABO47907.1|	68.2	1e-10	unknown [Alexandrium fundyense]
CL1153.Contig21_All	298	25.9813	34.3314	24.9616	23.5882
CL1153.Contig22_All	617	2.8088	2.5281	2.6791	2.0887	gi|134037134|gb|ABO47907.1|	67.8	1e-10	unknown [Alexandrium fundyense]														K13171	6e-06	48.9	vvi:100262120	serine/arginine repetitive matrix protein 1
CL1153.Contig23_All	631	18.0841	25.0838	17.6464	14.2962	gi|134037134|gb|ABO47907.1|	68.6	8e-11	unknown [Alexandrium fundyense]
CL1153.Contig24_All	606	7.2052	8.0248	5.3418	5.4904	gi|134037134|gb|ABO47907.1|	69.3	4e-11	unknown [Alexandrium fundyense]
CL1153.Contig25_All	599	2.7429	3.8295	2.5297	2.4644	gi|134037134|gb|ABO47907.1|	69.3	4e-11	unknown [Alexandrium fundyense]
CL1153.Contig26_All	453	17.5386	20.1539	17.4343	17.6379	gi|134037134|gb|ABO47907.1|	57	1e-07	unknown [Alexandrium fundyense]
CL1153.Contig27_All	621	2.2833	2.2533	2.0703	1.7356	gi|134037134|gb|ABO47907.1|	67.8	1e-10	unknown [Alexandrium fundyense]
CL1153.Contig28_All	628	2.5088	2.3012	2.2666	2.4998	gi|134037134|gb|ABO47907.1|	64.7	1e-09	unknown [Alexandrium fundyense]					sp|Q0JMV4|AMYC1_ORYSJ	47.4	7e-06	Alpha-amylase isozyme C OS=Oryza sativa subsp. japonica GN=AMY1B PE=2 SV=1						K13171	3e-06	50.1	vvi:100262120	serine/arginine repetitive matrix protein 1
CL1153.Contig29_All	623	1.2644	1.2519	1.1055	1.3916	gi|242066692|ref|XP_002454635.1|	23.5	1e-10	hypothetical protein SORBIDRAFT_04g034655 [Sorghum bicolor] >gi|241934466|gb|EES07611.1| hypothetical protein SORBIDRAFT_04g034655 [Sorghum bicolor]														K14325	2e-06	50.8	aly:ARALYDRAFT_471861	RNA-binding protein with serine-rich domain 1
CL1153.Contig3_All	619	0.8726	1.0747	0.8531	0.6056	gi|134037134|gb|ABO47907.1|	66.6	3e-10	unknown [Alexandrium fundyense]
CL1153.Contig4_All	640	12.6954	14.5877	11.1205	11.2395	gi|134037134|gb|ABO47907.1|	67	2e-10	unknown [Alexandrium fundyense]														K14325	3e-06	50.1	bdi:100845778	RNA-binding protein with serine-rich domain 1
CL1153.Contig5_All	616	5.5172	7.5967	5.6278	3.5755	gi|134037134|gb|ABO47907.1|	68.9	6e-11	unknown [Alexandrium fundyense]
CL1153.Contig6_All	638	28.9629	32.6466	27.5646	26.6261	gi|242066692|ref|XP_002454635.1|	74.3	1e-12	hypothetical protein SORBIDRAFT_04g034655 [Sorghum bicolor] >gi|241934466|gb|EES07611.1| hypothetical protein SORBIDRAFT_04g034655 [Sorghum bicolor]														K14325	2e-06	50.8	aly:ARALYDRAFT_471861	RNA-binding protein with serine-rich domain 1
CL1153.Contig7_All	609	6.1349	8.5126	5.881	4.3476	gi|134037134|gb|ABO47907.1|	68.9	6e-11	unknown [Alexandrium fundyense]
CL1153.Contig8_All	610	38.5572	48.9239	37.6369	32.9954	gi|134037134|gb|ABO47907.1|	65.5	6e-10	unknown [Alexandrium fundyense]
CL1153.Contig9_All	654	11.1847	12.8374	9.373	9.4225	gi|134037134|gb|ABO47907.1|	68.2	1e-10	unknown [Alexandrium fundyense]														K14325	1e-06	51.2	aly:ARALYDRAFT_471861	RNA-binding protein with serine-rich domain 1
CL1154.Contig1_All	506	52.4869	52.9046	59.1204	57.9755	gi|219886273|gb|ACL53511.1|	51.2	8e-06	unknown [Zea mays]
CL1154.Contig2_All	402	10.9736	11.8689	12.6215	11.3075
CL1154.Contig3_All	525	30.5239	32.2019	36.1651	31.5091	gi|326493326|dbj|BAJ85124.1|	52.8	3e-06	predicted protein [Hordeum vulgare subsp. vulgare]
CL1154.Contig4_All	497	12.7706	13.0157	14.3202	13.1063	gi|326493326|dbj|BAJ85124.1|	54.3	9e-07	predicted protein [Hordeum vulgare subsp. vulgare]
CL1154.Contig5_All	933	20.6496	21.5375	21.3836	21.9995	gi|115456147|ref|NP_001051674.1|	176	7e-43	Os03g0811700 [Oryza sativa Japonica Group] >gi|113550145|dbj|BAF13588.1| Os03g0811700 [Oryza sativa Japonica Group]	gi|440577375|emb|FO203443.1|	75.8	7e-11	Phyllostachys heterocycla genomic DNA, BAC clone: PH01B015M02, complete sequence	sp|Q9FMP4|PM14_ARATH	167	8e-42	Pre-mRNA branch site p14-like protein OS=Arabidopsis thaliana GN=At5g12190 PE=2 SV=1	ECU02g0530	71.2	2e-12	COG0724	RNA-binding proteins (RRM domain)	K12833	6e-44	176	osa:4334543	pre-mRNA branch site protein p14		GO:0003676//nucleic acid binding;GO:0000166//nucleotide binding
CL1154.Contig6_All	203	11.4199	8.927	9.1608	11.0807
CL1154.Contig7_All	371	27.603	28.4418	30.1988	28.1677
CL1154.Contig8_All	485	14.0611	13.858	15.1479	14.2035	gi|298706902|emb|CBJ29729.1|	51.6	5e-06	expressed unknown protein [Ectocarpus siliculosus]
CL1155.Contig1_All	2895	1.0185	0.8637	0.9041	0.8336	gi|428165275|gb|EKX34274.1|	31.6	7e-07	hypothetical protein GUITHDRAFT_119564 [Guillardia theta CCMP2712]					sp|Q9FEC4|RAA3_CHLRE	59.3	1e-08	Trans-splicing factor Raa3, chloroplastic OS=Chlamydomonas reinhardtii GN=RAA3 PE=1 SV=1	RSc1191	68.9	5e-11	COG2812	DNA polymerase III, gamma/tau subunits	K13171	2e-14	80.1	ath:AT2G29210	serine/arginine repetitive matrix protein 1
CL1155.Contig2_All	2874	0.3681	0.3672	0.3515	0.375	gi|428165275|gb|EKX34274.1|	64.3	1e-08	hypothetical protein GUITHDRAFT_119564 [Guillardia theta CCMP2712]					sp|Q9FEC4|RAA3_CHLRE	60.1	7e-09	Trans-splicing factor Raa3, chloroplastic OS=Chlamydomonas reinhardtii GN=RAA3 PE=1 SV=1	RSc1191	66.6	2e-10	COG2812	DNA polymerase III, gamma/tau subunits	K13171	5e-15	82	ath:AT2G29210	serine/arginine repetitive matrix protein 1
CL1156.Contig1_All	1409	0.8147	0.7489	0.8962	0.8315	gi|323454001|gb|EGB09872.1|	56.2	1e-06	hypothetical protein AURANDRAFT_71291, partial [Aureococcus anophagefferens]					sp|Q6ZCX3|FH6_ORYSJ	48.9	7e-06	Formin-like protein 6 OS=Oryza sativa subsp. japonica GN=FH6 PE=2 SV=2
CL1156.Contig2_All	1392	0.2264	0.2801	0.2474	0.2357	gi|323454001|gb|EGB09872.1|	56.6	1e-06	hypothetical protein AURANDRAFT_71291, partial [Aureococcus anophagefferens]					sp|Q6ZCX3|FH6_ORYSJ	48.9	7e-06	Formin-like protein 6 OS=Oryza sativa subsp. japonica GN=FH6 PE=2 SV=2
CL1157.Contig1_All	780	0.9234	1.2352	1.354	0.6609	gi|33146660|dbj|BAC80006.1|	58.9	1e-07	hypothetical protein [Oryza sativa Japonica Group] >gi|50509530|dbj|BAD31223.1| hypothetical protein [Oryza sativa Japonica Group]
CL1157.Contig2_All	813	2.3255	2.0315	1.4684	2.0751	gi|33146660|dbj|BAC80006.1|	52.8	7e-06	hypothetical protein [Oryza sativa Japonica Group] >gi|50509530|dbj|BAD31223.1| hypothetical protein [Oryza sativa Japonica Group]
CL1158.Contig1_All	1367	0.2634	0.2349	0.1512	0.1885	gi|428165275|gb|EKX34274.1|	69.3	1e-10	hypothetical protein GUITHDRAFT_119564 [Guillardia theta CCMP2712]					sp|Q9FPQ6|GP1_CHLRE	80.5	2e-15	Vegetative cell wall protein gp1 OS=Chlamydomonas reinhardtii GN=GP1 PE=2 SV=1	NMA0905	62.4	2e-09	COG3468	Type V secretory pathway, adhesin AidA	K01115	3e-14	78.2	vcn:VOLCADRAFT_99471	phospholipase D [EC:3.1.4.4]
CL1158.Contig2_All	1401	0.4338	0.4748	0.3933	0.4014	gi|428165275|gb|EKX34274.1|	56.6	1e-06	hypothetical protein GUITHDRAFT_119564 [Guillardia theta CCMP2712]					sp|Q9FPQ6|GP1_CHLRE	79	6e-15	Vegetative cell wall protein gp1 OS=Chlamydomonas reinhardtii GN=GP1 PE=2 SV=1	NMB0700	60.8	5e-09	COG3468	Type V secretory pathway, adhesin AidA	K01115	3e-14	78.2	vcn:VOLCADRAFT_99471	phospholipase D [EC:3.1.4.4]
CL1159.Contig1_All	500	9.7681	8.5792	10.4691	8.81
CL1159.Contig2_All	1669	0.0944	0.055	0.0825	0.1404	gi|348680063|gb|EGZ19879.1|	74.7	5e-12	hypothetical protein PHYSODRAFT_493555 [Phytophthora sojae]					sp|Q9LIA4|RIK_ARATH	57.4	2e-08	Protein RIK OS=Arabidopsis thaliana GN=RIK PE=1 SV=2						K14945	5e-06	51.2	rcu:RCOM_0126290	protein quaking
CL1159.Contig3_All	1662	1.9772	1.9461	2.1964	2.1288	gi|348680063|gb|EGZ19879.1|	72	3e-11	hypothetical protein PHYSODRAFT_493555 [Phytophthora sojae]					sp|Q9LIA4|RIK_ARATH	56.2	5e-08	Protein RIK OS=Arabidopsis thaliana GN=RIK PE=1 SV=2	SMc01336	50.4	9e-06	COG1530	Ribonucleases G and E
CL1159.Contig4_All	1691	0.732	0.6104	1.1133	1.1639	gi|348680063|gb|EGZ19879.1|	75.1	4e-12	hypothetical protein PHYSODRAFT_493555 [Phytophthora sojae]					sp|Q9LIA4|RIK_ARATH	57.4	2e-08	Protein RIK OS=Arabidopsis thaliana GN=RIK PE=1 SV=2						K14945	2e-06	52.4	rcu:RCOM_0126290	protein quaking
CL1159.Contig5_All	1688	2.1467	1.9161	2.2714	1.8878	gi|348680063|gb|EGZ19879.1|	72.4	2e-11	hypothetical protein PHYSODRAFT_493555 [Phytophthora sojae]					sp|Q9LIA4|RIK_ARATH	56.2	6e-08	Protein RIK OS=Arabidopsis thaliana GN=RIK PE=1 SV=2	SMc01336	50.4	9e-06	COG1530	Ribonucleases G and E
CL1159.Contig6_All	1639	10.5051	8.9153	10.5758	10.3931	gi|348680063|gb|EGZ19879.1|	77.8	6e-13	hypothetical protein PHYSODRAFT_493555 [Phytophthora sojae]					sp|Q9LIA4|RIK_ARATH	57.8	2e-08	Protein RIK OS=Arabidopsis thaliana GN=RIK PE=1 SV=2						K03260	2e-06	52.8	vcn:VOLCADRAFT_80411	translation initiation factor 4G		GO:0003676//nucleic acid binding
CL1159.Contig7_All	1652	0.6267	0.4999	0.7922	0.8652	gi|348680063|gb|EGZ19879.1|	74.7	5e-12	hypothetical protein PHYSODRAFT_493555 [Phytophthora sojae]					sp|Q9LIA4|RIK_ARATH	57.4	2e-08	Protein RIK OS=Arabidopsis thaliana GN=RIK PE=1 SV=2						K14945	5e-06	51.2	rcu:RCOM_0126290	protein quaking
CL116.Contig1_All	413	3.5423	3.888	3.3354	2.1559	gi|357458103|ref|XP_003599332.1|	74.7	4e-13	HIV Tat-specific factor-like protein [Medicago truncatula] >gi|355488380|gb|AES69583.1| HIV Tat-specific factor-like protein [Medicago truncatula]	gi|303285106|ref|XM_003061798.1|	58	7e-06	Micromonas pusilla CCMP1545 predicted protein, mRNA																	GO:0005622//intracellular
CL116.Contig2_All	302	2.4594	2.8104	1.8245	2.25
CL116.Contig3_All	412	7.648	10.1332	5.8511	8.3032	gi|299115955|emb|CBN75960.1|	60.8	7e-09	conserved unknown protein [Ectocarpus siliculosus]	gi|303285106|ref|XM_003061798.1|	58	7e-06	Micromonas pusilla CCMP1545 predicted protein, mRNA																GO:0005488//binding	GO:0009507//chloroplast
CL1160.Contig1_All	792	3.5523	4.8658	4.3192	4.556	gi|255078832|ref|XP_002502996.1|	73.9	3e-12	predicted protein [Micromonas sp. RCC299] >gi|226518262|gb|ACO64254.1| predicted protein [Micromonas sp. RCC299]					sp|Q8LSQ2|SR43C_ORYSJ	50.8	9e-07	Probable signal recognition particle 43 kDa protein, chloroplastic OS=Oryza sativa subsp. japonica GN=Os03g0131900 PE=2 SV=1	all2748	59.7	5e-09	COG0666	FOG: Ankyrin repeat	K06694	1e-11	68.2	zma:100284046	26S proteasome non-ATPase regulatory subunit 10
CL1160.Contig2_All	876	1.6187	2.0687	1.9132	1.3374	gi|255078832|ref|XP_002502996.1|	73.9	3e-12	predicted protein [Micromonas sp. RCC299] >gi|226518262|gb|ACO64254.1| predicted protein [Micromonas sp. RCC299]					sp|Q8LSQ2|SR43C_ORYSJ	50.8	1e-06	Probable signal recognition particle 43 kDa protein, chloroplastic OS=Oryza sativa subsp. japonica GN=Os03g0131900 PE=2 SV=1	all2748	59.7	6e-09	COG0666	FOG: Ankyrin repeat	K06694	2e-11	67.8	zma:100284046	26S proteasome non-ATPase regulatory subunit 10
CL1161.Contig1_All	753	16.8579	23.3045	15.0922	13.1313	gi|134037134|gb|ABO47907.1|	102.8	5e-21	unknown [Alexandrium fundyense]
CL1161.Contig2_All	755	0.1789	0.2431	0.152	0.3724	gi|134037134|gb|ABO47907.1|	102.1	1e-20	unknown [Alexandrium fundyense]									DR2133	51.6	1e-06	COG4372	Uncharacterized protein conserved in bacteria with the myosin-like domain
CL1161.Contig3_All	534	16.6064	17.87	21.4537	17.6391	gi|134037134|gb|ABO47907.1|	97.1	1e-19	unknown [Alexandrium fundyense]
CL1161.Contig4_All	724	11.5955	10.1704	11.1304	9.2559	gi|134037134|gb|ABO47907.1|	102.1	9e-21	unknown [Alexandrium fundyense]														K14325	2e-06	50.8	osa:4337561	RNA-binding protein with serine-rich domain 1
CL1161.Contig5_All	724	0.1554	0.0317	0.0951	0.2589	gi|134037134|gb|ABO47907.1|	103.6	3e-21	unknown [Alexandrium fundyense]
CL1161.Contig6_All	714	0.1576	0.0643	0.0643	0.1641	gi|134037134|gb|ABO47907.1|	103.2	4e-21	unknown [Alexandrium fundyense]														K13171	2e-06	51.2	rcu:RCOM_0733150	serine/arginine repetitive matrix protein 1
CL1162.Contig1_All	2007	2.7139	3.006	3.672	3.8059	gi|323444687|gb|EGB01714.1|	79	3e-13	hypothetical protein AURANDRAFT_72910 [Aureococcus anophagefferens]					sp|Q9SEE9|SR45_ARATH	52	1e-06	Arginine/serine-rich protein 45 OS=Arabidopsis thaliana GN=SR45 PE=1 SV=1	DRA0210	51.6	5e-06	COG0747	ABC-type dipeptide transport system, periplasmic component	K14306	4e-12	71.6	gmx:100781711	nuclear pore complex protein Nup62
CL1162.Contig2_All	1787	2.2923	1.6559	2.8008	2.7011	gi|323444687|gb|EGB01714.1|	79	3e-13	hypothetical protein AURANDRAFT_72910 [Aureococcus anophagefferens]					sp|Q9SEE9|SR45_ARATH	52	1e-06	Arginine/serine-rich protein 45 OS=Arabidopsis thaliana GN=SR45 PE=1 SV=1	DRA0210	51.6	4e-06	COG0747	ABC-type dipeptide transport system, periplasmic component	K14306	2e-12	72.8	gmx:100781711	nuclear pore complex protein Nup62
CL1162.Contig3_All	225	2.5008	3.1605	2.755	4.8945
CL1163.Contig1_All	430	6.0193	4.6411	4.9654	5.667	gi|224001654|ref|XP_002290499.1|	68.6	3e-11	hypothetical protein THAPSDRAFT_262378 [Thalassiosira pseudonana CCMP1335] >gi|220973921|gb|EED92251.1| hypothetical protein THAPSDRAFT_262378, partial [Thalassiosira pseudonana CCMP1335]
CL1163.Contig2_All	1761	3.4764	3.0221	4.0155	3.1002	gi|224001654|ref|XP_002290499.1|	58.9	3e-07	hypothetical protein THAPSDRAFT_262378 [Thalassiosira pseudonana CCMP1335] >gi|220973921|gb|EED92251.1| hypothetical protein THAPSDRAFT_262378, partial [Thalassiosira pseudonana CCMP1335]
CL1163.Contig3_All	2262	4.4974	3.7522	4.7906	4.8892	gi|224001654|ref|XP_002290499.1|	106.3	2e-21	hypothetical protein THAPSDRAFT_262378 [Thalassiosira pseudonana CCMP1335] >gi|220973921|gb|EED92251.1| hypothetical protein THAPSDRAFT_262378, partial [Thalassiosira pseudonana CCMP1335]
CL1164.Contig1_All	474	2.8015	5.033	2.1312	1.6313	gi|323451402|gb|EGB07279.1|	57	1e-07	hypothetical protein AURANDRAFT_71834 [Aureococcus anophagefferens]					sp|Q6MWG9|FH18_ORYSJ	47.4	4e-06	Formin-like protein 18 OS=Oryza sativa subsp. japonica GN=FH18 PE=2 SV=1
CL1164.Contig2_All	333	0.9462	1.2399	0.4826	0.9851
CL1165.Contig1_All	1258	12.5059	13.3112	11.169	12.3488	gi|41400381|gb|AAS07042.1|	53.5	9e-06	minus agglutinin [Chlamydomonas reinhardtii]					sp|Q9FPQ6|GP1_CHLRE	138	6e-33	Vegetative cell wall protein gp1 OS=Chlamydomonas reinhardtii GN=GP1 PE=2 SV=1	Rv3876	83.6	7e-16	COG0455	ATPases involved in chromosome partitioning	K14709	1e-24	112	vcn:VOLCADRAFT_104214	solute carrier family 39 (zinc transporter), member 1/2/3
CL1165.Contig2_All	1012	24.2641	19.2896	25.4767	20.3053	gi|219886273|gb|ACL53511.1|	53.5	6e-06	unknown [Zea mays]														K13171	1e-05	49.3	ath:AT2G29210	serine/arginine repetitive matrix protein 1	GO:0050896//response to stimulus;GO:0008152//metabolic process
CL1165.Contig3_All	1427	16.7344	14.7568	16.4104	15.8943	gi|323444687|gb|EGB01714.1|	59.7	1e-07	hypothetical protein AURANDRAFT_72910 [Aureococcus anophagefferens]					sp|Q8LPG9|IQD14_ARATH	52	9e-07	Protein IQ-DOMAIN 14 OS=Arabidopsis thaliana GN=IQD14 PE=1 SV=1	Cgl1939	57	8e-08	COG0532	Translation initiation factor 2 (IF-2; GTPase)	K14325	3e-08	58.2	bdi:100845778	RNA-binding protein with serine-rich domain 1
CL1166.Contig1_All	1253	0.5209	0.2746	0.5314	0.2805	gi|460413294|ref|XP_004252025.1|	65.5	2e-09	PREDICTED: mitogen-activated protein kinase kinase kinase ANP1-like [Solanum lycopersicum]
CL1166.Contig2_All	1399	1.2549	0.951	1.4277	1.1389	gi|359486231|ref|XP_002264624.2|	67.8	5e-10	PREDICTED: mitogen-activated protein kinase kinase kinase A-like [Vitis vinifera] >gi|297739498|emb|CBI29680.3| unnamed protein product [Vitis vinifera]					sp|P92958|KIN11_ARATH	63.9	2e-10	SNF1-related protein kinase catalytic subunit alpha KIN11 OS=Arabidopsis thaliana GN=KIN11 PE=1 SV=1	SPAC14C4.03	58.9	2e-08	COG0515	Serine/threonine protein kinase	K07198	2e-10	65.5	smo:SELMODRAFT_234034	5'-AMP-activated protein kinase, catalytic alpha subunit [EC:2.7.11.11]	GO:0044699;GO:0050896//response to stimulus;GO:0006468//protein phosphorylation	GO:0004672//protein kinase activity;GO:0005488//binding	GO:0044424//intracellular part
CL1167.Contig1_All	885	1.1699	0.7517	1.0377	0.9002	gi|323456752|gb|EGB12618.1|	60.8	3e-08	hypothetical protein AURANDRAFT_70520 [Aureococcus anophagefferens]
CL1167.Contig2_All	817	0.2204	0.1685	0.4496	0.2868	gi|397563722|gb|EJK43916.1|	64.7	2e-09	hypothetical protein THAOC_37593, partial [Thalassiosira oceanica]														K13171	1e-06	52	ath:AT2G29210	serine/arginine repetitive matrix protein 1
CL1168.Contig1_All	1434	1.2085	1.4237	1.2328	1.6503	gi|357452919|ref|XP_003596736.1|	55.5	2e-06	hypothetical protein MTR_2g084760, partial [Medicago truncatula] >gi|355485784|gb|AES66987.1| hypothetical protein MTR_2g084760, partial [Medicago truncatula]									Cgl1939	51.2	4e-06	COG0532	Translation initiation factor 2 (IF-2; GTPase)	K14325	2e-07	55.8	vvi:100267894	RNA-binding protein with serine-rich domain 1
CL1168.Contig2_All	1525	0.4132	0.3008	0.3312	0.3227	gi|357452919|ref|XP_003596736.1|	58.2	4e-07	hypothetical protein MTR_2g084760, partial [Medicago truncatula] >gi|355485784|gb|AES66987.1| hypothetical protein MTR_2g084760, partial [Medicago truncatula]					sp|Q6ZCX3|FH6_ORYSJ	43.5	3e-07	Formin-like protein 6 OS=Oryza sativa subsp. japonica GN=FH6 PE=2 SV=2	Cgl1939	62.8	2e-09	COG0532	Translation initiation factor 2 (IF-2; GTPase)	K13171	8e-08	57	rcu:RCOM_0733150	serine/arginine repetitive matrix protein 1
CL1168.Contig3_All	765	0.6473	0.6297	0.5402	0.4288	gi|34393970|dbj|BAC83818.1|	62.8	6e-09	Epstein-Barr virus EBNA-1-like protein [Oryza sativa Japonica Group]
CL1168.Contig4_All	1607	2.1008	1.9413	2.2573	1.8809	gi|323454001|gb|EGB09872.1|	60.1	1e-07	hypothetical protein AURANDRAFT_71291, partial [Aureococcus anophagefferens]					sp|Q9SEE9|SR45_ARATH	51.2	2e-06	Arginine/serine-rich protein 45 OS=Arabidopsis thaliana GN=SR45 PE=1 SV=1	Cgl1939	62.8	2e-09	COG0532	Translation initiation factor 2 (IF-2; GTPase)	K09566	2e-12	72.8	vvi:100264514	peptidyl-prolyl isomerase G (cyclophilin G) [EC:5.2.1.8]
CL1169.Contig1_All	1850	0.4501	0.31	0.3102	0.4306	gi|302753422|ref|XP_002960135.1|	68.2	5e-10	hypothetical protein SELMODRAFT_402166 [Selaginella moellendorffii] >gi|300171074|gb|EFJ37674.1| hypothetical protein SELMODRAFT_402166 [Selaginella moellendorffii]														K12896	1e-07	56.6	osa:4324080	splicing factor, arginine/serine-rich 7
CL1169.Contig2_All	1769	0.5725	0.5187	0.3893	0.5033	gi|302753422|ref|XP_002960135.1|	68.2	5e-10	hypothetical protein SELMODRAFT_402166 [Selaginella moellendorffii] >gi|300171074|gb|EFJ37674.1| hypothetical protein SELMODRAFT_402166 [Selaginella moellendorffii]														K12896	1e-07	56.6	osa:4324080	splicing factor, arginine/serine-rich 7
CL1169.Contig3_All	1862	0.3989	0.3573	0.3699	0.4153	gi|302753422|ref|XP_002960135.1|	68.2	5e-10	hypothetical protein SELMODRAFT_402166 [Selaginella moellendorffii] >gi|300171074|gb|EFJ37674.1| hypothetical protein SELMODRAFT_402166 [Selaginella moellendorffii]														K12896	1e-07	56.6	osa:4324080	splicing factor, arginine/serine-rich 7
CL117.Contig1_All	266	6.4306	9.6585	7.2501	9.7776	gi|449501030|ref|XP_004161259.1|	57.8	6e-08	PREDICTED: splicing factor 3A subunit 2-like [Cucumis sativus]					sp|Q9FLQ7|FH20_ARATH	52	8e-08	Formin-like protein 20 OS=Arabidopsis thaliana GN=FH20 PE=2 SV=3	PA0074_1	53.9	7e-08	COG0515	Serine/threonine protein kinase	K12826	7e-09	57	rcu:RCOM_1353370	splicing factor 3A subunit 2
CL117.Contig2_All	1851	29.7298	28.3917	28.1059	29.9248	gi|428176718|gb|EKX45601.1|	436	1e-120	hypothetical protein GUITHDRAFT_71226, partial [Guillardia theta CCMP2712]	gi|159463583|ref|XM_001689970.1|	75.8	1e-10	Chlamydomonas reinhardtii DEAD-box RNA helicase (DBP2) mRNA, complete cds	sp|Q5JKF2|RH40_ORYSJ	380	1e-105	DEAD-box ATP-dependent RNA helicase 40 OS=Oryza sativa subsp. japonica GN=Os01g0549400 PE=2 SV=2	ECU08g1080	312	1e-84	COG0513	Superfamily II DNA and RNA helicases	K12823	1e-105	382	sbi:SORBI_03g004420	ATP-dependent RNA helicase DDX5/DBP2 [EC:3.6.4.13]	GO:0042545//cell wall modification;GO:0006139//nucleobase-containing compound metabolic process;GO:0009664//plant-type cell wall organization	GO:0008026//ATP-dependent helicase activity;GO:0000166//nucleotide binding
CL1170.Contig1_All	1591	26.3125	12.558	26.0754	22.2675	gi|428166732|gb|EKX35702.1|	81.6	4e-14	hypothetical protein GUITHDRAFT_165894 [Guillardia theta CCMP2712]
CL1171.Contig1_All	221	23.1181	17.0226	25.3478	21.3105	gi|384245425|gb|EIE18919.1|	77.8	5e-14	flagellar associated protein [Coccomyxa subellipsoidea C-169]					sp|Q9FM19|HIR1_ARATH	68.2	1e-12	Hypersensitive-induced response protein 1 OS=Arabidopsis thaliana GN=HIR1 PE=1 SV=1	SP2156	71.6	3e-13	COG0330	Membrane protease subunits, stomatin/prohibitin homologs
CL1171.Contig10_All	1150	0.5676	0.6782	0.5989	0.5501	gi|302842648|ref|XP_002952867.1|	248.8	1e-64	hypothetical protein VOLCADRAFT_75519 [Volvox carteri f. nagariensis] >gi|300261907|gb|EFJ46117.1| hypothetical protein VOLCADRAFT_75519 [Volvox carteri f. nagariensis]					sp|Q9SRH6|HIR3_ARATH	239	3e-63	Hypersensitive-induced response protein 3 OS=Arabidopsis thaliana GN=HIR3 PE=1 SV=1	SP2156	205	1e-52	COG0330	Membrane protease subunits, stomatin/prohibitin homologs						GO:0010363//regulation of plant-type hypersensitive response;GO:0015706//nitrate transport;GO:0006612//protein targeting to membrane;GO:0006944//cellular membrane fusion;GO:0043069//negative regulation of programmed cell death;GO:0030968//endoplasmic reticulum unfolded protein response;GO:0010167//response to nitrate;GO:0030003//cellular cation homeostasis;GO:0070838//divalent metal ion transport…		GO:0005739//mitochondrion;GO:0009506//plasmodesma;GO:0005774//vacuolar membrane;GO:0005886//plasma membrane
CL1171.Contig11_All	1161	4.4006	4.1294	5.3787	4.218	gi|302842648|ref|XP_002952867.1|	248.8	1e-64	hypothetical protein VOLCADRAFT_75519 [Volvox carteri f. nagariensis] >gi|300261907|gb|EFJ46117.1| hypothetical protein VOLCADRAFT_75519 [Volvox carteri f. nagariensis]					sp|Q9SRH6|HIR3_ARATH	239	3e-63	Hypersensitive-induced response protein 3 OS=Arabidopsis thaliana GN=HIR3 PE=1 SV=1	SP2156	205	1e-52	COG0330	Membrane protease subunits, stomatin/prohibitin homologs	K13171	4e-07	54.3	gmx:100790051	serine/arginine repetitive matrix protein 1	GO:0010363//regulation of plant-type hypersensitive response;GO:0015706//nitrate transport;GO:0006612//protein targeting to membrane;GO:0006944//cellular membrane fusion;GO:0043069//negative regulation of programmed cell death;GO:0030968//endoplasmic reticulum unfolded protein response;GO:0010167//response to nitrate;GO:0030003//cellular cation homeostasis;GO:0070838//divalent metal ion transport…		GO:0005739//mitochondrion;GO:0009506//plasmodesma;GO:0005774//vacuolar membrane;GO:0005886//plasma membrane
CL1171.Contig12_All	675	20.2064	11.9283	21.53	21.4524	gi|223994903|ref|XP_002287135.1|	157.9	1e-37	hypothetical protein THAPSDRAFT_268160 [Thalassiosira pseudonana CCMP1335] >gi|220976251|gb|EED94578.1| hypothetical protein THAPSDRAFT_268160 [Thalassiosira pseudonana CCMP1335]					sp|Q9FM19|HIR1_ARATH	149	1e-36	Hypersensitive-induced response protein 1 OS=Arabidopsis thaliana GN=HIR1 PE=1 SV=1	SP2156	143	2e-34	COG0330	Membrane protease subunits, stomatin/prohibitin homologs								GO:0044464//cell part
CL1171.Contig13_All	1173	2.6287	1.5449	3.1707	2.5169	gi|302842648|ref|XP_002952867.1|	253.4	5e-66	hypothetical protein VOLCADRAFT_75519 [Volvox carteri f. nagariensis] >gi|300261907|gb|EFJ46117.1| hypothetical protein VOLCADRAFT_75519 [Volvox carteri f. nagariensis]					sp|Q9SRH6|HIR3_ARATH	232	4e-61	Hypersensitive-induced response protein 3 OS=Arabidopsis thaliana GN=HIR3 PE=1 SV=1	SP2156	195	1e-49	COG0330	Membrane protease subunits, stomatin/prohibitin homologs								GO:0044444//cytoplasmic part;GO:0043231//intracellular membrane-bounded organelle
CL1171.Contig14_All	1123	1.5031	1.0418	1.3902	1.4397	gi|302842648|ref|XP_002952867.1|	246.1	8e-64	hypothetical protein VOLCADRAFT_75519 [Volvox carteri f. nagariensis] >gi|300261907|gb|EFJ46117.1| hypothetical protein VOLCADRAFT_75519 [Volvox carteri f. nagariensis]					sp|Q9SRH6|HIR3_ARATH	229	2e-60	Hypersensitive-induced response protein 3 OS=Arabidopsis thaliana GN=HIR3 PE=1 SV=1	SP2156	201	2e-51	COG0330	Membrane protease subunits, stomatin/prohibitin homologs						GO:0010363//regulation of plant-type hypersensitive response;GO:0015706//nitrate transport;GO:0006612//protein targeting to membrane;GO:0006944//cellular membrane fusion;GO:0043069//negative regulation of programmed cell death;GO:0030968//endoplasmic reticulum unfolded protein response;GO:0010167//response to nitrate;GO:0030003//cellular cation homeostasis;GO:0070838//divalent metal ion transport…		GO:0005739//mitochondrion;GO:0009506//plasmodesma;GO:0005774//vacuolar membrane;GO:0005886//plasma membrane
CL1171.Contig15_All	1152	0.8206	0.6173	0.7772	0.7932	gi|302842648|ref|XP_002952867.1|	246.1	8e-64	hypothetical protein VOLCADRAFT_75519 [Volvox carteri f. nagariensis] >gi|300261907|gb|EFJ46117.1| hypothetical protein VOLCADRAFT_75519 [Volvox carteri f. nagariensis]					sp|Q9SRH6|HIR3_ARATH	229	2e-60	Hypersensitive-induced response protein 3 OS=Arabidopsis thaliana GN=HIR3 PE=1 SV=1	SP2156	201	3e-51	COG0330	Membrane protease subunits, stomatin/prohibitin homologs						GO:0010363//regulation of plant-type hypersensitive response;GO:0015706//nitrate transport;GO:0006612//protein targeting to membrane;GO:0006944//cellular membrane fusion;GO:0043069//negative regulation of programmed cell death;GO:0030968//endoplasmic reticulum unfolded protein response;GO:0010167//response to nitrate;GO:0030003//cellular cation homeostasis;GO:0070838//divalent metal ion transport…		GO:0005739//mitochondrion;GO:0009506//plasmodesma;GO:0005774//vacuolar membrane;GO:0005886//plasma membrane
CL1171.Contig16_All	1155	0.1364	0.139	0.0596	0.0609	gi|302842648|ref|XP_002952867.1|	252.7	8e-66	hypothetical protein VOLCADRAFT_75519 [Volvox carteri f. nagariensis] >gi|300261907|gb|EFJ46117.1| hypothetical protein VOLCADRAFT_75519 [Volvox carteri f. nagariensis]					sp|Q9SRH6|HIR3_ARATH	236	2e-62	Hypersensitive-induced response protein 3 OS=Arabidopsis thaliana GN=HIR3 PE=1 SV=1	SP2156	202	1e-51	COG0330	Membrane protease subunits, stomatin/prohibitin homologs								GO:0044444//cytoplasmic part;GO:0043231//intracellular membrane-bounded organelle
CL1171.Contig17_All	1131	1.4328	1.6226	1.6239	1.3466	gi|302842648|ref|XP_002952867.1|	252.7	8e-66	hypothetical protein VOLCADRAFT_75519 [Volvox carteri f. nagariensis] >gi|300261907|gb|EFJ46117.1| hypothetical protein VOLCADRAFT_75519 [Volvox carteri f. nagariensis]					sp|Q9SRH6|HIR3_ARATH	236	2e-62	Hypersensitive-induced response protein 3 OS=Arabidopsis thaliana GN=HIR3 PE=1 SV=1	SP2156	202	1e-51	COG0330	Membrane protease subunits, stomatin/prohibitin homologs								GO:0044444//cytoplasmic part;GO:0043231//intracellular membrane-bounded organelle
CL1171.Contig18_All	248	8.8032	8.8796	10.7387	11.4321	gi|302842648|ref|XP_002952867.1|	91.7	3e-18	hypothetical protein VOLCADRAFT_75519 [Volvox carteri f. nagariensis] >gi|300261907|gb|EFJ46117.1| hypothetical protein VOLCADRAFT_75519 [Volvox carteri f. nagariensis]					sp|Q9FHM7|HIR4_ARATH	81.3	1e-16	Hypersensitive-induced response protein 4 OS=Arabidopsis thaliana GN=HIR4 PE=1 SV=1	SP2156	72	2e-13	COG0330	Membrane protease subunits, stomatin/prohibitin homologs								GO:0005773//vacuole;GO:0005739//mitochondrion;GO:0009507//chloroplast;GO:0005886//plasma membrane
CL1171.Contig2_All	1547	15.4218	17.9122	15.2562	16.6001	gi|302842648|ref|XP_002952867.1|	255.8	1e-66	hypothetical protein VOLCADRAFT_75519 [Volvox carteri f. nagariensis] >gi|300261907|gb|EFJ46117.1| hypothetical protein VOLCADRAFT_75519 [Volvox carteri f. nagariensis]					sp|Q9SRH6|HIR3_ARATH	233	2e-61	Hypersensitive-induced response protein 3 OS=Arabidopsis thaliana GN=HIR3 PE=1 SV=1	SP2156	201	4e-51	COG0330	Membrane protease subunits, stomatin/prohibitin homologs								GO:0044444//cytoplasmic part;GO:0043231//intracellular membrane-bounded organelle
CL1171.Contig3_All	1063	17.5949	15.2998	18.0558	16.5538	gi|302842648|ref|XP_002952867.1|	255	1e-66	hypothetical protein VOLCADRAFT_75519 [Volvox carteri f. nagariensis] >gi|300261907|gb|EFJ46117.1| hypothetical protein VOLCADRAFT_75519 [Volvox carteri f. nagariensis]					sp|Q9SRH6|HIR3_ARATH	235	4e-62	Hypersensitive-induced response protein 3 OS=Arabidopsis thaliana GN=HIR3 PE=1 SV=1	SP2156	199	7e-51	COG0330	Membrane protease subunits, stomatin/prohibitin homologs	K09566	5e-08	57	aly:ARALYDRAFT_491484	peptidyl-prolyl isomerase G (cyclophilin G) [EC:5.2.1.8]			GO:0044444//cytoplasmic part;GO:0043231//intracellular membrane-bounded organelle
CL1171.Contig4_All	1123	0.1403	0.1634	0.1431	0.1252	gi|302842648|ref|XP_002952867.1|	246.9	4e-64	hypothetical protein VOLCADRAFT_75519 [Volvox carteri f. nagariensis] >gi|300261907|gb|EFJ46117.1| hypothetical protein VOLCADRAFT_75519 [Volvox carteri f. nagariensis]					sp|Q9SRH6|HIR3_ARATH	233	1e-61	Hypersensitive-induced response protein 3 OS=Arabidopsis thaliana GN=HIR3 PE=1 SV=1	SP2156	201	2e-51	COG0330	Membrane protease subunits, stomatin/prohibitin homologs						GO:0010363//regulation of plant-type hypersensitive response;GO:0015706//nitrate transport;GO:0006612//protein targeting to membrane;GO:0006944//cellular membrane fusion;GO:0043069//negative regulation of programmed cell death;GO:0030968//endoplasmic reticulum unfolded protein response;GO:0010167//response to nitrate;GO:0030003//cellular cation homeostasis;GO:0070838//divalent metal ion transport…		GO:0005739//mitochondrion;GO:0009506//plasmodesma;GO:0005774//vacuolar membrane;GO:0005886//plasma membrane
CL1171.Contig5_All	231	11.9843	11.2212	15.7032	16.3307	gi|224001748|ref|XP_002290546.1|	78.6	3e-14	hypothetical protein THAPSDRAFT_40630 [Thalassiosira pseudonana CCMP1335] >gi|220973968|gb|EED92298.1| hypothetical protein THAPSDRAFT_40630 [Thalassiosira pseudonana CCMP1335]					sp|Q9CAR7|HIR2_ARATH	67.4	2e-12	Hypersensitive-induced response protein 2 OS=Arabidopsis thaliana GN=HIR2 PE=1 SV=1	L16806	78.6	3e-15	COG0330	Membrane protease subunits, stomatin/prohibitin homologs
CL1171.Contig6_All	202	11.8106	8.4034	13.6387	12.2955	gi|414881598|tpg|DAA58729.1|	55.1	4e-07	TPA: hypothetical protein ZEAMMB73_884958 [Zea mays]					sp|Q9SRH6|HIR3_ARATH	54.3	2e-08	Hypersensitive-induced response protein 3 OS=Arabidopsis thaliana GN=HIR3 PE=1 SV=1											GO:0010363//regulation of plant-type hypersensitive response;GO:0015706//nitrate transport;GO:0006612//protein targeting to membrane;GO:0006944//cellular membrane fusion;GO:0043069//negative regulation of programmed cell death;GO:0030968//endoplasmic reticulum unfolded protein response;GO:0010167//response to nitrate;GO:0030003//cellular cation homeostasis;GO:0070838//divalent metal ion transport…		GO:0005739//mitochondrion;GO:0009506//plasmodesma;GO:0005774//vacuolar membrane;GO:0005886//plasma membrane
CL1171.Contig7_All	664	0.339	0.1727	0.3112	0.1412	gi|302842648|ref|XP_002952867.1|	159.5	4e-38	hypothetical protein VOLCADRAFT_75519 [Volvox carteri f. nagariensis] >gi|300261907|gb|EFJ46117.1| hypothetical protein VOLCADRAFT_75519 [Volvox carteri f. nagariensis]					sp|Q9FM19|HIR1_ARATH	145	2e-35	Hypersensitive-induced response protein 1 OS=Arabidopsis thaliana GN=HIR1 PE=1 SV=1	SP2156	142	6e-34	COG0330	Membrane protease subunits, stomatin/prohibitin homologs								GO:0044464//cell part
CL1171.Contig8_All	1135	0.119	0.1011	0.0607	0.0619	gi|302842648|ref|XP_002952867.1|	248.8	1e-64	hypothetical protein VOLCADRAFT_75519 [Volvox carteri f. nagariensis] >gi|300261907|gb|EFJ46117.1| hypothetical protein VOLCADRAFT_75519 [Volvox carteri f. nagariensis]					sp|Q9SRH6|HIR3_ARATH	239	3e-63	Hypersensitive-induced response protein 3 OS=Arabidopsis thaliana GN=HIR3 PE=1 SV=1	SP2156	205	1e-52	COG0330	Membrane protease subunits, stomatin/prohibitin homologs						GO:0010363//regulation of plant-type hypersensitive response;GO:0015706//nitrate transport;GO:0006612//protein targeting to membrane;GO:0006944//cellular membrane fusion;GO:0043069//negative regulation of programmed cell death;GO:0030968//endoplasmic reticulum unfolded protein response;GO:0010167//response to nitrate;GO:0030003//cellular cation homeostasis;GO:0070838//divalent metal ion transport…		GO:0005739//mitochondrion;GO:0009506//plasmodesma;GO:0005774//vacuolar membrane;GO:0005886//plasma membrane
CL1171.Contig9_All	1146	6.0097	7.0058	5.7296	5.4795	gi|302842648|ref|XP_002952867.1|	244.6	2e-63	hypothetical protein VOLCADRAFT_75519 [Volvox carteri f. nagariensis] >gi|300261907|gb|EFJ46117.1| hypothetical protein VOLCADRAFT_75519 [Volvox carteri f. nagariensis]					sp|Q9SRH6|HIR3_ARATH	236	2e-62	Hypersensitive-induced response protein 3 OS=Arabidopsis thaliana GN=HIR3 PE=1 SV=1	SPy1884	197	2e-50	COG0330	Membrane protease subunits, stomatin/prohibitin homologs						GO:0010363//regulation of plant-type hypersensitive response;GO:0015706//nitrate transport;GO:0006612//protein targeting to membrane;GO:0006944//cellular membrane fusion;GO:0043069//negative regulation of programmed cell death;GO:0030968//endoplasmic reticulum unfolded protein response;GO:0010167//response to nitrate;GO:0030003//cellular cation homeostasis;GO:0070838//divalent metal ion transport…		GO:0005739//mitochondrion;GO:0009506//plasmodesma;GO:0005774//vacuolar membrane;GO:0005886//plasma membrane
CL1172.Contig1_All	220	1.7392	1.2512	1.8784	1.1715
CL1172.Contig2_All	1226	9.1424	9.692	9.6815	9.5941
CL1173.Contig1_All	635	47.637	52.7415	47.9778	46.9727	gi|108707408|gb|ABF95203.1|	58.5	9e-08	retrotransposon protein, putative, unclassified, expressed [Oryza sativa Japonica Group] >gi|108707409|gb|ABF95204.1| retrotransposon protein, putative, unclassified, expressed [Oryza sativa Japonica Group]									DR2133	49.3	5e-06	COG4372	Uncharacterized protein conserved in bacteria with the myosin-like domain
CL1174.Contig1_All	231	29.7171	31.479	38.8605	30.5313
CL1174.Contig2_All	2047	46.6195	50.7077	60.9124	59.5905	gi|428182421|gb|EKX51282.1|	135.2	4e-30	hypothetical protein GUITHDRAFT_103199 [Guillardia theta CCMP2712]					sp|Q8S341|PPA7_ARATH	119	5e-27	Purple acid phosphatase 7 OS=Arabidopsis thaliana GN=PAP7 PE=2 SV=1	all1686	91.3	6e-18	COG1409	Predicted phosphohydrolases	K01078	7e-24	110	rcu:RCOM_1150260	acid phosphatase [EC:3.1.3.2]
CL1175.Contig1_All	284	3.3285	2.827	3.6378	3.0526	gi|413938907|gb|AFW73458.1|	60.1	1e-08	hypothetical protein ZEAMMB73_186177 [Zea mays]					sp|Q84ZL0|FH5_ORYSJ	47.8	1e-06	Formin-like protein 5 OS=Oryza sativa subsp. japonica GN=FH5 PE=2 SV=2						K13171	1e-08	56.2	aly:ARALYDRAFT_901882	serine/arginine repetitive matrix protein 1
CL1175.Contig2_All	3984	4.4178	3.5756	4.0281	4.7462	gi|325184713|emb|CCA19204.1|	136.3	4e-30	phosphatidylinositol3 putative [Albugo laibachii Nc14]					sp|A0JJX5|SYT4_ARATH	97.1	7e-20	Synaptotagmin-4 OS=Arabidopsis thaliana GN=SYT4 PE=2 SV=1	SPBC609.02	67	2e-10	COG2453	Predicted protein-tyrosine phosphatase	K01110	2e-23	110	aly:ARALYDRAFT_330553	phosphatidylinositol-3,4,5-trisphosphate 3-phosphatase [EC:3.1.3.67]	GO:0009987//cellular process;GO:0044699	GO:0016791//phosphatase activity
CL1175.Contig3_All	3991	3.7164	3.8567	3.3998	4.2564	gi|325184713|emb|CCA19204.1|	132.5	6e-29	phosphatidylinositol3 putative [Albugo laibachii Nc14]					sp|A0JJX5|SYT4_ARATH	97.8	4e-20	Synaptotagmin-4 OS=Arabidopsis thaliana GN=SYT4 PE=2 SV=1	SPBC609.02	66.6	3e-10	COG2453	Predicted protein-tyrosine phosphatase	K01110	2e-22	107	pop:POPTR_259295	phosphatidylinositol-3,4,5-trisphosphate 3-phosphatase [EC:3.1.3.67]
CL1176.Contig1_All	1368	3.6854	3.1357	4.397	3.1002	gi|397601776|gb|EJK57997.1|	211.8	2e-53	hypothetical protein THAOC_21913 [Thalassiosira oceanica]					sp|A2RVM0|TIC32_ARATH	84.3	1e-16	Short-chain dehydrogenase TIC 32, chloroplastic OS=Arabidopsis thaliana GN=TIC32 PE=2 SV=1	VNG0479G	110	4e-24	COG1028	Dehydrogenases with different specificities (related to short-chain alcohol dehydrogenases)	K00218	4e-16	84.3	olu:OSTLU_4520	protochlorophyllide reductase [EC:1.3.1.33]			GO:0009507//chloroplast
CL1176.Contig2_All	1377	2.8767	2.5987	3.4179	2.9097	gi|397601776|gb|EJK57997.1|	209.1	1e-52	hypothetical protein THAOC_21913 [Thalassiosira oceanica]					sp|A2RVM0|TIC32_ARATH	80.1	3e-15	Short-chain dehydrogenase TIC 32, chloroplastic OS=Arabidopsis thaliana GN=TIC32 PE=2 SV=1	VNG0479G	103	9e-22	COG1028	Dehydrogenases with different specificities (related to short-chain alcohol dehydrogenases)	K00218	8e-18	90.1	olu:OSTLU_4520	protochlorophyllide reductase [EC:1.3.1.33]
CL1176.Contig3_All	224	17.1817	14.6441	18.9613	14.8536
CL1176.Contig4_All	1459	7.4509	9.3705	9.2841	7.5962	gi|397601776|gb|EJK57997.1|	209.1	1e-52	hypothetical protein THAOC_21913 [Thalassiosira oceanica]					sp|A2RVM0|TIC32_ARATH	80.1	3e-15	Short-chain dehydrogenase TIC 32, chloroplastic OS=Arabidopsis thaliana GN=TIC32 PE=2 SV=1	VNG0479G	103	1e-21	COG1028	Dehydrogenases with different specificities (related to short-chain alcohol dehydrogenases)	K00218	8e-18	90.1	olu:OSTLU_4520	protochlorophyllide reductase [EC:1.3.1.33]
CL1176.Contig5_All	1504	16.6259	16.4111	20.3787	18.0562	gi|397601776|gb|EJK57997.1|	211.8	2e-53	hypothetical protein THAOC_21913 [Thalassiosira oceanica]					sp|A2RVM0|TIC32_ARATH	84.3	2e-16	Short-chain dehydrogenase TIC 32, chloroplastic OS=Arabidopsis thaliana GN=TIC32 PE=2 SV=1	VNG0479G	110	5e-24	COG1028	Dehydrogenases with different specificities (related to short-chain alcohol dehydrogenases)	K00218	3e-16	85.1	olu:OSTLU_4520	protochlorophyllide reductase [EC:1.3.1.33]			GO:0009507//chloroplast
CL1177.Contig1_All	1124	5.4466	4.9592	5.6171	5.4408	gi|323448905|gb|EGB04798.1|	21.6	9e-12	hypothetical protein AURANDRAFT_66951 [Aureococcus anophagefferens]
CL1177.Contig2_All	1123	2.4251	2.2469	2.5555	2.2534	gi|323448905|gb|EGB04798.1|	21.6	1e-12	hypothetical protein AURANDRAFT_66951 [Aureococcus anophagefferens]
CL1178.Contig1_All	2026	66.3881	63.6765	73.3516	77.1048	gi|301111828|ref|XP_002904993.1|	687.2	0	isocitrate lyase [Phytophthora infestans T30-4] >gi|262095323|gb|EEY53375.1| isocitrate lyase [Phytophthora infestans T30-4]	gi|301111827|ref|XM_002904947.1|	182	1e-42	Phytophthora infestans T30-4 isocitrate lyase (PITG_07027) mRNA, complete cds	sp|P25248|ACEA_BRANA	560	1e-159	Isocitrate lyase OS=Brassica napus PE=2 SV=1	YER065c	479	6e-135	COG2224	Isocitrate lyase	K01637	2e-161	567	smo:SELMODRAFT_420727	isocitrate lyase [EC:4.1.3.1]	GO:0010162//seed dormancy process;GO:0008152//metabolic process	GO:0016829//lyase activity
CL1178.Contig2_All	2129	34.2099	32.5498	38.1096	38.8939	gi|301111828|ref|XP_002904993.1|	689.5	0	isocitrate lyase [Phytophthora infestans T30-4] >gi|262095323|gb|EEY53375.1| isocitrate lyase [Phytophthora infestans T30-4]	gi|301111827|ref|XM_002904947.1|	214	3e-52	Phytophthora infestans T30-4 isocitrate lyase (PITG_07027) mRNA, complete cds	sp|P25248|ACEA_BRANA	563	1e-160	Isocitrate lyase OS=Brassica napus PE=2 SV=1	YER065c	479	8e-135	COG2224	Isocitrate lyase	K01637	8e-163	572	ppp:PHYPADRAFT_189731	isocitrate lyase [EC:4.1.3.1]	GO:0010162//seed dormancy process;GO:0008152//metabolic process	GO:0016829//lyase activity
CL1178.Contig3_All	217	33.1902	31.29	32.5863	33.5808	gi|1353640|gb|AAC49686.1|	107.1	8e-23	isocitrate lyase [Pinus taeda]					sp|P93110|ACEA_CUCMA	105	8e-24	Isocitrate lyase OS=Cucurbita maxima PE=2 SV=1	YER065c	82.4	2e-16	COG2224	Isocitrate lyase	K01637	3e-23	104	pop:POPTR_741351	isocitrate lyase [EC:4.1.3.1]	GO:0019752//carboxylic acid metabolic process;GO:0044238//primary metabolic process	GO:0016829//lyase activity	GO:0005777//peroxisome
CL1179.Contig1_All	1380	0.5545	1.014	0.6821	0.6112	gi|302851897|ref|XP_002957471.1|	75.9	1e-12	kinesin-like protein with TPR domains [Volvox carteri f. nagariensis] >gi|300257275|gb|EFJ41526.1| kinesin-like protein with TPR domains [Volvox carteri f. nagariensis]					sp|Q84ZL0|FH5_ORYSJ	79.7	4e-15	Formin-like protein 5 OS=Oryza sativa subsp. japonica GN=FH5 PE=2 SV=2	all1466	113	7e-25	COG0457	FOG: TPR repeat	K14007	1e-08	59.3	bdi:100824425	protein transport protein SEC24
CL1179.Contig2_All	2090	2.423	2.9195	2.6803	2.8924	gi|302851897|ref|XP_002957471.1|	179.9	1e-43	kinesin-like protein with TPR domains [Volvox carteri f. nagariensis] >gi|300257275|gb|EFJ41526.1| kinesin-like protein with TPR domains [Volvox carteri f. nagariensis]					sp|Q9FPQ6|GP1_CHLRE	100	4e-21	Vegetative cell wall protein gp1 OS=Chlamydomonas reinhardtii GN=GP1 PE=2 SV=1	all1466	117	1e-25	COG0457	FOG: TPR repeat	K14709	1e-13	77	vcn:VOLCADRAFT_104214	solute carrier family 39 (zinc transporter), member 1/2/3
CL118.Contig1_All	1032	0.6543	0.3112	0.3782	0.0908	gi|323456752|gb|EGB12618.1|	63.5	6e-09	hypothetical protein AURANDRAFT_70520 [Aureococcus anophagefferens]					sp|Q9SX31|PERK9_ARATH	48.5	6e-06	Proline-rich receptor-like protein kinase PERK9 OS=Arabidopsis thaliana GN=PERK9 PE=2 SV=1						K14325	1e-07	55.5	osa:4325394	RNA-binding protein with serine-rich domain 1
CL118.Contig2_All	1086	0.9119	0.5703	0.3594	0.4747	gi|323456752|gb|EGB12618.1|	60.1	7e-08	hypothetical protein AURANDRAFT_70520 [Aureococcus anophagefferens]														K12896	3e-07	54.7	cre:CHLREDRAFT_195844	splicing factor, arginine/serine-rich 7
CL1180.Contig1_All	2101	0.3428	0.2839	0.2841	0.3457	gi|145355036|ref|XP_001421777.1|	75.5	4e-12	ZIP family transporter: zinc ion [Ostreococcus lucimarinus CCE9901] >gi|144582015|gb|ABP00071.1| ZIP family transporter: zinc ion [Ostreococcus lucimarinus CCE9901]					sp|Q9M647|IAR1_ARATH	62.4	1e-09	IAA-alanine resistance protein 1 OS=Arabidopsis thaliana GN=IAR1 PE=1 SV=3	RSc2227	68.6	4e-11	COG0428	Predicted divalent heavy-metal cations transporter	K14713	1e-10	66.6	osa:4345792	solute carrier family 39 (zinc transporter), member 7
CL1180.Contig2_All	738	0.0915	0.0311	0	0.0317	gi|255081182|ref|XP_002507813.1|	129.8	4e-29	zinc permease family [Micromonas sp. RCC299] >gi|226523089|gb|ACO69071.1| zinc permease family [Micromonas sp. RCC299]					sp|Q9M647|IAR1_ARATH	62.4	3e-10	IAA-alanine resistance protein 1 OS=Arabidopsis thaliana GN=IAR1 PE=1 SV=3	RSc2227	63.2	4e-10	COG0428	Predicted divalent heavy-metal cations transporter	K14713	3e-10	63.5	bdi:100828517	solute carrier family 39 (zinc transporter), member 7
CL1180.Contig3_All	2152	0.5648	0.5863	0.4161	0.5662	gi|145355036|ref|XP_001421777.1|	75.5	4e-12	ZIP family transporter: zinc ion [Ostreococcus lucimarinus CCE9901] >gi|144582015|gb|ABP00071.1| ZIP family transporter: zinc ion [Ostreococcus lucimarinus CCE9901]					sp|Q9M647|IAR1_ARATH	71.2	2e-12	IAA-alanine resistance protein 1 OS=Arabidopsis thaliana GN=IAR1 PE=1 SV=3	RSc2227	63.2	2e-09	COG0428	Predicted divalent heavy-metal cations transporter	K14713	4e-13	75.1	ppp:PHYPADRAFT_172687	solute carrier family 39 (zinc transporter), member 7
CL1180.Contig4_All	2122	0.3712	0.2594	0.1947	0.3313	gi|145355036|ref|XP_001421777.1|	75.5	4e-12	ZIP family transporter: zinc ion [Ostreococcus lucimarinus CCE9901] >gi|144582015|gb|ABP00071.1| ZIP family transporter: zinc ion [Ostreococcus lucimarinus CCE9901]					sp|Q9M647|IAR1_ARATH	65.1	2e-10	IAA-alanine resistance protein 1 OS=Arabidopsis thaliana GN=IAR1 PE=1 SV=3	RSc2227	68.6	4e-11	COG0428	Predicted divalent heavy-metal cations transporter	K14713	1e-10	66.6	ppp:PHYPADRAFT_172687	solute carrier family 39 (zinc transporter), member 7
CL1180.Contig5_All	2170	3.7858	2.5793	3.2269	3.2609	gi|145355036|ref|XP_001421777.1|	77.8	8e-13	ZIP family transporter: zinc ion [Ostreococcus lucimarinus CCE9901] >gi|144582015|gb|ABP00071.1| ZIP family transporter: zinc ion [Ostreococcus lucimarinus CCE9901]					sp|Q9M647|IAR1_ARATH	65.1	2e-10	IAA-alanine resistance protein 1 OS=Arabidopsis thaliana GN=IAR1 PE=1 SV=3	RSc2227	68.6	4e-11	COG0428	Predicted divalent heavy-metal cations transporter	K14713	2e-10	66.6	ppp:PHYPADRAFT_172687	solute carrier family 39 (zinc transporter), member 7
CL1180.Contig6_All	2179	1.3428	1.1685	1.4329	1.4194	gi|145355036|ref|XP_001421777.1|	75.5	4e-12	ZIP family transporter: zinc ion [Ostreococcus lucimarinus CCE9901] >gi|144582015|gb|ABP00071.1| ZIP family transporter: zinc ion [Ostreococcus lucimarinus CCE9901]					sp|Q9M647|IAR1_ARATH	66.6	5e-11	IAA-alanine resistance protein 1 OS=Arabidopsis thaliana GN=IAR1 PE=1 SV=3	RSc2227	66.6	2e-10	COG0428	Predicted divalent heavy-metal cations transporter	K14713	1e-11	70.5	gmx:100786061	solute carrier family 39 (zinc transporter), member 7
CL1180.Contig7_All	2155	1.0862	0.8835	0.9056	0.9242	gi|145355036|ref|XP_001421777.1|	75.5	4e-12	ZIP family transporter: zinc ion [Ostreococcus lucimarinus CCE9901] >gi|144582015|gb|ABP00071.1| ZIP family transporter: zinc ion [Ostreococcus lucimarinus CCE9901]					sp|Q9M647|IAR1_ARATH	66.6	5e-11	IAA-alanine resistance protein 1 OS=Arabidopsis thaliana GN=IAR1 PE=1 SV=3	RSc2227	66.6	2e-10	COG0428	Predicted divalent heavy-metal cations transporter	K14713	1e-11	70.5	gmx:100786061	solute carrier family 39 (zinc transporter), member 7
CL1180.Contig8_All	238	7.5654	7.325	5.6914	8.8605	gi|428163364|gb|EKX32439.1|	65.1	3e-10	hypothetical protein GUITHDRAFT_121403 [Guillardia theta CCMP2712]
CL1180.Contig9_All	201	7.3904	5.5921	5.3684	6.1783
CL1181.Contig1_All	1141	0.0197	0	0.0604	0.0411
CL1181.Contig2_All	1182	1.1615	1.0868	0.9712	0.7731	gi|357452919|ref|XP_003596736.1|	53.5	8e-06	hypothetical protein MTR_2g084760, partial [Medicago truncatula] >gi|355485784|gb|AES66987.1| hypothetical protein MTR_2g084760, partial [Medicago truncatula]					sp|A3AB67|FH16_ORYSJ	53.5	2e-07	Formin-like protein 16 OS=Oryza sativa subsp. japonica GN=FH16 PE=2 SV=1
CL1181.Contig3_All	1177	3.5185	2.9819	3.8817	3.5634
CL1182.Contig1_All	901	0.2498	0.3055	0.2038	0.182	gi|116783440|gb|ABK22942.1|	53.5	5e-06	unknown [Picea sitchensis] >gi|116786089|gb|ABK23969.1| unknown [Picea sitchensis]					sp|Q9SWI6|RK29_MAIZE	48.5	5e-06	50S ribosomal protein L29, chloroplastic OS=Zea mays GN=RPL29 PE=2 SV=1						K02904	3e-06	50.8	pop:POPTR_718770	large subunit ribosomal protein L29
CL1182.Contig2_All	901	0.2248	0.1273	0.3058	0.2601	gi|384250371|gb|EIE23850.1|	35.8	3e-06	barwin-like endoglucanase [Coccomyxa subellipsoidea C-169]					sp|Q9SWI6|RK29_MAIZE	48.5	5e-06	50S ribosomal protein L29, chloroplastic OS=Zea mays GN=RPL29 PE=2 SV=1						K02904	2e-06	51.2	gmx:100305741	large subunit ribosomal protein L29
CL1182.Contig3_All	906	3.9499	4.7346	5.5242	5.2241	gi|255073433|ref|XP_002500391.1|	57.4	3e-07	predicted protein [Micromonas sp. RCC299] >gi|226515654|gb|ACO61649.1| predicted protein [Micromonas sp. RCC299]					sp|Q9SWI6|RK29_MAIZE	48.5	5e-06	50S ribosomal protein L29, chloroplastic OS=Zea mays GN=RPL29 PE=2 SV=1						K02904	3e-06	50.8	pop:POPTR_718770	large subunit ribosomal protein L29
CL1182.Contig4_All	869	5.8534	6.652	6.1029	4.4759	gi|116783440|gb|ABK22942.1|	53.5	5e-06	unknown [Picea sitchensis] >gi|116786089|gb|ABK23969.1| unknown [Picea sitchensis]					sp|Q9SWI6|RK29_MAIZE	48.5	5e-06	50S ribosomal protein L29, chloroplastic OS=Zea mays GN=RPL29 PE=2 SV=1						K02904	2e-06	51.2	gmx:100305741	large subunit ribosomal protein L29
CL1183.Contig1_All	1351	5.3144	6.0446	6.8655	5.3244	gi|115470056|ref|NP_001058627.1|	58.5	3e-07	Os06g0726200 [Oryza sativa Japonica Group] >gi|113596667|dbj|BAF20541.1| Os06g0726200, partial [Oryza sativa Japonica Group]																			GO:0006952//defense response;GO:0071704;GO:0051707//response to other organism	GO:0016798//hydrolase activity, acting on glycosyl bonds
CL1183.Contig2_All	1165	4.2696	5.0407	5.1238	3.8817	gi|115470056|ref|NP_001058627.1|	57	7e-07	Os06g0726200 [Oryza sativa Japonica Group] >gi|113596667|dbj|BAF20541.1| Os06g0726200, partial [Oryza sativa Japonica Group]																			GO:0006952//defense response;GO:0071704;GO:0051707//response to other organism	GO:0016798//hydrolase activity, acting on glycosyl bonds
CL1184.Contig1_All	368	4.0978	5.0491	4.4919	4.9663
CL1184.Contig2_All	1218	17.2222	16.272	19.6787	18.2754	gi|325185044|emb|CCA19536.1|	109.4	1e-22	palmitoyltransferase putative [Albugo laibachii Nc14]					sp|Q6DR03|ZDHC3_ARATH	92	6e-19	Probable S-acyltransferase At2g33640 OS=Arabidopsis thaliana GN=At2g33640 PE=2 SV=1	YLR246w	67.4	5e-11	COG5273	Uncharacterized protein containing DHHC-type Zn finger	K14423	3e-06	51.2	aly:ARALYDRAFT_329352	4,4-dimethyl-9beta,19-cyclopropylsterol-4alpha-methyl oxidase [EC:1.14.13.72]
CL1184.Contig3_All	536	5.2489	5.2212	6.5963	5.1146	gi|308812788|ref|XP_003083701.1|	79	4e-14	putative DHHC-type zinc finger domai (ISS) [Ostreococcus tauri] >gi|116055582|emb|CAL58250.1| putative DHHC-type zinc finger domai (ISS) [Ostreococcus tauri]					sp|Q9LIE4|ZDHC8_ARATH	67	6e-12	Probable S-acyltransferase At3g22180 OS=Arabidopsis thaliana GN=At3g22180 PE=1 SV=2	YLR246w	62	6e-10	COG5273	Uncharacterized protein containing DHHC-type Zn finger
CL1185.Contig1_All	1313	22.8328	24.686	23.7453	26.5539	gi|428175124|gb|EKX44016.1|	150.2	7e-35	hypothetical protein GUITHDRAFT_159764 [Guillardia theta CCMP2712]									BMEI1759_2	144	3e-34	COG1410	Methionine synthase I, cobalamin-binding domain	K00548	7e-29	126	olu:OSTLU_45056	5-methyltetrahydrofolate--homocysteine methyltransferase [EC:2.1.1.13]	GO:0008152//metabolic process	GO:0016740//transferase activity
CL1185.Contig2_All	6304	18.2549	17.9611	14.3272	19.8925	gi|302831119|ref|XP_002947125.1|	713	0	vitamin B12 dependent methionine synthase [Volvox carteri f. nagariensis] >gi|300267532|gb|EFJ51715.1| vitamin B12 dependent methionine synthase [Volvox carteri f. nagariensis]					sp|Q9SDL7|HMT1_ARATH	55.5	4e-07	Homocysteine S-methyltransferase 1 OS=Arabidopsis thaliana GN=HMT-1 PE=1 SV=1	metH_2	240	3e-62	COG1410	Methionine synthase I, cobalamin-binding domain	K00548	5e-116	418	olu:OSTLU_45056	5-methyltetrahydrofolate--homocysteine methyltransferase [EC:2.1.1.13]	GO:0008152//metabolic process	GO:0016740//transferase activity
CL1185.Contig3_All	4820	19.8781	18.7128	16.6044	21.3261	gi|424513665|emb|CCO66287.1|	388.7	5e-106	methionine synthase [Bathycoccus prasinos]					sp|Q9FPQ6|GP1_CHLRE	62.8	2e-09	Vegetative cell wall protein gp1 OS=Chlamydomonas reinhardtii GN=GP1 PE=2 SV=1	RSc0295	224	1e-57	COG0646	Methionine synthase I (cobalamin-dependent), methyltransferase domain	K00548	5e-114	411	olu:OSTLU_45056	5-methyltetrahydrofolate--homocysteine methyltransferase [EC:2.1.1.13]	GO:0008152//metabolic process	GO:0016740//transferase activity
CL1185.Contig4_All	606	7.2795	9.0847	8.3727	8.5836
CL1185.Contig5_All	316	6.98	7.4043	5.8849	9.3427	gi|302831119|ref|XP_002947125.1|	97.1	9e-20	vitamin B12 dependent methionine synthase [Volvox carteri f. nagariensis] >gi|300267532|gb|EFJ51715.1| vitamin B12 dependent methionine synthase [Volvox carteri f. nagariensis]									CC2137	102	2e-22	COG1410	Methionine synthase I, cobalamin-binding domain	K00548	6e-21	97.1	cre:CHLREDRAFT_76715	5-methyltetrahydrofolate--homocysteine methyltransferase [EC:2.1.1.13]	GO:0044237//cellular metabolic process	GO:0005488//binding;GO:0008168//methyltransferase activity
CL1186.Contig1_All	468	12.9849	12.8419	13.6377	11.4652	gi|157093197|gb|ABV22253.1|	167.2	8e-41	protein disulfide-isomerase-like protein EhSep2 precursor [Karlodinium veneficum]					sp|Q50KB1|SEP2_EMIHU	114	3e-26	Protein disulfide-isomerase-like protein EhSep2 OS=Emiliania huxleyi GN=SEP2 PE=1 SV=2	SPAC1F5.02	50.4	1e-06	COG0526	Thiol-disulfide isomerase and thioredoxins	K09584	7e-09	57.8	olu:OSTLU_10646	protein disulfide-isomerase A6 [EC:5.3.4.1]	GO:0008152//metabolic process	GO:0003824//catalytic activity
CL1186.Contig2_All	430	13.0855	11.8429	11.1589	10.2442	gi|157093197|gb|ABV22253.1|	140.2	9e-33	protein disulfide-isomerase-like protein EhSep2 precursor [Karlodinium veneficum]	gi|63108361|dbj|AB205027.1|	60	2e-06	Emiliania huxleyi Ehsep2 mRNA for putative protein disulfide isomerase precursor, complete cds	sp|Q50KB1|SEP2_EMIHU	99	9e-22	Protein disulfide-isomerase-like protein EhSep2 OS=Emiliania huxleyi GN=SEP2 PE=1 SV=2	SPAC1F5.02	48.1	5e-06	COG0526	Thiol-disulfide isomerase and thioredoxins	K09584	5e-06	48.1	osa:4326806	protein disulfide-isomerase A6 [EC:5.3.4.1]	GO:0008152//metabolic process	GO:0003824//catalytic activity
CL1186.Contig3_All	795	64.4354	64.6907	70.6082	61.2153	gi|157093197|gb|ABV22253.1|	232.3	7e-60	protein disulfide-isomerase-like protein EhSep2 precursor [Karlodinium veneficum]	gi|226515590|gb|CP001324.1|	69.9	4e-09	Micromonas sp. RCC299 chromosome 3, complete sequence	sp|Q50KB1|SEP2_EMIHU	166	1e-41	Protein disulfide-isomerase-like protein EhSep2 OS=Emiliania huxleyi GN=SEP2 PE=1 SV=2	SPAC1F5.02	79.3	7e-15	COG0526	Thiol-disulfide isomerase and thioredoxins	K09584	8e-20	95.5	olu:OSTLU_10646	protein disulfide-isomerase A6 [EC:5.3.4.1]		GO:0003824//catalytic activity
CL1187.Contig1_All	1469	0.1532	0.1093	0.1094	0.1595	gi|307109981|gb|EFN58218.1|	82	2e-14	hypothetical protein CHLNCDRAFT_142094 [Chlorella variabilis]	gi|90704861|gb|AC151608.2|	79.8	7e-12	Emiliania huxleyi clone JGIACCU-13E1, complete sequence	sp|Q8GZ43|YZR3_ARATH	90.5	2e-18	RanBP2-type zinc finger protein At1g67325 OS=Arabidopsis thaliana GN=At1g67325 PE=1 SV=1	DR2145	63.9	7e-10	COG1119	ABC-type molybdenum transport system, ATPase component/photorepair protein PhrA	K02685	2e-13	75.9	aly:ARALYDRAFT_315746	DNA primase large subunit [EC:2.7.7.-]
CL1187.Contig2_All	1160	1.7268	2.1555	1.5438	1.6967	gi|307109981|gb|EFN58218.1|	67.8	4e-10	hypothetical protein CHLNCDRAFT_142094 [Chlorella variabilis]					sp|Q8GZ43|YZR3_ARATH	91.3	1e-18	RanBP2-type zinc finger protein At1g67325 OS=Arabidopsis thaliana GN=At1g67325 PE=1 SV=1	DR2145	63.9	5e-10	COG1119	ABC-type molybdenum transport system, ATPase component/photorepair protein PhrA	K02685	1e-13	75.9	aly:ARALYDRAFT_315746	DNA primase large subunit [EC:2.7.7.-]
CL1187.Contig3_All	1065	0.2113	0.4739	0.2802	0.44	gi|307109981|gb|EFN58218.1|	88.6	1e-16	hypothetical protein CHLNCDRAFT_142094 [Chlorella variabilis]					sp|Q8GZ43|YZR3_ARATH	90.9	1e-18	RanBP2-type zinc finger protein At1g67325 OS=Arabidopsis thaliana GN=At1g67325 PE=1 SV=1	DR2145	63.9	4e-10	COG1119	ABC-type molybdenum transport system, ATPase component/photorepair protein PhrA	K02685	1e-13	75.9	aly:ARALYDRAFT_315746	DNA primase large subunit [EC:2.7.7.-]
CL1188.Contig1_All	1032	0.0436	0	0.0667	0.1135	gi|428181048|gb|EKX49913.1|	53.5	6e-06	hypothetical protein GUITHDRAFT_104310 [Guillardia theta CCMP2712]	gi|218683637|gb|FJ487897.1|	63.9	3e-07	Lycium chinense clone GB-LCM-087 SSR marker sequence
CL1188.Contig2_All	647	0.7653	1.1345	0.9936	0.9416	gi|428181048|gb|EKX49913.1|	57	2e-07	hypothetical protein GUITHDRAFT_104310 [Guillardia theta CCMP2712]	gi|218683637|gb|FJ487897.1|	63.9	2e-07	Lycium chinense clone GB-LCM-087 SSR marker sequence	sp|Q9FUY2|LEUNG_ARATH	64.3	6e-11	Transcriptional corepressor LEUNIG OS=Arabidopsis thaliana GN=LUG PE=1 SV=2	RSc1986	56.2	4e-08	COG3170	Tfp pilus assembly protein FimV	K15168	3e-10	63.5	aly:ARALYDRAFT_472815	mediator of RNA polymerase II transcription subunit 25
CL1188.Contig3_All	854	4.0323	4.0291	4.1401	2.2498					gi|32973396|dbj|AK063378.1|	63.9	3e-07	Oryza sativa Japonica Group cDNA clone:001-114-F06, full insert sequence
CL1188.Contig4_All	1708	10.2125	8.7028	8.4683	9.5343	gi|428165275|gb|EKX34274.1|	58.5	4e-07	hypothetical protein GUITHDRAFT_119564 [Guillardia theta CCMP2712]	gi|150034831|gb|EF437913.1|	77.8	3e-11	Macadamia integrifolia microsatellite MinuS0039 sequence	sp|Q0JPA4|CCA12_ORYSJ	57.4	3e-08	Cyclin-A1-2 OS=Oryza sativa subsp. japonica GN=CYCA1-2 PE=3 SV=2						K06627	7e-08	57.4	bdi:100844452	cyclin A
CL1188.Contig5_All	937	4.6119	3.7946	3.6753	4.2261	gi|302854840|ref|XP_002958924.1|	63.9	4e-09	hypothetical protein VOLCADRAFT_100264 [Volvox carteri f. nagariensis] >gi|300255716|gb|EFJ40004.1| hypothetical protein VOLCADRAFT_100264 [Volvox carteri f. nagariensis]	gi|218683637|gb|FJ487897.1|	65.9	7e-08	Lycium chinense clone GB-LCM-087 SSR marker sequence										K15542	5e-07	53.5	vvi:100263567	polyadenylation factor subunit 2
CL1189.Contig1_All	212	1.274	1.9476	1.2995	2.0999
CL1189.Contig2_All	3446	7.1649	7.2158	7.3486	7.9078	gi|323452015|gb|EGB07890.1|	94.4	1e-17	hypothetical protein AURANDRAFT_71709 [Aureococcus anophagefferens]
CL1189.Contig3_All	3442	6.9444	6.3779	6.5967	6.8346	gi|323452015|gb|EGB07890.1|	109	6e-22	hypothetical protein AURANDRAFT_71709 [Aureococcus anophagefferens]
CL119.Contig1_All	1387	2.1095	2.1169	1.9367	2.0272	gi|323449228|gb|EGB05118.1|	65.5	2e-09	hypothetical protein AURANDRAFT_31404 [Aureococcus anophagefferens]					sp|Q3Y8L7|WDR69_CHLRE	97.4	2e-20	Outer row dynein assembly protein 16 OS=Chlamydomonas reinhardtii GN=ODA16 PE=1 SV=1	all0664	135	2e-31	COG2319	FOG: WD40 repeat	K14963	2e-20	98.6	ppp:PHYPADRAFT_167543	COMPASS component SWD3
CL119.Contig10_All	1377	7.911	7.6297	8.103	7.9975	gi|323447009|gb|EGB02983.1|	135.6	2e-30	hypothetical protein AURANDRAFT_34671 [Aureococcus anophagefferens]					sp|Q3Y8L7|WDR69_CHLRE	94	2e-19	Outer row dynein assembly protein 16 OS=Chlamydomonas reinhardtii GN=ODA16 PE=1 SV=1	MA2525	139	1e-32	COG2319	FOG: WD40 repeat	K14963	3e-19	94.7	smo:SELMODRAFT_169971	COMPASS component SWD3
CL119.Contig11_All	1333	0.5403	0.413	0.4134	0.5273	gi|323447009|gb|EGB02983.1|	135.2	2e-30	hypothetical protein AURANDRAFT_34671 [Aureococcus anophagefferens]					sp|Q3Y8L7|WDR69_CHLRE	97.1	2e-20	Outer row dynein assembly protein 16 OS=Chlamydomonas reinhardtii GN=ODA16 PE=1 SV=1	MA2525	130	7e-30	COG2319	FOG: WD40 repeat	K14963	2e-21	101	smo:SELMODRAFT_169971	COMPASS component SWD3
CL119.Contig12_All	1311	6.953	5.5466	5.9892	5.7371	gi|323449228|gb|EGB05118.1|	67	8e-10	hypothetical protein AURANDRAFT_31404 [Aureococcus anophagefferens]					sp|Q3Y8L7|WDR69_CHLRE	96.3	4e-20	Outer row dynein assembly protein 16 OS=Chlamydomonas reinhardtii GN=ODA16 PE=1 SV=1	mll2837_3	129	1e-29	COG2319	FOG: WD40 repeat	K14963	9e-21	99.8	ppp:PHYPADRAFT_167543	COMPASS component SWD3
CL119.Contig13_All	1365	0.2638	0.1849	0.185	0.3433	gi|323449228|gb|EGB05118.1|	65.5	2e-09	hypothetical protein AURANDRAFT_31404 [Aureococcus anophagefferens]					sp|Q3Y8L7|WDR69_CHLRE	96.3	4e-20	Outer row dynein assembly protein 16 OS=Chlamydomonas reinhardtii GN=ODA16 PE=1 SV=1	mll2837_3	131	3e-30	COG2319	FOG: WD40 repeat	K14963	4e-20	97.8	ppp:PHYPADRAFT_167543	COMPASS component SWD3
CL119.Contig14_All	336	21.5693	16.385	21.6602	22.5244	gi|323457086|gb|EGB12952.1|	53.5	1e-06	hypothetical protein AURANDRAFT_18466, partial [Aureococcus anophagefferens]									mll2069	54.7	4e-08	COG2319	FOG: WD40 repeat	K13111	6e-07	50.4	ppp:PHYPADRAFT_189716	WD40 repeat-containing protein SMU1
CL119.Contig15_All	1372	0.5742	0.8527	0.7697	0.5977	gi|323449228|gb|EGB05118.1|	65.5	2e-09	hypothetical protein AURANDRAFT_31404 [Aureococcus anophagefferens]					sp|Q3Y8L7|WDR69_CHLRE	89.4	5e-18	Outer row dynein assembly protein 16 OS=Chlamydomonas reinhardtii GN=ODA16 PE=1 SV=1	MA2525	133	6e-31	COG2319	FOG: WD40 repeat	K14963	2e-18	92.4	smo:SELMODRAFT_169971	COMPASS component SWD3
CL119.Contig2_All	1345	1.4893	1.5008	1.5704	1.3937	gi|323447009|gb|EGB02983.1|	137.9	3e-31	hypothetical protein AURANDRAFT_34671 [Aureococcus anophagefferens]					sp|Q3Y8L7|WDR69_CHLRE	91.3	1e-18	Outer row dynein assembly protein 16 OS=Chlamydomonas reinhardtii GN=ODA16 PE=1 SV=1	MA2525	134	5e-31	COG2319	FOG: WD40 repeat	K14963	3e-18	91.7	ppp:PHYPADRAFT_167543	COMPASS component SWD3
CL119.Contig3_All	1391	0.5663	0.8575	0.7922	0.6064	gi|323449228|gb|EGB05118.1|	65.5	2e-09	hypothetical protein AURANDRAFT_31404 [Aureococcus anophagefferens]					sp|Q3Y8L7|WDR69_CHLRE	93.6	2e-19	Outer row dynein assembly protein 16 OS=Chlamydomonas reinhardtii GN=ODA16 PE=1 SV=1	all0664	126	8e-29	COG2319	FOG: WD40 repeat	K14963	4e-19	94.4	ppp:PHYPADRAFT_167543	COMPASS component SWD3
CL119.Contig4_All	1082	1.2689	1.1236	1.167	1.0828	gi|323447009|gb|EGB02983.1|	74.7	3e-12	hypothetical protein AURANDRAFT_34671 [Aureococcus anophagefferens]					sp|Q3Y8L7|WDR69_CHLRE	85.1	6e-17	Outer row dynein assembly protein 16 OS=Chlamydomonas reinhardtii GN=ODA16 PE=1 SV=1	all0438_2	109	7e-24	COG2319	FOG: WD40 repeat	K03130	2e-19	95.1	ath:AT5G25150	transcription initiation factor TFIID subunit 5
CL119.Contig5_All	1088	2.6272	2.3824	2.7854	2.7781	gi|323447009|gb|EGB02983.1|	96.3	9e-19	hypothetical protein AURANDRAFT_34671 [Aureococcus anophagefferens]					sp|Q3Y8L7|WDR69_CHLRE	82.8	3e-16	Outer row dynein assembly protein 16 OS=Chlamydomonas reinhardtii GN=ODA16 PE=1 SV=1	all0438_2	109	1e-23	COG2319	FOG: WD40 repeat	K03130	1e-19	95.5	gmx:100781563	transcription initiation factor TFIID subunit 5
CL119.Contig6_All	1075	3.2033	2.8807	3.2462	2.8989	gi|323447009|gb|EGB02983.1|	96.3	9e-19	hypothetical protein AURANDRAFT_34671 [Aureococcus anophagefferens]					sp|Q3Y8L7|WDR69_CHLRE	81.6	7e-16	Outer row dynein assembly protein 16 OS=Chlamydomonas reinhardtii GN=ODA16 PE=1 SV=1	all0438_2	108	2e-23	COG2319	FOG: WD40 repeat	K03130	4e-19	94	gmx:100781563	transcription initiation factor TFIID subunit 5
CL119.Contig7_All	1038	2.7538	2.3425	2.9417	2.5508	gi|323447009|gb|EGB02983.1|	91.7	2e-17	hypothetical protein AURANDRAFT_34671 [Aureococcus anophagefferens]					sp|Q3Y8L7|WDR69_CHLRE	80.5	1e-15	Outer row dynein assembly protein 16 OS=Chlamydomonas reinhardtii GN=ODA16 PE=1 SV=1	all0438_2	106	8e-23	COG2319	FOG: WD40 repeat	K03130	6e-19	93.2	gmx:100781563	transcription initiation factor TFIID subunit 5
CL119.Contig8_All	1352	0.3995	0.3054	0.3226	0.5892	gi|323451564|gb|EGB07441.1|	82.4	2e-14	hypothetical protein AURANDRAFT_53952 [Aureococcus anophagefferens]					sp|Q3Y8L7|WDR69_CHLRE	101	9e-22	Outer row dynein assembly protein 16 OS=Chlamydomonas reinhardtii GN=ODA16 PE=1 SV=1	MA2525	133	8e-31	COG2319	FOG: WD40 repeat	K14963	7e-21	100	smo:SELMODRAFT_169971	COMPASS component SWD3
CL119.Contig9_All	1068	1.5595	1.4176	1.3543	1.4919	gi|323447009|gb|EGB02983.1|	73.6	6e-12	hypothetical protein AURANDRAFT_34671 [Aureococcus anophagefferens]					sp|Q3Y8L7|WDR69_CHLRE	84	1e-16	Outer row dynein assembly protein 16 OS=Chlamydomonas reinhardtii GN=ODA16 PE=1 SV=1	all0438_2	114	2e-25	COG2319	FOG: WD40 repeat	K03130	1e-18	92.4	gmx:100781563	transcription initiation factor TFIID subunit 5
CL1191.Contig1_All	1613	2.7628	2.3892	3.4018	3.4573	gi|224095100|ref|XP_002310345.1|	134.4	5e-30	predicted protein [Populus trichocarpa] >gi|222853248|gb|EEE90795.1| predicted protein [Populus trichocarpa]					sp|Q940M4|OCT7_ARATH	106	3e-23	Organic cation/carnitine transporter 7 OS=Arabidopsis thaliana GN=OCT7 PE=2 SV=1	SMa1447	108	3e-23	COG0477	Permeases of the major facilitator superfamily	K08145	2e-14	79	ppp:PHYPADRAFT_187073	MFS transporter, SP family, solute carrier family 2 (facilitated glucose transporter), member 8
CL1191.Contig2_All	1674	6.4805	5.6731	7.4197	7.1805	gi|326509965|dbj|BAJ87199.1|	137.5	6e-31	predicted protein [Hordeum vulgare subsp. vulgare]					sp|Q940M4|OCT7_ARATH	115	6e-26	Organic cation/carnitine transporter 7 OS=Arabidopsis thaliana GN=OCT7 PE=2 SV=1	SMa1447	105	2e-22	COG0477	Permeases of the major facilitator superfamily	K08202	2e-11	68.9	cre:CHLREDRAFT_103526	MFS transporter, OCT family, solute carrier family 22 (organic cation transporter), member 4/5
CL1192.Contig1_All	734	31.4915	32.6896	31.0597	26.9105	gi|317134957|gb|ADV03041.1|	309.7	3e-83	ribosomal protein S7 [Amphidinium carterae]	gi|317134956|gb|GU373003.1|	87.7	2e-14	Amphidinium carterae strain CCMP1314 ribosomal protein S7 (RP-S7) mRNA, complete cds	sp|Q8LD03|RS73_ARATH	191	4e-49	40S ribosomal protein S7-3 OS=Arabidopsis thaliana GN=RPS7C PE=2 SV=2						K02993	1e-51	201	ppp:PHYPADRAFT_234408	small subunit ribosomal protein S7e	GO:0006364//rRNA processing;GO:0042274//ribosomal small subunit biogenesis	GO:0003723//RNA binding	GO:0009536//plastid;GO:0022627//cytosolic small ribosomal subunit;GO:0030686//90S preribosome;GO:0071944//cell periphery;GO:0032040//small-subunit processome;GO:0016020//membrane
CL1192.Contig2_All	726	29.2654	29.037	28.7772	23.9474	gi|317134957|gb|ADV03041.1|	309.3	3e-83	ribosomal protein S7 [Amphidinium carterae]	gi|317134956|gb|GU373003.1|	87.7	1e-14	Amphidinium carterae strain CCMP1314 ribosomal protein S7 (RP-S7) mRNA, complete cds	sp|Q8LD03|RS73_ARATH	191	3e-49	40S ribosomal protein S7-3 OS=Arabidopsis thaliana GN=RPS7C PE=2 SV=2						K02993	9e-52	201	ppp:PHYPADRAFT_234408	small subunit ribosomal protein S7e	GO:0006364//rRNA processing;GO:0042274//ribosomal small subunit biogenesis	GO:0003723//RNA binding	GO:0009536//plastid;GO:0022627//cytosolic small ribosomal subunit;GO:0030686//90S preribosome;GO:0071944//cell periphery;GO:0032040//small-subunit processome;GO:0016020//membrane
CL1192.Contig3_All	761	35.6091	43.3157	31.1343	24.9705	gi|317134957|gb|ADV03041.1|	309.3	4e-83	ribosomal protein S7 [Amphidinium carterae]	gi|317134956|gb|GU373003.1|	87.7	2e-14	Amphidinium carterae strain CCMP1314 ribosomal protein S7 (RP-S7) mRNA, complete cds	sp|Q8LD03|RS73_ARATH	191	3e-49	40S ribosomal protein S7-3 OS=Arabidopsis thaliana GN=RPS7C PE=2 SV=2						K02993	1e-51	201	ppp:PHYPADRAFT_234408	small subunit ribosomal protein S7e	GO:0006364//rRNA processing;GO:0042274//ribosomal small subunit biogenesis	GO:0003723//RNA binding	GO:0009536//plastid;GO:0022627//cytosolic small ribosomal subunit;GO:0030686//90S preribosome;GO:0071944//cell periphery;GO:0032040//small-subunit processome;GO:0016020//membrane
CL1192.Contig4_All	708	35.1276	35.0564	35.9943	30.6456	gi|317134957|gb|ADV03041.1|	304.7	9e-82	ribosomal protein S7 [Amphidinium carterae]	gi|317134956|gb|GU373003.1|	85.7	6e-14	Amphidinium carterae strain CCMP1314 ribosomal protein S7 (RP-S7) mRNA, complete cds	sp|Q9XH45|RS7_BRAOL	192	2e-49	40S ribosomal protein S7 OS=Brassica oleracea GN=RPS7 PE=2 SV=1						K02993	3e-51	199	ppp:PHYPADRAFT_234408	small subunit ribosomal protein S7e			GO:0005840//ribosome;GO:0043231//intracellular membrane-bounded organelle;GO:0016020//membrane;GO:0071944//cell periphery
CL1192.Contig5_All	710	78.7114	93.5327	71.527	58.6435	gi|317134957|gb|ADV03041.1|	307.4	1e-82	ribosomal protein S7 [Amphidinium carterae]	gi|317134956|gb|GU373003.1|	75.8	6e-11	Amphidinium carterae strain CCMP1314 ribosomal protein S7 (RP-S7) mRNA, complete cds	sp|Q9XH45|RS7_BRAOL	189	1e-48	40S ribosomal protein S7 OS=Brassica oleracea GN=RPS7 PE=2 SV=1						K02993	2e-51	200	ppp:PHYPADRAFT_234408	small subunit ribosomal protein S7e			GO:0005840//ribosome;GO:0016020//membrane;GO:0009536//plastid;GO:0044446//intracellular organelle part;GO:0071944//cell periphery
CL1193.Contig1_All	743	8.1486	8.1506	10.0733	7.0955	gi|357452919|ref|XP_003596736.1|	60.5	3e-08	hypothetical protein MTR_2g084760, partial [Medicago truncatula] >gi|355485784|gb|AES66987.1| hypothetical protein MTR_2g084760, partial [Medicago truncatula]					sp|Q84ZL0|FH5_ORYSJ	57.4	8e-09	Formin-like protein 5 OS=Oryza sativa subsp. japonica GN=FH5 PE=2 SV=2	Cgl1939	60.5	3e-09	COG0532	Translation initiation factor 2 (IF-2; GTPase)	K14325	6e-12	69.3	sbi:SORBI_03g046480	RNA-binding protein with serine-rich domain 1	GO:0050896//response to stimulus	GO:0003824//catalytic activity
CL1193.Contig2_All	698	4.3853	3.1221	4.2102	3.189	gi|297721319|ref|NP_001173022.1|	71.2	1e-11	Os02g0557000 [Oryza sativa Japonica Group] >gi|255671002|dbj|BAH91751.1| Os02g0557000, partial [Oryza sativa Japonica Group]					sp|Q9LK03|PERK2_ARATH	71.2	5e-13	Proline-rich receptor-like protein kinase PERK2 OS=Arabidopsis thaliana GN=PERK2 PE=2 SV=3	CC3441	61.2	2e-09	COG2267	Lysophospholipase	K14325	8e-11	65.5	osa:4325394	RNA-binding protein with serine-rich domain 1	GO:0071704;GO:0050896//response to stimulus;GO:0009987//cellular process	GO:0016787//hydrolase activity
CL1193.Contig3_All	218	4.4395	4.4194	7.6879	5.9115
CL1194.Contig1_All	263	9.4992	13.7808	11.8721	10.0673
CL1194.Contig2_All	260	6.579	9.5285	8.6536	7.0293
CL1194.Contig3_All	229	7.1747	9.5162	6.8174	5.8322
CL1195.Contig1_All	900	4.9015	2.9566	4.3111	3.6188
CL1195.Contig2_All	455	1.484	1.7141	1.5137	1.0299
CL1196.Contig1_All	357	14.5634	15.6782	17.1706	14.2424
CL1196.Contig2_All	916	28.4779	27.096	32.7585	24.9658	gi|8886929|gb|AAF80615.1|AC069251_8	105.9	9e-22	F2D10.18 [Arabidopsis thaliana]					sp|Q9SUP7|HMGB6_ARATH	102	2e-22	High mobility group B protein 6 OS=Arabidopsis thaliana GN=HMGB6 PE=2 SV=1	YPR052c	55.8	1e-07	COG5648	Chromatin-associated proteins containing the HMG domain	K09273	6e-18	89.7	ppp:PHYPADRAFT_210318	upstream-binding transcription factor	GO:0044763
CL1196.Contig3_All	900	16.1801	15.471	16.9638	14.1107	gi|8886929|gb|AAF80615.1|AC069251_8	62.8	9e-09	F2D10.18 [Arabidopsis thaliana]					sp|Q9SUP7|HMGB6_ARATH	102	2e-22	High mobility group B protein 6 OS=Arabidopsis thaliana GN=HMGB6 PE=2 SV=1	YKL032c	58.9	1e-08	COG5648	Chromatin-associated proteins containing the HMG domain	K09273	3e-17	87.4	ppp:PHYPADRAFT_210318	upstream-binding transcription factor	GO:0044763
CL1196.Contig4_All	904	13.4943	13.3218	14.6284	12.519	gi|8886929|gb|AAF80615.1|AC069251_8	66.6	6e-10	F2D10.18 [Arabidopsis thaliana]					sp|Q9SUP7|HMGB6_ARATH	105	4e-23	High mobility group B protein 6 OS=Arabidopsis thaliana GN=HMGB6 PE=2 SV=1	YKL032c	59.3	9e-09	COG5648	Chromatin-associated proteins containing the HMG domain	K09273	3e-18	90.5	ppp:PHYPADRAFT_210318	upstream-binding transcription factor	GO:0044763
CL1197.Contig1_All	638	6.4911	6.8673	7.4489	5.1416	gi|298704860|emb|CBJ28377.1|	60.5	2e-08	DNA repair protein RAD52 homolog [Ectocarpus siliculosus]	gi|150034831|gb|EF437913.1|	63.9	2e-07	Macadamia integrifolia microsatellite MinuS0039 sequence										K14559	3e-07	53.1	vcn:VOLCADRAFT_88196	U3 small nucleolar RNA-associated protein MPP10
CL1197.Contig2_All	415	5.4234	5.3064	7.4684	4.6297	gi|302829599|ref|XP_002946366.1|	57.8	6e-08	hypothetical protein VOLCADRAFT_86573 [Volvox carteri f. nagariensis] >gi|300268112|gb|EFJ52293.1| hypothetical protein VOLCADRAFT_86573 [Volvox carteri f. nagariensis]	gi|150034831|gb|EF437913.1|	63.9	1e-07	Macadamia integrifolia microsatellite MinuS0039 sequence										K14559	1e-07	53.1	vcn:VOLCADRAFT_88196	U3 small nucleolar RNA-associated protein MPP10
CL1198.Contig1_All	885	1.6022	1.4515	1.4268	2.674	gi|414875675|tpg|DAA52806.1|	56.6	6e-07	TPA: putative leucine-rich repeat receptor-like protein kinase family protein, partial [Zea mays]					sp|Q9LK03|PERK2_ARATH	50.4	1e-06	Proline-rich receptor-like protein kinase PERK2 OS=Arabidopsis thaliana GN=PERK2 PE=2 SV=3
CL1198.Contig2_All	921	2.7859	2.4408	2.7421	1.3738	gi|414875675|tpg|DAA52806.1|	53.9	4e-06	TPA: putative leucine-rich repeat receptor-like protein kinase family protein, partial [Zea mays]					sp|Q9LK03|PERK2_ARATH	50.4	1e-06	Proline-rich receptor-like protein kinase PERK2 OS=Arabidopsis thaliana GN=PERK2 PE=2 SV=3
CL1199.Contig1_All	1658	1.4254	1.0653	1.0662	1.2012	gi|255074453|ref|XP_002500901.1|	138.3	3e-31	predicted protein [Micromonas sp. RCC299] >gi|226516164|gb|ACO62159.1| predicted protein [Micromonas sp. RCC299]					sp|O65530|PEK14_ARATH	45.1	9e-08	Proline-rich receptor-like protein kinase PERK14 OS=Arabidopsis thaliana GN=PERK14 PE=2 SV=1						K14325	2e-10	65.9	bdi:100845778	RNA-binding protein with serine-rich domain 1
CL1199.Contig2_All	1634	0.4821	0.379	0.4777	0.4589	gi|255074453|ref|XP_002500901.1|	138.3	3e-31	predicted protein [Micromonas sp. RCC299] >gi|226516164|gb|ACO62159.1| predicted protein [Micromonas sp. RCC299]					sp|Q9LK03|PERK2_ARATH	39.7	7e-09	Proline-rich receptor-like protein kinase PERK2 OS=Arabidopsis thaliana GN=PERK2 PE=2 SV=3						K14325	2e-10	65.9	bdi:100845778	RNA-binding protein with serine-rich domain 1
CL12.Contig1_All	1308	0.3441	0.5086	0.7196	0.412	gi|414870012|tpg|DAA48569.1|	75.1	3e-12	TPA: hypothetical protein ZEAMMB73_944631 [Zea mays]
CL12.Contig2_All	1446	0.109	0.1904	0.1111	0.1944	gi|414870012|tpg|DAA48569.1|	75.1	3e-12	TPA: hypothetical protein ZEAMMB73_944631 [Zea mays]					sp|Q6K8Z4|FH7_ORYSJ	50.1	3e-06	Formin-like protein 7 OS=Oryza sativa subsp. japonica GN=FH7 PE=2 SV=2
CL120.Contig1_All	921	1.1974	0.8717	0.8226	0.9668	gi|21322711|emb|CAD22154.1|	69.7	7e-11	pherophorin-dz1 protein [Volvox carteri f. nagariensis]	gi|239918919|gb|FJ715935.1|	65.9	7e-08	Guillardia theta RJL family GTPase (RJL) gene, complete cds	sp|Q9FPQ6|GP1_CHLRE	212	2e-55	Vegetative cell wall protein gp1 OS=Chlamydomonas reinhardtii GN=GP1 PE=2 SV=1	Rv3876	109	6e-24	COG0455	ATPases involved in chromosome partitioning	K01115	1e-42	171	vcn:VOLCADRAFT_99471	phospholipase D [EC:3.1.4.4]
CL120.Contig2_All	1049	0.3218	0.1749	0.4158	0.3574	gi|76262500|gb|ABA41400.1|	127.5	3e-28	pherophorin-C2 protein precursor [Chlamydomonas reinhardtii]	gi|239918919|gb|FJ715935.1|	63.9	3e-07	Guillardia theta RJL family GTPase (RJL) gene, complete cds	sp|Q9FPQ6|GP1_CHLRE	206	2e-53	Vegetative cell wall protein gp1 OS=Chlamydomonas reinhardtii GN=GP1 PE=2 SV=1	Rv3876	103	4e-22	COG0455	ATPases involved in chromosome partitioning	K01115	2e-38	158	vcn:VOLCADRAFT_99471	phospholipase D [EC:3.1.4.4]
CL1200.Contig1_All	2391	0.5366	0.3838	0.7009	0.4606	gi|470136521|ref|XP_004304039.1|	312	3e-83	PREDICTED: uncharacterized protein LOC101310625 [Fragaria vesca subsp. vesca]	gi|302801118|ref|XM_002982270.1|	77.8	5e-11	Selaginella moellendorffii hypothetical protein, mRNA	sp|Q9SEE9|SR45_ARATH	49.7	8e-06	Arginine/serine-rich protein 45 OS=Arabidopsis thaliana GN=SR45 PE=1 SV=1	CPn1015	270	8e-72	COG1055	Na+/H+ antiporter NhaD and related arsenite permeases	K14325	3e-06	52.4	aly:ARALYDRAFT_471861	RNA-binding protein with serine-rich domain 1	GO:0006848//pyruvate transport	GO:0050833//pyruvate transmembrane transporter activity
CL1200.Contig2_All	2361	0.3241	0.272	0.3695	0.3573	gi|470136521|ref|XP_004304039.1|	313.9	8e-84	PREDICTED: uncharacterized protein LOC101310625 [Fragaria vesca subsp. vesca]	gi|302801118|ref|XM_002982270.1|	77.8	5e-11	Selaginella moellendorffii hypothetical protein, mRNA					CPn1015	269	2e-71	COG1055	Na+/H+ antiporter NhaD and related arsenite permeases						GO:0006848//pyruvate transport	GO:0050833//pyruvate transmembrane transporter activity
CL1200.Contig3_All	2399	1.7263	1.3769	2.3064	1.8362	gi|470136521|ref|XP_004304039.1|	312.4	2e-83	PREDICTED: uncharacterized protein LOC101310625 [Fragaria vesca subsp. vesca]	gi|302801118|ref|XM_002982270.1|	77.8	5e-11	Selaginella moellendorffii hypothetical protein, mRNA					CPn1015	268	2e-71	COG1055	Na+/H+ antiporter NhaD and related arsenite permeases						GO:0006848//pyruvate transport	GO:0050833//pyruvate transmembrane transporter activity
CL1200.Contig4_All	2125	6.069	5.4946	7.0226	6.7922	gi|159473128|ref|XP_001694691.1|	309.3	1e-82	sodium ion/proton transporter protein [Chlamydomonas reinhardtii] >gi|158276503|gb|EDP02275.1| sodium ion/proton transporter protein [Chlamydomonas reinhardtii]	gi|302801118|ref|XM_002982270.1|	61.9	3e-06	Selaginella moellendorffii hypothetical protein, mRNA	sp|Q9SEE9|SR45_ARATH	49.7	7e-06	Arginine/serine-rich protein 45 OS=Arabidopsis thaliana GN=SR45 PE=1 SV=1	CPn1015	273	1e-72	COG1055	Na+/H+ antiporter NhaD and related arsenite permeases	K14325	3e-06	52.4	aly:ARALYDRAFT_471861	RNA-binding protein with serine-rich domain 1	GO:0006848//pyruvate transport	GO:0050833//pyruvate transmembrane transporter activity
CL1200.Contig5_All	2361	0.0667	0.0194	0.1167	0.1092	gi|470136521|ref|XP_004304039.1|	312	3e-83	PREDICTED: uncharacterized protein LOC101310625 [Fragaria vesca subsp. vesca]	gi|302801118|ref|XM_002982270.1|	77.8	5e-11	Selaginella moellendorffii hypothetical protein, mRNA	sp|Q9SEE9|SR45_ARATH	49.7	8e-06	Arginine/serine-rich protein 45 OS=Arabidopsis thaliana GN=SR45 PE=1 SV=1	CPn1015	270	8e-72	COG1055	Na+/H+ antiporter NhaD and related arsenite permeases	K14325	3e-06	52.4	aly:ARALYDRAFT_471861	RNA-binding protein with serine-rich domain 1	GO:0006848//pyruvate transport	GO:0050833//pyruvate transmembrane transporter activity
CL1200.Contig6_All	2100	11.4143	8.9025	13.9391	11.7936	gi|226507582|ref|NP_001147511.1|	306.6	1e-81	LOC100281120 [Zea mays] >gi|195611882|gb|ACG27771.1| Na+/H+ antiporter, probable CP0838 [Zea mays] >gi|414884626|tpg|DAA60640.1| TPA: na+/H+ antiporter [Zea mays]	gi|302801118|ref|XM_002982270.1|	69.9	1e-08	Selaginella moellendorffii hypothetical protein, mRNA					CPn1015	270	9e-72	COG1055	Na+/H+ antiporter NhaD and related arsenite permeases						GO:0006848//pyruvate transport	GO:0050833//pyruvate transmembrane transporter activity
CL1201.Contig1_All	329	25.1067	33.8855	27.1455	22.6476	gi|307108899|gb|EFN57138.1|	104	7e-22	hypothetical protein CHLNCDRAFT_30526 [Chlorella variabilis]					sp|Q96539|CH10_BRANA	90.1	3e-19	10 kDa chaperonin OS=Brassica napus PE=3 SV=1	SPCC550.06c	88.2	3e-18	COG0234	Co-chaperonin GroES (HSP10)	K04078	4e-22	100	cre:CHLREDRAFT_55098	chaperonin GroES		GO:0043167//ion binding	GO:0005737//cytoplasm
CL1201.Contig2_All	553	27.3911	44.2601	21.4639	18.8973	gi|307108899|gb|EFN57138.1|	117.5	1e-25	hypothetical protein CHLNCDRAFT_30526 [Chlorella variabilis]					sp|Q96539|CH10_BRANA	101	2e-22	10 kDa chaperonin OS=Brassica napus PE=3 SV=1	SPCC550.06c	97.8	1e-20	COG0234	Co-chaperonin GroES (HSP10)	K04078	8e-25	111	cre:CHLREDRAFT_55098	chaperonin GroES	GO:0006094//gluconeogenesis;GO:1901671//positive regulation of superoxide dismutase activity;GO:0006457//protein folding;GO:0042542//response to hydrogen peroxide;GO:0019288//isopentenyl diphosphate biosynthetic process, mevalonate-independent pathway;GO:0009651//response to salt stress;GO:0006096//glycolysis;GO:0034976//response to endoplasmic reticulum stress;GO:0009644//response to high light …	GO:0051087//chaperone binding;GO:0005507//copper ion binding;GO:0005516//calmodulin binding;GO:0005524//ATP binding	GO:0009941//chloroplast envelope;GO:0048046//apoplast;GO:0005829//cytosol;GO:0009570//chloroplast stroma;GO:0009535//chloroplast thylakoid membrane;GO:0005739//mitochondrion
CL1202.Contig1_All	1306	0.4136	0.4742	0.6153	0.3947	gi|319997188|gb|ADV91188.1|	685.3	0	mitochondrial ATP synthase F1 beta subunit-like protein 1 [Karlodinium veneficum]	gi|255965391|gb|FJ599948.1|	904	0	Pfiesteria piscicida clone Ppi+Rhod_cDNA77 ATP synthase beta mRNA, partial cds	sp|P38482|ATPBM_CHLRE	570	5e-163	ATP synthase subunit beta, mitochondrial OS=Chlamydomonas reinhardtii GN=ATP2 PE=1 SV=1	AGc4754	570	2e-162	COG0055	F0F1-type ATP synthase, beta subunit	K02133	2e-164	576	cme:CMH197C	F-type H+-transporting ATPase subunit beta [EC:3.6.3.14]	GO:0015991//ATP hydrolysis coupled proton transport;GO:0042777//plasma membrane ATP synthesis coupled proton transport;GO:0046686//response to cadmium ion;GO:0006979//response to oxidative stress	GO:0008270//zinc ion binding;GO:0046933//hydrogen ion transporting ATP synthase activity, rotational mechanism;GO:0050897//cobalt ion binding;GO:0008266//poly(U) RNA binding;GO:0005507//copper ion binding;GO:0005524//ATP binding	GO:0009941//chloroplast envelope;GO:0005730//nucleolus;GO:0005747//mitochondrial respiratory chain complex I;GO:0005754//mitochondrial proton-transporting ATP synthase, catalytic core;GO:0009535//chloroplast thylakoid membrane;GO:0005886//plasma membrane
CL1202.Contig2_All	1138	4.5489	4.6563	3.9138	3.4796	gi|319997188|gb|ADV91188.1|	677.9	0	mitochondrial ATP synthase F1 beta subunit-like protein 1 [Karlodinium veneficum]	gi|255965391|gb|FJ599948.1|	904	0	Pfiesteria piscicida clone Ppi+Rhod_cDNA77 ATP synthase beta mRNA, partial cds	sp|P38482|ATPBM_CHLRE	566	8e-162	ATP synthase subunit beta, mitochondrial OS=Chlamydomonas reinhardtii GN=ATP2 PE=1 SV=1	AGc4754	568	6e-162	COG0055	F0F1-type ATP synthase, beta subunit	K02133	5e-163	572	cme:CMH197C	F-type H+-transporting ATPase subunit beta [EC:3.6.3.14]	GO:0015991//ATP hydrolysis coupled proton transport;GO:0042777//plasma membrane ATP synthesis coupled proton transport;GO:0046686//response to cadmium ion;GO:0006200//ATP catabolic process;GO:0006979//response to oxidative stress	GO:0008270//zinc ion binding;GO:0046933//hydrogen ion transporting ATP synthase activity, rotational mechanism;GO:0050897//cobalt ion binding;GO:0008266//poly(U) RNA binding;GO:0005507//copper ion binding;GO:0005524//ATP binding	GO:0009941//chloroplast envelope;GO:0005730//nucleolus;GO:0005747//mitochondrial respiratory chain complex I;GO:0005754//mitochondrial proton-transporting ATP synthase, catalytic core;GO:0009535//chloroplast thylakoid membrane;GO:0005886//plasma membrane
CL1202.Contig3_All	1741	33.2112	32.5572	32.2026	32.1116	gi|319997188|gb|ADV91188.1|	879.8	0	mitochondrial ATP synthase F1 beta subunit-like protein 1 [Karlodinium veneficum]	gi|255965391|gb|FJ599948.1|	959	0	Pfiesteria piscicida clone Ppi+Rhod_cDNA77 ATP synthase beta mRNA, partial cds	sp|P38482|ATPBM_CHLRE	723	0	ATP synthase subunit beta, mitochondrial OS=Chlamydomonas reinhardtii GN=ATP2 PE=1 SV=1	BMEI0251	709	0	COG0055	F0F1-type ATP synthase, beta subunit	K02133	0	723	cre:CHLREDRAFT_78348	F-type H+-transporting ATPase subunit beta [EC:3.6.3.14]	GO:0015991//ATP hydrolysis coupled proton transport;GO:0042777//plasma membrane ATP synthesis coupled proton transport;GO:0046686//response to cadmium ion;GO:0006979//response to oxidative stress	GO:0008270//zinc ion binding;GO:0046933//hydrogen ion transporting ATP synthase activity, rotational mechanism;GO:0050897//cobalt ion binding;GO:0008266//poly(U) RNA binding;GO:0005507//copper ion binding;GO:0005524//ATP binding	GO:0009941//chloroplast envelope;GO:0005730//nucleolus;GO:0005747//mitochondrial respiratory chain complex I;GO:0005754//mitochondrial proton-transporting ATP synthase, catalytic core;GO:0009535//chloroplast thylakoid membrane;GO:0005886//plasma membrane
CL1202.Contig4_All	1742	28.3729	25.2565	27.3209	27.2106	gi|319997188|gb|ADV91188.1|	879.8	0	mitochondrial ATP synthase F1 beta subunit-like protein 1 [Karlodinium veneficum]	gi|255965391|gb|FJ599948.1|	975	0	Pfiesteria piscicida clone Ppi+Rhod_cDNA77 ATP synthase beta mRNA, partial cds	sp|P38482|ATPBM_CHLRE	725	0	ATP synthase subunit beta, mitochondrial OS=Chlamydomonas reinhardtii GN=ATP2 PE=1 SV=1	BMEI0251	710	0	COG0055	F0F1-type ATP synthase, beta subunit	K02133	0	725	cre:CHLREDRAFT_78348	F-type H+-transporting ATPase subunit beta [EC:3.6.3.14]	GO:0015991//ATP hydrolysis coupled proton transport;GO:0042777//plasma membrane ATP synthesis coupled proton transport;GO:0046686//response to cadmium ion;GO:0006979//response to oxidative stress	GO:0008270//zinc ion binding;GO:0046933//hydrogen ion transporting ATP synthase activity, rotational mechanism;GO:0050897//cobalt ion binding;GO:0008266//poly(U) RNA binding;GO:0005507//copper ion binding;GO:0005524//ATP binding	GO:0009941//chloroplast envelope;GO:0005730//nucleolus;GO:0005747//mitochondrial respiratory chain complex I;GO:0005754//mitochondrial proton-transporting ATP synthase, catalytic core;GO:0009535//chloroplast thylakoid membrane;GO:0005886//plasma membrane
CL1202.Contig5_All	211	10.2402	0.8697	4.0259	0	gi|397584510|gb|EJK52995.1|	131	5e-30	hypothetical protein THAOC_27647 [Thalassiosira oceanica]	gi|159466891|ref|XM_001691580.1|	123	7e-26	Chlamydomonas reinhardtii beta subunit of mitochondrial ATP synthase (ATP2) mRNA, complete cds	sp|A0T0R6|ATPB_THAPS	124	1e-29	ATP synthase subunit beta, chloroplastic OS=Thalassiosira pseudonana GN=atpB PE=3 SV=1	YJR121w	130	7e-31	COG0055	F0F1-type ATP synthase, beta subunit	K02133	3e-29	124	vcn:VOLCADRAFT_80433	F-type H+-transporting ATPase subunit beta [EC:3.6.3.14]	GO:0015991//ATP hydrolysis coupled proton transport;GO:0042777//plasma membrane ATP synthesis coupled proton transport;GO:0046686//response to cadmium ion;GO:0006979//response to oxidative stress	GO:0008270//zinc ion binding;GO:0046933//hydrogen ion transporting ATP synthase activity, rotational mechanism;GO:0050897//cobalt ion binding;GO:0005507//copper ion binding;GO:0008266//poly(U) RNA binding;GO:0005524//ATP binding	GO:0009941//chloroplast envelope;GO:0005730//nucleolus;GO:0005747//mitochondrial respiratory chain complex I;GO:0005754//mitochondrial proton-transporting ATP synthase, catalytic core;GO:0009535//chloroplast thylakoid membrane;GO:0005886//plasma membrane
CL1203.Contig1_All	861	2.3265	1.7584	1.9732	2.2587	gi|357452919|ref|XP_003596736.1|	73.2	6e-12	hypothetical protein MTR_2g084760, partial [Medicago truncatula] >gi|355485784|gb|AES66987.1| hypothetical protein MTR_2g084760, partial [Medicago truncatula]					sp|Q03211|PEXLP_TOBAC	55.8	3e-08	Pistil-specific extensin-like protein OS=Nicotiana tabacum PE=2 SV=1	AF1970	52.4	1e-06	COG0457	FOG: TPR repeat	K14325	5e-10	63.2	gmx:100783566	RNA-binding protein with serine-rich domain 1
CL1203.Contig2_All	847	6.5369	5.0374	5.394	5.8093	gi|357452919|ref|XP_003596736.1|	73.2	6e-12	hypothetical protein MTR_2g084760, partial [Medicago truncatula] >gi|355485784|gb|AES66987.1| hypothetical protein MTR_2g084760, partial [Medicago truncatula]					sp|Q03211|PEXLP_TOBAC	55.8	3e-08	Pistil-specific extensin-like protein OS=Nicotiana tabacum PE=2 SV=1	AF1970	52.4	1e-06	COG0457	FOG: TPR repeat	K14325	5e-10	63.2	gmx:100783566	RNA-binding protein with serine-rich domain 1
CL1204.Contig1_All	402	1.9036	1.9401	2.3415	0.6994
CL1204.Contig2_All	791	2.9308	2.61	2.6122	2.7845
CL1205.Contig1_All	738	9.6982	7.1179	8.4928	6.8261	gi|307110044|gb|EFN58281.1|	58.9	9e-08	expressed protein, partial [Chlorella variabilis]
CL1205.Contig2_All	1778	3.8735	3.3544	4.0545	4.1116	gi|428165275|gb|EKX34274.1|	64.3	7e-09	hypothetical protein GUITHDRAFT_119564 [Guillardia theta CCMP2712]														K14325	7e-08	57.4	osa:4325394	RNA-binding protein with serine-rich domain 1
CL1205.Contig3_All	1699	3.1926	3.1998	3.3647	3.1581	gi|223995743|ref|XP_002287545.1|	54.3	7e-06	predicted protein [Thalassiosira pseudonana CCMP1335] >gi|220976661|gb|EED94988.1| predicted protein [Thalassiosira pseudonana CCMP1335]														K14325	2e-06	52.4	osa:4325394	RNA-binding protein with serine-rich domain 1
CL1205.Contig4_All	1602	10.3122	8.4625	9.7882	9.0682	gi|414866053|tpg|DAA44610.1|	55.8	2e-06	TPA: hypothetical protein ZEAMMB73_474732, partial [Zea mays]														K14325	6e-07	54.3	bdi:100845778	RNA-binding protein with serine-rich domain 1
CL1205.Contig5_All	315	5.2159	5.1704	4.8832	4.463
CL1205.Contig6_All	247	9.0211	7.894	8.4584	7.0198
CL1206.Contig1_All	224	1.1053	1.1265	1.5374	1.1506
CL1206.Contig2_All	1022	2.885	2.4465	3.1225	2.2697
CL1206.Contig3_All	681	2.9084	3.1663	2.933	3.6471
CL1208.Contig1_All	282	70.3147	59.869	71.8064	52.3458
CL1208.Contig2_All	284	26.7866	26.6544	28.4556	24.421
CL1208.Contig3_All	223	36.4352	32.2997	39.5339	33.728
CL1209.Contig1_All	1316	5.4386	5.0898	5.9315	5.2346	gi|428174685|gb|EKX43579.1|	103.2	1e-20	hypothetical protein GUITHDRAFT_110384 [Guillardia theta CCMP2712]					sp|Q8GWW4|GUX2_ARATH	82	7e-16	UDP-glucuronate:xylan alpha-glucuronosyltransferase 2 OS=Arabidopsis thaliana GN=GUX2 PE=2 SV=1	SMc04081	67.4	5e-11	COG5597	Alpha-N-acetylglucosamine transferase	K00750	2e-15	82	rcu:RCOM_1590700	glycogenin glucosyltransferase [EC:2.4.1.186]
CL1209.Contig2_All	909	2.5255	2.3721	2.1216	1.5982	gi|428174685|gb|EKX43579.1|	99.4	8e-20	hypothetical protein GUITHDRAFT_110384 [Guillardia theta CCMP2712]					sp|Q8GWW4|GUX2_ARATH	80.9	9e-16	UDP-glucuronate:xylan alpha-glucuronosyltransferase 2 OS=Arabidopsis thaliana GN=GUX2 PE=2 SV=1	SP1770	59.3	9e-09	COG1442	Lipopolysaccharide biosynthesis proteins, LPS:glycosyltransferases	K00750	2e-14	78.2	rcu:RCOM_1590700	glycogenin glucosyltransferase [EC:2.4.1.186]	GO:0005976//polysaccharide metabolic process;GO:0042546//cell wall biogenesis;GO:0044036//cell wall macromolecule metabolic process
CL1209.Contig3_All	1090	1.1563	0.9681	0.9057	0.9458	gi|428174685|gb|EKX43579.1|	100.9	4e-20	hypothetical protein GUITHDRAFT_110384 [Guillardia theta CCMP2712]					sp|Q8GWW4|GUX2_ARATH	83.2	2e-16	UDP-glucuronate:xylan alpha-glucuronosyltransferase 2 OS=Arabidopsis thaliana GN=GUX2 PE=2 SV=1	SP1770	55.8	1e-07	COG1442	Lipopolysaccharide biosynthesis proteins, LPS:glycosyltransferases	K00750	7e-16	83.2	rcu:RCOM_1590700	glycogenin glucosyltransferase [EC:2.4.1.186]	GO:0044264//cellular polysaccharide metabolic process;GO:0009058//biosynthetic process;GO:0045491//xylan metabolic process;GO:0042546//cell wall biogenesis	GO:0016758//transferase activity, transferring hexosyl groups;GO:0008194//UDP-glycosyltransferase activity
CL1209.Contig4_All	1078	1.3571	0.9788	2.1297	1.4563	gi|428165143|gb|EKX34145.1|	102.8	1e-20	hypothetical protein GUITHDRAFT_119639 [Guillardia theta CCMP2712]					sp|Q8GWW4|GUX2_ARATH	77.8	1e-14	UDP-glucuronate:xylan alpha-glucuronosyltransferase 2 OS=Arabidopsis thaliana GN=GUX2 PE=2 SV=1	SP1770	55.8	1e-07	COG1442	Lipopolysaccharide biosynthesis proteins, LPS:glycosyltransferases	K00750	1e-15	82.4	rcu:RCOM_1590700	glycogenin glucosyltransferase [EC:2.4.1.186]
CL1209.Contig5_All	648	4.2374	3.9294	4.0036	5.1346	gi|428174685|gb|EKX43579.1|	87	2e-16	hypothetical protein GUITHDRAFT_110384 [Guillardia theta CCMP2712]					sp|Q9LSB1|GUX1_ARATH	58.9	2e-09	UDP-glucuronate:xylan alpha-glucuronosyltransferase 1 OS=Arabidopsis thaliana GN=GUX1 PE=2 SV=1	SMc04081	61.2	1e-09	COG5597	Alpha-N-acetylglucosamine transferase	K00750	1e-09	61.2	rcu:RCOM_1590700	glycogenin glucosyltransferase [EC:2.4.1.186]
CL121.Contig1_All	3318	0.4206	0.5254	0.2837	0.4237	gi|428178079|gb|EKX46956.1|	312	4e-83	hypothetical protein GUITHDRAFT_41650, partial [Guillardia theta CCMP2712]					sp|O22252|MHX_ARATH	130	5e-30	Magnesium/proton exchanger OS=Arabidopsis thaliana GN=MHX PE=2 SV=3	Cgl1939	77	2e-13	COG0532	Translation initiation factor 2 (IF-2; GTPase)	K05849	7e-40	164	cre:CHLREDRAFT_192884	solute carrier family 8 (sodium/calcium exchanger)	GO:0044765
CL121.Contig2_All	3368	1.5771	1.3622	1.3974	1.3288	gi|428178079|gb|EKX46956.1|	312	4e-83	hypothetical protein GUITHDRAFT_41650, partial [Guillardia theta CCMP2712]					sp|O22252|MHX_ARATH	130	5e-30	Magnesium/proton exchanger OS=Arabidopsis thaliana GN=MHX PE=2 SV=3	Cgl1939	79.7	3e-14	COG0532	Translation initiation factor 2 (IF-2; GTPase)	K05849	7e-40	164	cre:CHLREDRAFT_192884	solute carrier family 8 (sodium/calcium exchanger)	GO:0030001//metal ion transport		GO:0016020//membrane
CL1210.Contig1_All	284	0.0793	0.1615	0.1617	0.0825	gi|157093593|gb|ABV22451.1|	77.4	7e-14	7883 ribosomal protein L39 [Oxyrrhis marina]					sp|P51425|RL39_MAIZE	71.2	1e-13	60S ribosomal protein L39 OS=Zea mays GN=RPL39 PE=3 SV=1	SPCC663.04	65.9	2e-11	COG2167	Ribosomal protein L39E	K02924	1e-13	72.8	ppp:PHYPADRAFT_187356	large subunit ribosomal protein L39e	GO:0006412//translation	GO:0003735//structural constituent of ribosome	GO:0005840//ribosome;GO:0005739//mitochondrion
CL1210.Contig2_All	336	12.3923	15.5657	11.0009	11.0181	gi|157093593|gb|ABV22451.1|	77.4	7e-14	7883 ribosomal protein L39 [Oxyrrhis marina]					sp|P51425|RL39_MAIZE	71.2	1e-13	60S ribosomal protein L39 OS=Zea mays GN=RPL39 PE=3 SV=1	SPCC663.04	65.9	2e-11	COG2167	Ribosomal protein L39E	K02924	1e-13	72.8	ppp:PHYPADRAFT_187356	large subunit ribosomal protein L39e	GO:0006412//translation	GO:0003735//structural constituent of ribosome	GO:0005840//ribosome;GO:0005739//mitochondrion
CL1210.Contig3_All	347	5.9024	7.5361	5.7562	5.4695	gi|157093593|gb|ABV22451.1|	77.4	7e-14	7883 ribosomal protein L39 [Oxyrrhis marina]					sp|P51425|RL39_MAIZE	71.2	1e-13	60S ribosomal protein L39 OS=Zea mays GN=RPL39 PE=3 SV=1	SPCC663.04	65.9	2e-11	COG2167	Ribosomal protein L39E	K02924	1e-13	72.8	ppp:PHYPADRAFT_187356	large subunit ribosomal protein L39e	GO:0006412//translation	GO:0003735//structural constituent of ribosome	GO:0005840//ribosome;GO:0005739//mitochondrion
CL1211.Contig1_All	1009	2.6991	2.9782	3.3675	4.0638
CL1211.Contig10_All	327	0	0.0701	0.0702	0
CL1211.Contig2_All	1174	0.5943	0.5666	0.5867	0.5588
CL1211.Contig3_All	1140	0.7897	0.7646	1.1882	1.0277
CL1211.Contig4_All	1100	1.5755	1.3763	1.6906	1.3207
CL1211.Contig5_All	1282	0.7374	0.6978	0.985	0.658
CL1211.Contig6_All	1315	0.7017	0.7152	0.7333	0.7662
CL1211.Contig7_All	1241	0.7073	0.7024	0.9065	0.8874
CL1211.Contig8_All	1208	2.124	2.0888	2.3567	2.5603
CL1211.Contig9_All	1041	1.1027	1.0357	1.632	1.5981
CL1212.Contig1_All	1596	0.2115	0.1868	0.3596	0.2055	gi|397622080|gb|EJK66567.1|	69.3	2e-10	hypothetical protein THAOC_12509, partial [Thalassiosira oceanica]
CL1212.Contig2_All	1588	3.1323	2.5424	3.7156	3.0986	gi|397622080|gb|EJK66567.1|	69.3	2e-10	hypothetical protein THAOC_12509, partial [Thalassiosira oceanica]
CL1212.Contig3_All	1600	3.362	2.1792	3.5299	3.3096	gi|397622080|gb|EJK66567.1|	72.8	1e-11	hypothetical protein THAOC_12509, partial [Thalassiosira oceanica]
CL1213.Contig1_All	730	3.8231	2.7024	3.1764	2.2147	gi|323456752|gb|EGB12618.1|	58.9	9e-08	hypothetical protein AURANDRAFT_70520 [Aureococcus anophagefferens]														K12896	2e-06	50.8	cre:CHLREDRAFT_195844	splicing factor, arginine/serine-rich 7
CL1213.Contig2_All	332	3.254	1.8655	2.1437	1.4821	gi|40253241|dbj|BAD05379.1|	54.3	7e-07	hypothetical protein [Oryza sativa Japonica Group] >gi|40253320|dbj|BAD05254.1| hypothetical protein [Oryza sativa Japonica Group]
CL1214.Contig1_All	659	11.0999	9.1199	9.5806	8.4622	gi|326502838|dbj|BAJ99047.1|	58.9	7e-08	predicted protein [Hordeum vulgare subsp. vulgare] >gi|326530732|dbj|BAK01164.1| predicted protein [Hordeum vulgare subsp. vulgare]
CL1214.Contig2_All	1058	4.9141	4.2062	5.2514	5.138	gi|307107931|gb|EFN56172.1|	53.5	7e-06	hypothetical protein CHLNCDRAFT_144884 [Chlorella variabilis]
CL1214.Contig3_All	1228	5.4252	4.4832	4.7114	3.9497	gi|428184239|gb|EKX53095.1|	79.7	1e-13	hypothetical protein GUITHDRAFT_84577 [Guillardia theta CCMP2712]														K10457	3e-14	77.8	smo:SELMODRAFT_99292	kelch-like protein 20
CL1214.Contig4_All	1685	2.618	2.7091	2.7795	2.4057	gi|222630324|gb|EEE62456.1|	79.7	1e-13	hypothetical protein OsJ_17249 [Oryza sativa Japonica Group]					sp|Q6ZCX3|FH6_ORYSJ	51.6	1e-06	Formin-like protein 6 OS=Oryza sativa subsp. japonica GN=FH6 PE=2 SV=2	Rv2839c	51.2	5e-06	COG0532	Translation initiation factor 2 (IF-2; GTPase)	K10457	1e-11	70.1	smo:SELMODRAFT_99292	kelch-like protein 20
CL1214.Contig5_All	1627	4.9801	4.4271	3.937	4.3492	gi|307111765|gb|EFN59999.1|	68.9	2e-10	hypothetical protein CHLNCDRAFT_133157 [Chlorella variabilis]					sp|P40602|APG_ARATH	50.1	4e-06	Anther-specific proline-rich protein APG OS=Arabidopsis thaliana GN=APG PE=2 SV=2	Cgl1939	56.2	2e-07	COG0532	Translation initiation factor 2 (IF-2; GTPase)	K10457	1e-09	63.2	smo:SELMODRAFT_99292	kelch-like protein 20
CL1214.Contig6_All	200	5.1766	3.7849	5.3952	5.0377
CL1215.Contig1_All	207	16.5269	15.4034	16.3039	16.0734
CL1215.Contig2_All	1322	17.3485	14.2804	15.6472	16.7313	gi|323455332|gb|EGB11200.1|	271.2	2e-71	hypothetical protein AURANDRAFT_52403 [Aureococcus anophagefferens]					sp|Q9LK03|PERK2_ARATH	58.2	1e-08	Proline-rich receptor-like protein kinase PERK2 OS=Arabidopsis thaliana GN=PERK2 PE=2 SV=3						K14325	1e-06	53.1	sbi:SORBI_03g046480	RNA-binding protein with serine-rich domain 1
CL1215.Contig3_All	1284	6.9064	6.4315	6.7409	6.3687	gi|323455332|gb|EGB11200.1|	275.8	1e-72	hypothetical protein AURANDRAFT_52403 [Aureococcus anophagefferens]					sp|Q9LK03|PERK2_ARATH	58.9	6e-09	Proline-rich receptor-like protein kinase PERK2 OS=Arabidopsis thaliana GN=PERK2 PE=2 SV=3						K14325	3e-10	64.7	sbi:SORBI_03g046480	RNA-binding protein with serine-rich domain 1
CL1216.Contig1_All	2203	2.0024	2.5511	2.0843	3.2759	gi|325183415|emb|CCA17876.1|	343.6	8e-93	dynamin GTPase putative [Albugo laibachii Nc14]					sp|Q8LFT2|DRP3B_ARATH	315	7e-86	Dynamin-related protein 3B OS=Arabidopsis thaliana GN=DRP3B PE=1 SV=2	YKR001c	331	4e-90	COG0699	Predicted GTPases (dynamin-related)	K01528	1e-86	319	pop:POPTR_920707	dynamin GTPase [EC:3.6.5.5]	GO:0000266//mitochondrial fission;GO:0071704;GO:0044237//cellular metabolic process;GO:0009791//post-embryonic development;GO:0050896//response to stimulus;GO:0048608//reproductive structure development;GO:0016559//peroxisome fission;GO:0044238//primary metabolic process;GO:0065007//biological regulation	GO:0005515//protein binding	GO:0009507//chloroplast;GO:0005777//peroxisome;GO:0005829//cytosol;GO:0005886//plasma membrane;GO:0005739//mitochondrion
CL1216.Contig2_All	2219	0.5071	0.4032	0.507	0.3485	gi|325183415|emb|CCA17876.1|	346.7	1e-93	dynamin GTPase putative [Albugo laibachii Nc14]					sp|Q8LFT2|DRP3B_ARATH	311	1e-84	Dynamin-related protein 3B OS=Arabidopsis thaliana GN=DRP3B PE=1 SV=2	YKR001c	330	8e-90	COG0699	Predicted GTPases (dynamin-related)	K01528	9e-91	333	aly:ARALYDRAFT_480333	dynamin GTPase [EC:3.6.5.5]	GO:0071704;GO:0044237//cellular metabolic process;GO:0009791//post-embryonic development;GO:0050896//response to stimulus;GO:0048608//reproductive structure development;GO:0044238//primary metabolic process;GO:0007005//mitochondrion organization;GO:0065007//biological regulation;GO:0048285	GO:0005515//protein binding	GO:0016020//membrane;GO:0009507//chloroplast
CL1217.Contig1_All	3262	29.0205	28.4592	33.5228	33.8607	gi|348671522|gb|EGZ11343.1|	68.2	1e-09	hypothetical protein PHYSODRAFT_518414 [Phytophthora sojae]					sp|Q9FEC4|RAA3_CHLRE	77.8	4e-14	Trans-splicing factor Raa3, chloroplastic OS=Chlamydomonas reinhardtii GN=RAA3 PE=1 SV=1	RSc1191	59.3	4e-08	COG2812	DNA polymerase III, gamma/tau subunits	K00558	4e-16	85.9	cre:CHLREDRAFT_15852	DNA (cytosine-5-)-methyltransferase [EC:2.1.1.37]
CL1217.Contig2_All	3191	18.7618	18.9924	23.0376	21.7274	gi|348671522|gb|EGZ11343.1|	182.2	5e-44	hypothetical protein PHYSODRAFT_518414 [Phytophthora sojae]					sp|Q9FEC4|RAA3_CHLRE	75.9	1e-13	Trans-splicing factor Raa3, chloroplastic OS=Chlamydomonas reinhardtii GN=RAA3 PE=1 SV=1	DR2133	67	2e-10	COG4372	Uncharacterized protein conserved in bacteria with the myosin-like domain	K14306	6e-19	95.1	vcn:VOLCADRAFT_105669	nuclear pore complex protein Nup62
CL1218.Contig1_All	3840	0.2227	0.2449	0.2631	0.3295	gi|397597440|gb|EJK57011.1|	170.2	2e-40	hypothetical protein THAOC_22991, partial [Thalassiosira oceanica]														K14306	4e-10	66.2	ppp:PHYPADRAFT_166175	nuclear pore complex protein Nup62
CL1218.Contig2_All	4007	0.1348	0.103	0.1146	0.0877	gi|397597440|gb|EJK57011.1|	171.4	1e-40	hypothetical protein THAOC_22991, partial [Thalassiosira oceanica]														K14306	4e-07	56.2	ppp:PHYPADRAFT_166175	nuclear pore complex protein Nup62
CL1218.Contig3_All	3674	0.2022	0.2497	0.2375	0.3061	gi|397597440|gb|EJK57011.1|	170.2	2e-40	hypothetical protein THAOC_22991, partial [Thalassiosira oceanica]					sp|Q9SEE9|SR45_ARATH	56.6	1e-07	Arginine/serine-rich protein 45 OS=Arabidopsis thaliana GN=SR45 PE=1 SV=1	Cgl1939	63.2	3e-09	COG0532	Translation initiation factor 2 (IF-2; GTPase)	K14306	4e-11	69.3	ath:AT2G45000	nuclear pore complex protein Nup62
CL1218.Contig4_All	1338	0.0168	0.0343	0.0343	0.0525	gi|323454001|gb|EGB09872.1|	57.4	6e-07	hypothetical protein AURANDRAFT_71291, partial [Aureococcus anophagefferens]
CL1218.Contig5_All	4057	0.5714	0.5711	0.5772	0.745	gi|397597440|gb|EJK57011.1|	170.2	2e-40	hypothetical protein THAOC_22991, partial [Thalassiosira oceanica]					sp|Q9SEE9|SR45_ARATH	56.6	1e-07	Arginine/serine-rich protein 45 OS=Arabidopsis thaliana GN=SR45 PE=1 SV=1	Cgl1939	63.2	4e-09	COG0532	Translation initiation factor 2 (IF-2; GTPase)	K14306	5e-11	69.3	ath:AT2G45000	nuclear pore complex protein Nup62
CL1219.Contig1_All	244	14.2975	13.8198	13.6434	19.6859	gi|325179978|emb|CCA14380.1|	122.5	2e-27	probable bifunctional purine synthesis protein putat [Albugo laibachii Nc14]	gi|226523634|gb|CP001576.1|	79.8	1e-12	Micromonas sp. RCC299 chromosome 10, complete sequence					BMEI0233	112	2e-25	COG0138	AICAR transformylase/IMP cyclohydrolase PurH (only IMP cyclohydrolase domain in Aful)	K00602	3e-25	111	ota:Ot01g06240	phosphoribosylaminoimidazolecarboxamide formyltransferase / IMP cyclohydrolase [EC:2.1.2.3 3.5.4.10]	GO:0006164//purine nucleotide biosynthetic process	GO:0004643//phosphoribosylaminoimidazolecarboxamide formyltransferase activity;GO:0003937//IMP cyclohydrolase activity
CL1219.Contig2_All	2206	25.874	24.5507	24.3739	26.8936	gi|299473546|emb|CBN77941.1|	481.5	2e-134	conserved unknown protein [Ectocarpus siliculosus]					sp|P52420|PUR2_ARATH	357	1e-98	Phosphoribosylamine--glycine ligase, chloroplastic OS=Arabidopsis thaliana GN=PUR2 PE=2 SV=2	SPBC405.01_1	381	3e-105	COG0151	Phosphoribosylamine-glycine ligase	K01945	5e-107	387	olu:OSTLU_39441	phosphoribosylamine--glycine ligase [EC:6.3.4.13]	GO:0055086//nucleobase-containing small molecule metabolic process;GO:0072522	GO:0016874//ligase activity;GO:0016742//hydroxymethyl-, formyl- and related transferase activity
CL1219.Contig3_All	3581	5.9269	6.1431	6.6099	7.3218	gi|422293794|gb|EKU21094.1|	755.7	0	phosphoribosylaminoimidazolecarboxamide formyltransferase / IMP cyclohydrolase, partial [Nannochloropsis gaditana CCMP526]	gi|18159036|gb|AY032657.2|	125	3e-25	Crypthecodinium cohnii phosphoribosylaminoimidazole-succinocarboxamide synthase (ade1) mRNA, complete cds	sp|P38025|PUR7_ARATH	189	7e-48	Phosphoribosylaminoimidazole-succinocarboxamide synthase, chloroplastic OS=Arabidopsis thaliana GN=PUR7 PE=2 SV=2	YLR028c	542	2e-153	COG0138	AICAR transformylase/IMP cyclohydrolase PurH (only IMP cyclohydrolase domain in Aful)	K00602	1e-96	353	cme:CML194C	phosphoribosylaminoimidazolecarboxamide formyltransferase / IMP cyclohydrolase [EC:2.1.2.3 3.5.4.10]		GO:0016787//hydrolase activity;GO:0016740//transferase activity
CL1219.Contig4_All	4131	2.8767	2.8431	2.9344	3.6017	gi|299471978|emb|CBN80061.1|	747.3	0	probable bifunctional purine synthesis protein [Ectocarpus siliculosus]	gi|18159036|gb|AY032657.2|	125	4e-25	Crypthecodinium cohnii phosphoribosylaminoimidazole-succinocarboxamide synthase (ade1) mRNA, complete cds	sp|P38025|PUR7_ARATH	189	9e-48	Phosphoribosylaminoimidazole-succinocarboxamide synthase, chloroplastic OS=Arabidopsis thaliana GN=PUR7 PE=2 SV=2	YMR120c	544	4e-154	COG0138	AICAR transformylase/IMP cyclohydrolase PurH (only IMP cyclohydrolase domain in Aful)	K00602	3e-98	358	cme:CML194C	phosphoribosylaminoimidazolecarboxamide formyltransferase / IMP cyclohydrolase [EC:2.1.2.3 3.5.4.10]		GO:0016740//transferase activity
CL1219.Contig5_All	4163	3.7899	3.5926	4.2906	4.5928	gi|422293794|gb|EKU21094.1|	755.4	0	phosphoribosylaminoimidazolecarboxamide formyltransferase / IMP cyclohydrolase, partial [Nannochloropsis gaditana CCMP526]	gi|18159036|gb|AY032657.2|	125	4e-25	Crypthecodinium cohnii phosphoribosylaminoimidazole-succinocarboxamide synthase (ade1) mRNA, complete cds	sp|P38025|PUR7_ARATH	191	4e-48	Phosphoribosylaminoimidazole-succinocarboxamide synthase, chloroplastic OS=Arabidopsis thaliana GN=PUR7 PE=2 SV=2	YLR028c	548	3e-155	COG0138	AICAR transformylase/IMP cyclohydrolase PurH (only IMP cyclohydrolase domain in Aful)	K00602	8e-96	350	cme:CML194C	phosphoribosylaminoimidazolecarboxamide formyltransferase / IMP cyclohydrolase [EC:2.1.2.3 3.5.4.10]		GO:0016787//hydrolase activity;GO:0016740//transferase activity
CL1219.Contig6_All	3569	5.1396	4.814	4.7152	5.8955	gi|299471978|emb|CBN80061.1|	760.4	0	probable bifunctional purine synthesis protein [Ectocarpus siliculosus]	gi|18159036|gb|AY032657.2|	125	3e-25	Crypthecodinium cohnii phosphoribosylaminoimidazole-succinocarboxamide synthase (ade1) mRNA, complete cds	sp|P38025|PUR7_ARATH	191	3e-48	Phosphoribosylaminoimidazole-succinocarboxamide synthase, chloroplastic OS=Arabidopsis thaliana GN=PUR7 PE=2 SV=2	YMR120c	540	7e-153	COG0138	AICAR transformylase/IMP cyclohydrolase PurH (only IMP cyclohydrolase domain in Aful)	K00602	3e-100	365	cme:CML194C	phosphoribosylaminoimidazolecarboxamide formyltransferase / IMP cyclohydrolase [EC:2.1.2.3 3.5.4.10]		GO:0016740//transferase activity
CL122.Contig1_All	1521	0.2368	0.181	0.0906	0.2003	gi|428165275|gb|EKX34274.1|	54.7	5e-06	hypothetical protein GUITHDRAFT_119564 [Guillardia theta CCMP2712]					sp|Q9FPQ6|GP1_CHLRE	64.7	1e-10	Vegetative cell wall protein gp1 OS=Chlamydomonas reinhardtii GN=GP1 PE=2 SV=1	XF1267	50.8	7e-07	COG5297	Cellobiohydrolase A (1,4-beta-cellobiosidase A)	K14007	9e-09	60.1	zma:100382471	protein transport protein SEC24
CL122.Contig2_All	1649	1.5833	1.4606	1.0164	1.563	gi|428165275|gb|EKX34274.1|	57.8	6e-07	hypothetical protein GUITHDRAFT_119564 [Guillardia theta CCMP2712]					sp|Q9FPQ6|GP1_CHLRE	91.7	1e-18	Vegetative cell wall protein gp1 OS=Chlamydomonas reinhardtii GN=GP1 PE=2 SV=1	XF1267	69.3	2e-11	COG5297	Cellobiohydrolase A (1,4-beta-cellobiosidase A)	K01115	1e-14	79.7	vcn:VOLCADRAFT_99471	phospholipase D [EC:3.1.4.4]
CL1220.Contig1_All	2419	12.5422	11.882	13.4486	14.2097	gi|1225970|emb|CAA65356.1|	887.5	0	heat shock protein 70B [Chlamydomonas reinhardtii]	gi|1225969|emb|X96502.1|	194	3e-46	C.reinhardtii hsp70b gene	sp|Q9STW6|HSP7F_ARATH	842	0	Heat shock 70 kDa protein 6, chloroplastic OS=Arabidopsis thaliana GN=HSP70-6 PE=1 SV=1	alr1742	859	0	COG0443	Molecular chaperone	K03283	0	847	osa:4351875	heat shock 70kDa protein 1/8	GO:0006457//protein folding;GO:0009409//response to cold;GO:0009408//response to heat;GO:0045036//protein targeting to chloroplast;GO:0046686//response to cadmium ion	GO:0005524//ATP binding;GO:0051082//unfolded protein binding	GO:0005739//mitochondrion;GO:0009941//chloroplast envelope;GO:0009579//thylakoid;GO:0009570//chloroplast stroma;GO:0005634//nucleus;GO:0048046//apoplast
CL1220.Contig2_All	2029	1.4088	1.6167	1.7086	1.4897	gi|159476666|ref|XP_001696432.1|	872.1	0	heat shock protein 70B [Chlamydomonas reinhardtii] >gi|158282657|gb|EDP08409.1| heat shock protein 70B [Chlamydomonas reinhardtii]	gi|159476665|ref|XM_001696380.1|	278	2e-71	Chlamydomonas reinhardtii heat shock protein 70B (HSP70B) mRNA, complete cds	sp|Q02028|HSP7S_PEA	833	0	Stromal 70 kDa heat shock-related protein, chloroplastic OS=Pisum sativum GN=HSP70 PE=2 SV=1	alr1742	862	0	COG0443	Molecular chaperone	K03283	0	837	aly:ARALYDRAFT_495046	heat shock 70kDa protein 1/8	GO:0006457//protein folding;GO:0009409//response to cold;GO:0009408//response to heat;GO:0045036//protein targeting to chloroplast;GO:0046686//response to cadmium ion	GO:0005524//ATP binding;GO:0051082//unfolded protein binding	GO:0005739//mitochondrion;GO:0009941//chloroplast envelope;GO:0009579//thylakoid;GO:0009570//chloroplast stroma;GO:0005634//nucleus;GO:0048046//apoplast
CL1220.Contig3_All	2408	24.6662	23.6058	28.374	27.4691	gi|1225970|emb|CAA65356.1|	890.2	0	heat shock protein 70B [Chlamydomonas reinhardtii]	gi|159476665|ref|XM_001696380.1|	196	8e-47	Chlamydomonas reinhardtii heat shock protein 70B (HSP70B) mRNA, complete cds	sp|Q9STW6|HSP7F_ARATH	846	0	Heat shock 70 kDa protein 6, chloroplastic OS=Arabidopsis thaliana GN=HSP70-6 PE=1 SV=1	alr1742	857	0	COG0443	Molecular chaperone	K03283	0	855	osa:4351875	heat shock 70kDa protein 1/8	GO:0006457//protein folding;GO:0009409//response to cold;GO:0009408//response to heat;GO:0045036//protein targeting to chloroplast;GO:0046686//response to cadmium ion	GO:0005524//ATP binding;GO:0051082//unfolded protein binding	GO:0005739//mitochondrion;GO:0009941//chloroplast envelope;GO:0009579//thylakoid;GO:0009570//chloroplast stroma;GO:0005634//nucleus;GO:0048046//apoplast
CL1220.Contig4_All	2346	23.2938	23.5941	27.2449	28.8143	gi|1225970|emb|CAA65356.1|	887.9	0	heat shock protein 70B [Chlamydomonas reinhardtii]	gi|159476665|ref|XM_001696380.1|	204	3e-49	Chlamydomonas reinhardtii heat shock protein 70B (HSP70B) mRNA, complete cds	sp|Q9STW6|HSP7F_ARATH	847	0	Heat shock 70 kDa protein 6, chloroplastic OS=Arabidopsis thaliana GN=HSP70-6 PE=1 SV=1	alr1742	860	0	COG0443	Molecular chaperone	K03283	0	853	osa:4351875	heat shock 70kDa protein 1/8	GO:0006457//protein folding;GO:0009409//response to cold;GO:0009408//response to heat;GO:0045036//protein targeting to chloroplast;GO:0046686//response to cadmium ion	GO:0005524//ATP binding;GO:0051082//unfolded protein binding	GO:0005739//mitochondrion;GO:0009941//chloroplast envelope;GO:0009579//thylakoid;GO:0009570//chloroplast stroma;GO:0005634//nucleus;GO:0048046//apoplast
CL1220.Contig5_All	2422	7.9918	7.3685	8.844	9.413	gi|1225970|emb|CAA65356.1|	886.3	0	heat shock protein 70B [Chlamydomonas reinhardtii]	gi|1225969|emb|X96502.1|	186	7e-44	C.reinhardtii hsp70b gene	sp|Q9STW6|HSP7F_ARATH	843	0	Heat shock 70 kDa protein 6, chloroplastic OS=Arabidopsis thaliana GN=HSP70-6 PE=1 SV=1	alr1742	857	0	COG0443	Molecular chaperone	K03283	0	850	osa:4351875	heat shock 70kDa protein 1/8	GO:0006457//protein folding;GO:0009409//response to cold;GO:0009408//response to heat;GO:0045036//protein targeting to chloroplast;GO:0046686//response to cadmium ion	GO:0005524//ATP binding;GO:0051082//unfolded protein binding	GO:0005739//mitochondrion;GO:0009941//chloroplast envelope;GO:0009579//thylakoid;GO:0009570//chloroplast stroma;GO:0005634//nucleus;GO:0048046//apoplast
CL1220.Contig6_All	2430	25.4432	23.8074	27.7203	30.6146	gi|1225970|emb|CAA65356.1|	886.3	0	heat shock protein 70B [Chlamydomonas reinhardtii]	gi|159476665|ref|XM_001696380.1|	172	1e-39	Chlamydomonas reinhardtii heat shock protein 70B (HSP70B) mRNA, complete cds	sp|Q9STW6|HSP7F_ARATH	845	0	Heat shock 70 kDa protein 6, chloroplastic OS=Arabidopsis thaliana GN=HSP70-6 PE=1 SV=1	alr1742	856	0	COG0443	Molecular chaperone	K03283	0	851	osa:4351875	heat shock 70kDa protein 1/8	GO:0006457//protein folding;GO:0009409//response to cold;GO:0009408//response to heat;GO:0045036//protein targeting to chloroplast;GO:0046686//response to cadmium ion	GO:0005524//ATP binding;GO:0051082//unfolded protein binding	GO:0005739//mitochondrion;GO:0009941//chloroplast envelope;GO:0009579//thylakoid;GO:0009570//chloroplast stroma;GO:0005634//nucleus;GO:0048046//apoplast
CL1220.Contig7_All	2109	0.1814	0.2828	0.2721	0.3333	gi|1225970|emb|CAA65356.1|	874.4	0	heat shock protein 70B [Chlamydomonas reinhardtii]	gi|159476665|ref|XM_001696380.1|	278	2e-71	Chlamydomonas reinhardtii heat shock protein 70B (HSP70B) mRNA, complete cds	sp|Q9STW6|HSP7F_ARATH	834	0	Heat shock 70 kDa protein 6, chloroplastic OS=Arabidopsis thaliana GN=HSP70-6 PE=1 SV=1	alr1742	859	0	COG0443	Molecular chaperone	K03283	0	835	aly:ARALYDRAFT_495046	heat shock 70kDa protein 1/8	GO:0006457//protein folding;GO:0009409//response to cold;GO:0009408//response to heat;GO:0045036//protein targeting to chloroplast;GO:0046686//response to cadmium ion	GO:0005524//ATP binding;GO:0051082//unfolded protein binding	GO:0005739//mitochondrion;GO:0009941//chloroplast envelope;GO:0009579//thylakoid;GO:0009570//chloroplast stroma;GO:0005634//nucleus;GO:0048046//apoplast
CL1220.Contig8_All	2438	12.2321	11.4883	13.3156	14.666	gi|1225970|emb|CAA65356.1|	887.5	0	heat shock protein 70B [Chlamydomonas reinhardtii]	gi|159476665|ref|XM_001696380.1|	196	8e-47	Chlamydomonas reinhardtii heat shock protein 70B (HSP70B) mRNA, complete cds	sp|Q9STW6|HSP7F_ARATH	846	0	Heat shock 70 kDa protein 6, chloroplastic OS=Arabidopsis thaliana GN=HSP70-6 PE=1 SV=1	alr1742	857	0	COG0443	Molecular chaperone	K03283	0	850	osa:4351875	heat shock 70kDa protein 1/8	GO:0006457//protein folding;GO:0009409//response to cold;GO:0009408//response to heat;GO:0045036//protein targeting to chloroplast;GO:0046686//response to cadmium ion	GO:0005524//ATP binding;GO:0051082//unfolded protein binding	GO:0005739//mitochondrion;GO:0009941//chloroplast envelope;GO:0009579//thylakoid;GO:0009570//chloroplast stroma;GO:0005634//nucleus;GO:0048046//apoplast
CL1221.Contig1_All	1974	16.544	14.3978	20.6789	19.4427	gi|428171659|gb|EKX40574.1|	114	1e-23	hypothetical protein GUITHDRAFT_113360 [Guillardia theta CCMP2712]
CL1221.Contig2_All	205	17.7861	18.5749	22.2865	20.6878
CL1221.Contig3_All	1876	11.2655	10.7358	13.009	12.8396	gi|428171659|gb|EKX40574.1|	114.8	5e-24	hypothetical protein GUITHDRAFT_113360 [Guillardia theta CCMP2712]
CL1221.Contig4_All	1922	5.8083	6.0391	8.3855	7.473	gi|428171659|gb|EKX40574.1|	113.6	1e-23	hypothetical protein GUITHDRAFT_113360 [Guillardia theta CCMP2712]
CL1222.Contig1_All	1547	1.6731	1.8238	1.3357	1.9841	gi|60678627|gb|AAX33674.1|	125.9	1e-27	plus agglutinin [Chlamydomonas incerta]					sp|Q9FPQ6|GP1_CHLRE	136	3e-32	Vegetative cell wall protein gp1 OS=Chlamydomonas reinhardtii GN=GP1 PE=2 SV=1	NMA0905	113	1e-24	COG3468	Type V secretory pathway, adhesin AidA	K14709	4e-24	111	vcn:VOLCADRAFT_104214	solute carrier family 39 (zinc transporter), member 1/2/3
CL1222.Contig2_All	2251	3.6395	3.047	2.917	3.4975	gi|60678627|gb|AAX33674.1|	137.1	1e-30	plus agglutinin [Chlamydomonas incerta]					sp|Q9FLQ7|FH20_ARATH	164	3e-40	Formin-like protein 20 OS=Arabidopsis thaliana GN=FH20 PE=2 SV=3	PA4282	107	1e-22	COG0419	ATPase involved in DNA repair	K09291	5e-30	131	vcn:VOLCADRAFT_89403	nucleoprotein TPR
CL1223.Contig1_All	1772	15.0386	13.709	13.1376	16.1319	gi|294845998|gb|ADF43157.1|	79.7	1e-13	SAD1p [Chlamydomonas reinhardtii]					sp|Q9FPQ6|GP1_CHLRE	65.9	7e-11	Vegetative cell wall protein gp1 OS=Chlamydomonas reinhardtii GN=GP1 PE=2 SV=1	Rv3876	63.2	1e-09	COG0455	ATPases involved in chromosome partitioning	K01115	2e-07	56.2	vcn:VOLCADRAFT_99471	phospholipase D [EC:3.1.4.4]
CL1223.Contig2_All	2557	0.0968	0.1256	0.1167	0.2841	gi|323454001|gb|EGB09872.1|	79.7	2e-13	hypothetical protein AURANDRAFT_71291, partial [Aureococcus anophagefferens]					sp|Q8W490|PEPK2_ARATH	142	7e-34	Serine/threonine-protein kinase PEPKR2 OS=Arabidopsis thaliana GN=PEPKR2 PE=2 SV=1	SPAC14C4.03	110	9e-24	COG0515	Serine/threonine protein kinase	K13412	2e-32	139	cre:CHLREDRAFT_126628	calcium-dependent protein kinase [EC:2.7.11.1]		GO:0016301//kinase activity
CL1223.Contig3_All	823	1.258	1.6166	1.0879	1.6228	gi|428178172|gb|EKX47048.1|	142.9	5e-33	hypothetical protein GUITHDRAFT_69798, partial [Guillardia theta CCMP2712]					sp|Q5Z6X0|CIPKP_ORYSJ	127	6e-30	CBL-interacting protein kinase 25 OS=Oryza sativa subsp. japonica GN=CIPK25 PE=2 SV=1	SPAC14C4.03	112	6e-25	COG0515	Serine/threonine protein kinase	K13412	5e-31	132	gmx:100781355	calcium-dependent protein kinase [EC:2.7.11.1]
CL1223.Contig4_All	2656	0.322	0.3023	0.268	0.2294	gi|323456001|gb|EGB11868.1|	57.8	1e-06	hypothetical protein AURANDRAFT_70670, partial [Aureococcus anophagefferens]					sp|Q8W490|PEPK2_ARATH	141	2e-33	Serine/threonine-protein kinase PEPKR2 OS=Arabidopsis thaliana GN=PEPKR2 PE=2 SV=1	SPAC14C4.03	109	2e-23	COG0515	Serine/threonine protein kinase	K13412	3e-33	142	cre:CHLREDRAFT_126628	calcium-dependent protein kinase [EC:2.7.11.1]		GO:0016772//transferase activity, transferring phosphorus-containing groups
CL1223.Contig5_All	2622	0.3605	0.5337	0.4641	0.4468	gi|323454001|gb|EGB09872.1|	74.3	1e-11	hypothetical protein AURANDRAFT_71291, partial [Aureococcus anophagefferens]					sp|Q9SJ61|CDPKP_ARATH	153	5e-37	Calcium-dependent protein kinase 25 OS=Arabidopsis thaliana GN=CPK25 PE=2 SV=1	SPAC14C4.03	121	5e-27	COG0515	Serine/threonine protein kinase	K13412	6e-34	144	aly:ARALYDRAFT_898456	calcium-dependent protein kinase [EC:2.7.11.1]		GO:0016772//transferase activity, transferring phosphorus-containing groups
CL1223.Contig6_All	1003	7.6968	7.9817	7.485	7.639	gi|460367451|ref|XP_004229587.1|	145.2	1e-33	PREDICTED: serine/threonine-protein kinase PEPKR2-like [Solanum lycopersicum]					sp|Q8W490|PEPK2_ARATH	144	8e-35	Serine/threonine-protein kinase PEPKR2 OS=Arabidopsis thaliana GN=PEPKR2 PE=2 SV=1	SPAC14C4.03	117	4e-26	COG0515	Serine/threonine protein kinase	K13412	5e-32	136	bdi:100821482	calcium-dependent protein kinase [EC:2.7.11.1]	GO:0009987//cellular process	GO:0004672//protein kinase activity	GO:0044464//cell part
CL1224.Contig1_All	1212	12.2378	10.7692	11.4224	12.1988	gi|166030338|gb|ABY78836.1|	86.7	9e-16	luciferin-binding protein [Alexandrium catenella]	gi|166030337|gb|EU236684.1|	236	4e-59	Alexandrium catenella luciferin-binding protein mRNA, complete cds										K13171	5e-08	57.4	ath:AT2G29210	serine/arginine repetitive matrix protein 1
CL1224.Contig2_All	280	2547	1598.76	2105.05	2514.31	gi|166030338|gb|ABY78836.1|	138.3	3e-32	luciferin-binding protein [Alexandrium catenella]	gi|166030337|gb|EU236684.1|	297	3e-78	Alexandrium catenella luciferin-binding protein mRNA, complete cds	sp|O77206|LUCIF_LINPO	77.4	2e-15	Dinoflagellate luciferase OS=Lingulodinium polyedrum PE=1 SV=1											GO:0008218//bioluminescence;GO:0055114//oxidation-reduction process	GO:0016703;GO:0045289//luciferin monooxygenase activity
CL1224.Contig3_All	2127	4325.01	3429.58	4481.75	4688.01	gi|166030338|gb|ABY78836.1|	1276.2	0	luciferin-binding protein [Alexandrium catenella]	gi|166030337|gb|EU236684.1|	3431	0	Alexandrium catenella luciferin-binding protein mRNA, complete cds	sp|O77206|LUCIF_LINPO	82.4	9e-16	Dinoflagellate luciferase OS=Lingulodinium polyedrum PE=1 SV=1
CL1224.Contig4_All	212	51.8088	42.8482	46.9999	49.2935	gi|394309350|gb|AFN27006.1|	120.9	5e-27	luciferin binding protein, partial [Alexandrium tamarense]	gi|394309349|gb|JQ946853.1|	135	2e-29	Alexandrium tamarense strain CCMP1598 clone C1P2 luciferin binding protein gene, partial cds
CL1225.Contig1_All	2618	1.0316	0.5432	0.7717	0.8681	gi|115470959|ref|NP_001059078.1|	60.8	1e-07	Os07g0187900 [Oryza sativa Japonica Group] >gi|113610614|dbj|BAF20992.1| Os07g0187900, partial [Oryza sativa Japonica Group]
CL1225.Contig2_All	2609	1.1301	0.9056	0.8888	1.0687	gi|115470959|ref|NP_001059078.1|	60.8	1e-07	Os07g0187900 [Oryza sativa Japonica Group] >gi|113610614|dbj|BAF20992.1| Os07g0187900, partial [Oryza sativa Japonica Group]
CL1226.Contig1_All	620	6.7521	9.2496	5.8507	5.5554	gi|58613599|gb|AAW79386.1|	149.1	4e-35	unknown protein [Heterocapsa triquetra]					sp|A3AB67|FH16_ORYSJ	54.3	5e-08	Formin-like protein 16 OS=Oryza sativa subsp. japonica GN=FH16 PE=2 SV=1						K14325	9e-07	51.6	ath:AT1G16610	RNA-binding protein with serine-rich domain 1
CL1226.Contig2_All	574	3.2545	4.8356	3.1198	2.4084	gi|58613599|gb|AAW79386.1|	149.1	4e-35	unknown protein [Heterocapsa triquetra]					sp|A3AB67|FH16_ORYSJ	54.3	5e-08	Formin-like protein 16 OS=Oryza sativa subsp. japonica GN=FH16 PE=2 SV=1						K14325	8e-07	51.6	ath:AT1G16610	RNA-binding protein with serine-rich domain 1
CL1226.Contig3_All	205	27.2281	31.8907	26.7662	27.2028	gi|58613599|gb|AAW79386.1|	92.4	2e-18	unknown protein [Heterocapsa triquetra]
CL1227.Contig1_All	2351	20.2478	18.2458	21.982	20.8995	gi|307107935|gb|EFN56176.1|	427.2	6e-118	hypothetical protein CHLNCDRAFT_144890 [Chlorella variabilis]					sp|B9N843|ACCC2_POPTR	58.2	2e-08	Biotin carboxylase 2, chloroplastic OS=Populus trichocarpa GN=POPTRDRAFT_673504 PE=2 SV=1	mlr6296	105	5e-22	COG0439	Biotin carboxylase	K01961	1e-09	63.5	vcn:VOLCADRAFT_77540	acetyl-CoA carboxylase, biotin carboxylase subunit [EC:6.4.1.2 6.3.4.14]
CL1227.Contig2_All	1962	19.0886	17.9349	18.6874	21.1022	gi|302834651|ref|XP_002948888.1|	425.6	1e-117	hypothetical protein VOLCADRAFT_89214 [Volvox carteri f. nagariensis] >gi|300266079|gb|EFJ50268.1| hypothetical protein VOLCADRAFT_89214 [Volvox carteri f. nagariensis]					sp|O04983|ACCC_ARATH	51.6	2e-06	Biotin carboxylase, chloroplastic OS=Arabidopsis thaliana GN=CAC2 PE=1 SV=1	mlr6296	99	3e-20	COG0439	Biotin carboxylase	K01961	1e-08	60.5	cre:CHLREDRAFT_122970	acetyl-CoA carboxylase, biotin carboxylase subunit [EC:6.4.1.2 6.3.4.14]
CL1228.Contig1_All	336	12.9282	12.4935	14.8274	15.6904	gi|357452919|ref|XP_003596736.1|	50.8	7e-06	hypothetical protein MTR_2g084760, partial [Medicago truncatula] >gi|355485784|gb|AES66987.1| hypothetical protein MTR_2g084760, partial [Medicago truncatula]					sp|P93329|NO20_MEDTR	50.4	2e-07	Early nodulin-20 OS=Medicago truncatula GN=ENOD20 PE=3 SV=1						K00850	4e-07	51.2	osa:4336113	6-phosphofructokinase [EC:2.7.1.11]
CL1228.Contig2_All	1118	20.4738	16.2091	17.3729	18.7993	gi|414866053|tpg|DAA44610.1|	73.6	7e-12	TPA: hypothetical protein ZEAMMB73_474732, partial [Zea mays]					sp|P13983|EXTN_TOBAC	61.2	1e-09	Extensin OS=Nicotiana tabacum GN=HRGPNT3 PE=2 SV=1	XF1267	51.6	2e-06	COG5297	Cellobiohydrolase A (1,4-beta-cellobiosidase A)	K01115	6e-13	73.6	vcn:VOLCADRAFT_99471	phospholipase D [EC:3.1.4.4]
CL1228.Contig3_All	1116	30.2111	26.166	26.7438	28.5959	gi|302853456|ref|XP_002958243.1|	61.2	3e-08	hypothetical protein VOLCADRAFT_121694 [Volvox carteri f. nagariensis] >gi|300256431|gb|EFJ40697.1| hypothetical protein VOLCADRAFT_121694 [Volvox carteri f. nagariensis]					sp|Q9C660|PEK10_ARATH	49.7	3e-06	Proline-rich receptor-like protein kinase PERK10 OS=Arabidopsis thaliana GN=PERK10 PE=1 SV=2						K11323	4e-08	57.4	vcn:VOLCADRAFT_121342	histone arginine demethylase JMJD6 [EC:1.14.11.-]
CL1228.Contig4_All	1115	10.7388	9.4225	10.0276	10.3811	gi|414866053|tpg|DAA44610.1|	56.2	1e-06	TPA: hypothetical protein ZEAMMB73_474732, partial [Zea mays]					sp|Q9FPQ6|GP1_CHLRE	82	6e-16	Vegetative cell wall protein gp1 OS=Chlamydomonas reinhardtii GN=GP1 PE=2 SV=1	DR0479	64.3	4e-10	COG0744	Membrane carboxypeptidase (penicillin-binding protein)	K13171	4e-18	90.5	ath:AT2G29210	serine/arginine repetitive matrix protein 1
CL1228.Contig5_All	1034	40.1601	36.2719	37.0578	38.9308	gi|219130271|ref|XP_002185292.1|	69.7	9e-11	probable cell surface glycoprotein [Phaeodactylum tricornutum CCAP 1055/1] >gi|217403207|gb|EEC43161.1| probable cell surface glycoprotein [Phaeodactylum tricornutum CCAP 1055/1]														K11323	3e-09	61.2	vcn:VOLCADRAFT_121342	histone arginine demethylase JMJD6 [EC:1.14.11.-]
CL1228.Contig6_All	1090	4.4395	3.1146	4.0019	3.5684	gi|302853476|ref|XP_002958253.1|	76.3	1e-12	hypothetical protein VOLCADRAFT_99471 [Volvox carteri f. nagariensis] >gi|300256441|gb|EFJ40707.1| hypothetical protein VOLCADRAFT_99471 [Volvox carteri f. nagariensis]					sp|P13983|EXTN_TOBAC	62.8	3e-10	Extensin OS=Nicotiana tabacum GN=HRGPNT3 PE=2 SV=1	XF1267	53.1	8e-07	COG5297	Cellobiohydrolase A (1,4-beta-cellobiosidase A)	K01115	8e-14	76.3	vcn:VOLCADRAFT_99471	phospholipase D [EC:3.1.4.4]
CL1229.Contig1_All	1358	2.4363	2.652	2.3669	3.4681	gi|323454001|gb|EGB09872.1|	55.5	2e-06	hypothetical protein AURANDRAFT_71291, partial [Aureococcus anophagefferens]					sp|Q9FLQ7|FH20_ARATH	65.9	5e-11	Formin-like protein 20 OS=Arabidopsis thaliana GN=FH20 PE=2 SV=3	Cgl1939	57.4	6e-08	COG0532	Translation initiation factor 2 (IF-2; GTPase)	K13118	2e-13	75.1	cre:CHLREDRAFT_17930	protein DGCR14
CL1229.Contig2_All	1187	0.1138	0.2706	0.0967	0.2764	gi|156070784|gb|ABU45197.1|	56.6	9e-07	unknown [Petunia integrifolia subsp. inflata]					sp|Q9FLQ7|FH20_ARATH	58.9	6e-09	Formin-like protein 20 OS=Arabidopsis thaliana GN=FH20 PE=2 SV=3	VC1837	56.2	1e-07	COG3064	Membrane protein involved in colicin uptake	K13118	2e-11	68.6	cre:CHLREDRAFT_17930	protein DGCR14
CL123.Contig1_All	1301	10.2761	8.1106	8.3293	6.9338	gi|219129791|ref|XP_002185064.1|	72.4	1e-11	predicted protein [Phaeodactylum tricornutum CCAP 1055/1] >gi|217403559|gb|EEC43511.1| predicted protein [Phaeodactylum tricornutum CCAP 1055/1]
CL123.Contig2_All	1218	2.6055	1.8645	2.7332	2.7509	gi|348677132|gb|EGZ16949.1|	63.9	6e-09	hypothetical protein PHYSODRAFT_504294 [Phytophthora sojae]
CL1230.Contig1_All	3606	0.1935	0.2608	0.191	0.3184	gi|323456001|gb|EGB11868.1|	77.8	1e-12	hypothetical protein AURANDRAFT_70670, partial [Aureococcus anophagefferens]					sp|Q9SN46|LRX5_ARATH	97.4	5e-20	Leucine-rich repeat extensin-like protein 5 OS=Arabidopsis thaliana GN=LRX5 PE=2 SV=2	Cgl1939	57.4	2e-07	COG0532	Translation initiation factor 2 (IF-2; GTPase)	K14306	1e-16	87.4	gmx:100781711	nuclear pore complex protein Nup62
CL1230.Contig2_All	3667	0.5463	0.513	0.4132	0.639	gi|323456001|gb|EGB11868.1|	77.4	2e-12	hypothetical protein AURANDRAFT_70670, partial [Aureococcus anophagefferens]					sp|Q9SN46|LRX5_ARATH	100	5e-21	Leucine-rich repeat extensin-like protein 5 OS=Arabidopsis thaliana GN=LRX5 PE=2 SV=2	Cgl1939	58.2	1e-07	COG0532	Translation initiation factor 2 (IF-2; GTPase)	K14306	6e-16	85.5	gmx:100781711	nuclear pore complex protein Nup62
CL1231.Contig1_All	467	8.7715	7.3188	7.2268	7.5762	gi|298710644|emb|CBJ32071.1|	52.8	2e-06	global transcription factor group [Ectocarpus siliculosus]
CL1231.Contig2_All	482	15.2693	15.4671	16.2901	11.8127
CL1232.Contig1_All	318	0	0	0	0	gi|49388739|dbj|BAD25939.1|	55.8	2e-07	hypothetical protein [Oryza sativa Japonica Group]					sp|Q0D519|FH13_ORYSJ	50.8	2e-07	Formin-like protein 13 OS=Oryza sativa subsp. japonica GN=FH13 PE=2 SV=1						K02324	4e-06	47.8	vcn:VOLCADRAFT_116136	DNA polymerase epsilon subunit 1 [EC:2.7.7.7]
CL1232.Contig2_All	2061	5.2309	5.0419	4.6563	4.2292	gi|255569989|ref|XP_002525957.1|	124.4	7e-27	ecotropic viral integration site, putative [Ricinus communis] >gi|223534689|gb|EEF36381.1| ecotropic viral integration site, putative [Ricinus communis]					sp|A3AB67|FH16_ORYSJ	62.8	7e-10	Formin-like protein 16 OS=Oryza sativa subsp. japonica GN=FH16 PE=2 SV=1	SPAC26F1.09	80.9	8e-15	COG5210	GTPase-activating protein	K03125	7e-08	57.8	vcn:VOLCADRAFT_96746	transcription initiation factor TFIID subunit 1
CL1233.Contig1_All	1043	30.3187	31.4723	31.4111	26.5087	gi|115464515|ref|NP_001055857.1|	176	9e-43	Os05g0480700 [Oryza sativa Japonica Group] >gi|113579408|dbj|BAF17771.1| Os05g0480700 [Oryza sativa Japonica Group]					sp|Q9C9Z8|VATE2_ARATH	166	2e-41	V-type proton ATPase subunit E2 OS=Arabidopsis thaliana GN=VHA-E2 PE=2 SV=1	SPAC11E3.07	124	2e-28	COG1390	Archaeal/vacuolar-type H+-ATPase subunit E	K02150	7e-44	176	osa:4339122	V-type H+-transporting ATPase subunit E [EC:3.6.3.14]	GO:0044763		GO:0032991//macromolecular complex;GO:0005773//vacuole;GO:0031090//organelle membrane;GO:0044446//intracellular organelle part
CL1233.Contig2_All	752	38.6691	49.2333	40.1163	35.9877	gi|470133328|ref|XP_004302519.1|	162.5	6e-39	PREDICTED: V-type proton ATPase subunit E-like [Fragaria vesca subsp. vesca]					sp|Q9C9Z8|VATE2_ARATH	157	5e-39	V-type proton ATPase subunit E2 OS=Arabidopsis thaliana GN=VHA-E2 PE=2 SV=1	SPAC11E3.07	115	1e-25	COG1390	Archaeal/vacuolar-type H+-ATPase subunit E	K02150	2e-39	160	vvi:100248521	V-type H+-transporting ATPase subunit E [EC:3.6.3.14]	GO:0044763		GO:0032991//macromolecular complex;GO:0005773//vacuole;GO:0031090//organelle membrane;GO:0044446//intracellular organelle part
CL1233.Contig3_All	878	31.2997	35.7147	36.3204	32.6112	gi|115464515|ref|NP_001055857.1|	171.8	1e-41	Os05g0480700 [Oryza sativa Japonica Group] >gi|113579408|dbj|BAF17771.1| Os05g0480700 [Oryza sativa Japonica Group]					sp|Q9C9Z8|VATE2_ARATH	163	1e-40	V-type proton ATPase subunit E2 OS=Arabidopsis thaliana GN=VHA-E2 PE=2 SV=1	SPAC11E3.07	123	5e-28	COG1390	Archaeal/vacuolar-type H+-ATPase subunit E	K02150	1e-42	171	osa:4339122	V-type H+-transporting ATPase subunit E [EC:3.6.3.14]	GO:0044763		GO:0032991//macromolecular complex;GO:0005773//vacuole;GO:0031090//organelle membrane;GO:0044446//intracellular organelle part
CL1234.Contig1_All	383	20.2152	16.2908	21.2801	22.0239
CL1234.Contig2_All	263	6.4184	6.1926	7.42	7.3946
CL1234.Contig3_All	395	19.3732	17.1897	19.878	21.1769
CL1235.Contig1_All	225	1.1003	3.1605	1.2245	2.1869
CL1235.Contig2_All	377	8.0596	9.492	8.952	11.6844
CL1235.Contig3_All	276	3.6696	4.9867	3.5769	4.1598
CL1236.Contig1_All	822	63.4689	64.4076	63.6805	53.1045
CL1236.Contig2_All	873	77.4986	79.2221	80.8676	64.8982
CL1237.Contig1_All	2261	1.6027	1.2073	1.8074	2.0623	gi|145345433|ref|XP_001417215.1|	72.8	2e-11	predicted protein [Ostreococcus lucimarinus CCE9901] >gi|144577442|gb|ABO95508.1| predicted protein [Ostreococcus lucimarinus CCE9901]					sp|Q9LFE4|Y5673_ARATH	49.3	9e-06	WEB family protein At5g16730, chloroplastic OS=Arabidopsis thaliana GN=At5g16730 PE=1 SV=1
CL1237.Contig2_All	2271	13.2505	10.3634	15.2551	14.0524	gi|323451156|gb|EGB07034.1|	59.7	2e-07	hypothetical protein AURANDRAFT_71909 [Aureococcus anophagefferens]					sp|Q9SEE9|SR45_ARATH	53.9	4e-07	Arginine/serine-rich protein 45 OS=Arabidopsis thaliana GN=SR45 PE=1 SV=1						K13171	2e-08	59.7	vcn:VOLCADRAFT_121090	serine/arginine repetitive matrix protein 1
CL1237.Contig3_All	2302	3.5785	2.8798	3.9993	3.7457	gi|145345433|ref|XP_001417215.1|	73.9	1e-11	predicted protein [Ostreococcus lucimarinus CCE9901] >gi|144577442|gb|ABO95508.1| predicted protein [Ostreococcus lucimarinus CCE9901]					sp|Q9LFE4|Y5673_ARATH	49.7	7e-06	WEB family protein At5g16730, chloroplastic OS=Arabidopsis thaliana GN=At5g16730 PE=1 SV=1
CL1237.Contig4_All	1796	2.6066	1.737	2.2882	2.6092	gi|145345433|ref|XP_001417215.1|	62.8	2e-08	predicted protein [Ostreococcus lucimarinus CCE9901] >gi|144577442|gb|ABO95508.1| predicted protein [Ostreococcus lucimarinus CCE9901]					sp|Q9LFE4|Y5673_ARATH	49.7	6e-06	WEB family protein At5g16730, chloroplastic OS=Arabidopsis thaliana GN=At5g16730 PE=1 SV=1
CL1237.Contig5_All	2276	2.0866	1.9553	2.1688	2.4913	gi|303282783|ref|XP_003060683.1|	78.2	7e-13	predicted protein [Micromonas pusilla CCMP1545] >gi|226458154|gb|EEH55452.1| predicted protein [Micromonas pusilla CCMP1545]					sp|Q9LFE4|Y5673_ARATH	49.7	7e-06	WEB family protein At5g16730, chloroplastic OS=Arabidopsis thaliana GN=At5g16730 PE=1 SV=1
CL1237.Contig6_All	2296	3.4506	2.8074	3.8997	4.6433	gi|303282783|ref|XP_003060683.1|	78.2	7e-13	predicted protein [Micromonas pusilla CCMP1545] >gi|226458154|gb|EEH55452.1| predicted protein [Micromonas pusilla CCMP1545]					sp|Q9LFE4|Y5673_ARATH	49.7	7e-06	WEB family protein At5g16730, chloroplastic OS=Arabidopsis thaliana GN=At5g16730 PE=1 SV=1
CL1237.Contig7_All	693	16.5961	12.3797	19.6456	16.1278	gi|323456752|gb|EGB12618.1|	62	9e-09	hypothetical protein AURANDRAFT_70520 [Aureococcus anophagefferens]					sp|Q9LK03|PERK2_ARATH	58.2	4e-09	Proline-rich receptor-like protein kinase PERK2 OS=Arabidopsis thaliana GN=PERK2 PE=2 SV=3						K14325	5e-10	62.8	gmx:100804778	RNA-binding protein with serine-rich domain 1
CL1238.Contig1_All	1315	42.327	41.2203	40.2778	45.5078	gi|60678627|gb|AAX33674.1|	69.7	1e-10	plus agglutinin [Chlamydomonas incerta]					sp|Q9FPQ6|GP1_CHLRE	87	2e-17	Vegetative cell wall protein gp1 OS=Chlamydomonas reinhardtii GN=GP1 PE=2 SV=1	sll0499_1	57.4	5e-08	COG0457	FOG: TPR repeat	K14709	3e-12	71.2	vcn:VOLCADRAFT_104214	solute carrier family 39 (zinc transporter), member 1/2/3
CL1238.Contig2_All	2817	59.4037	58.353	53.2764	59.3801	gi|302851281|ref|XP_002957165.1|	102.8	3e-20	hypothetical protein VOLCADRAFT_98215 [Volvox carteri f. nagariensis] >gi|300257572|gb|EFJ41819.1| hypothetical protein VOLCADRAFT_98215 [Volvox carteri f. nagariensis]					sp|Q9FPQ6|GP1_CHLRE	126	6e-29	Vegetative cell wall protein gp1 OS=Chlamydomonas reinhardtii GN=GP1 PE=2 SV=1	sll0499_1	79	4e-14	COG0457	FOG: TPR repeat	K14709	5e-22	105	vcn:VOLCADRAFT_104214	solute carrier family 39 (zinc transporter), member 1/2/3
CL1239.Contig1_All	1335	12.9142	13.5056	13.6719	13.6374	gi|414887395|tpg|DAA63409.1|	59.7	1e-07	TPA: hypothetical protein ZEAMMB73_784009, partial [Zea mays]					sp|Q84ZL0|FH5_ORYSJ	73.2	3e-13	Formin-like protein 5 OS=Oryza sativa subsp. japonica GN=FH5 PE=2 SV=2	sll0499_1	77	7e-14	COG0457	FOG: TPR repeat	K13171	2e-10	65.5	mtr:MTR_4g064740	serine/arginine repetitive matrix protein 1
CL1239.Contig2_All	1186	26.4354	30.3854	26.7526	28.0342	gi|323456752|gb|EGB12618.1|	80.1	8e-14	hypothetical protein AURANDRAFT_70520 [Aureococcus anophagefferens]					sp|Q9C660|PEK10_ARATH	61.2	1e-09	Proline-rich receptor-like protein kinase PERK10 OS=Arabidopsis thaliana GN=PERK10 PE=1 SV=2	sll0499_1	65.1	2e-10	COG0457	FOG: TPR repeat	K13171	6e-08	57	ath:AT2G29210	serine/arginine repetitive matrix protein 1
CL1239.Contig3_All	1361	30.0811	27.9279	31.8652	29.0778	gi|414887395|tpg|DAA63409.1|	57	9e-07	TPA: hypothetical protein ZEAMMB73_784009, partial [Zea mays]					sp|Q84ZL0|FH5_ORYSJ	70.5	2e-12	Formin-like protein 5 OS=Oryza sativa subsp. japonica GN=FH5 PE=2 SV=2	sll0499_1	77	7e-14	COG0457	FOG: TPR repeat	K01115	4e-11	67.8	vcn:VOLCADRAFT_99471	phospholipase D [EC:3.1.4.4]
CL1239.Contig4_All	794	22.7339	22.9101	23.8838	23.4605	gi|293330987|ref|NP_001169942.1|	65.9	8e-10	uncharacterized protein LOC100383840 [Zea mays]					sp|Q9FPQ6|GP1_CHLRE	73.2	2e-13	Vegetative cell wall protein gp1 OS=Chlamydomonas reinhardtii GN=GP1 PE=2 SV=1	Rv3876	59.7	5e-09	COG0455	ATPases involved in chromosome partitioning	K14325	2e-13	74.3	osa:4325394	RNA-binding protein with serine-rich domain 1
CL1239.Contig5_All	360	22.6946	22.8752	21.1091	25.3185	gi|414880119|tpg|DAA57250.1|	53.5	1e-06	TPA: hypothetical protein ZEAMMB73_557706 [Zea mays]														K14325	5e-06	47.4	bdi:100845778	RNA-binding protein with serine-rich domain 1
CL124.Contig1_All	1559	35.2982	31.3847	39.6435	37.6038
CL124.Contig2_All	258	14.3941	13.5144	14.7717	15.439
CL1240.Contig1_All	1640	6.8345	6.6019	5.8656	6.1435	gi|357452919|ref|XP_003596736.1|	72.8	2e-11	hypothetical protein MTR_2g084760, partial [Medicago truncatula] >gi|355485784|gb|AES66987.1| hypothetical protein MTR_2g084760, partial [Medicago truncatula]					sp|Q84ZL0|FH5_ORYSJ	68.2	1e-11	Formin-like protein 5 OS=Oryza sativa subsp. japonica GN=FH5 PE=2 SV=2	XF1267	61.6	4e-09	COG5297	Cellobiohydrolase A (1,4-beta-cellobiosidase A)	K14325	3e-10	65.1	bdi:100845778	RNA-binding protein with serine-rich domain 1
CL1240.Contig2_All	2032	1.0744	1.0499	0.8361	0.8764	gi|41400384|gb|AAS07044.1|	83.6	1e-14	plus agglutinin [Chlamydomonas reinhardtii]					sp|Q9FPQ6|GP1_CHLRE	112	1e-24	Vegetative cell wall protein gp1 OS=Chlamydomonas reinhardtii GN=GP1 PE=2 SV=1	Rv3876	78.2	5e-14	COG0455	ATPases involved in chromosome partitioning	K14709	4e-18	91.7	vcn:VOLCADRAFT_104214	solute carrier family 39 (zinc transporter), member 1/2/3
CL1240.Contig3_All	2541	0.3986	0.5146	0.5963	0.415	gi|302828408|ref|XP_002945771.1|	93.2	2e-17	pathogenesis-related protein 1-like protein [Volvox carteri f. nagariensis] >gi|300268586|gb|EFJ52766.1| pathogenesis-related protein 1-like protein [Volvox carteri f. nagariensis]					sp|Q9FPQ6|GP1_CHLRE	115	2e-25	Vegetative cell wall protein gp1 OS=Chlamydomonas reinhardtii GN=GP1 PE=2 SV=1	Rv3876	81.3	8e-15	COG0455	ATPases involved in chromosome partitioning	K14709	4e-18	92	vcn:VOLCADRAFT_104214	solute carrier family 39 (zinc transporter), member 1/2/3
CL1240.Contig4_All	1394	0.9203	0.8392	0.9388	0.8572	gi|357452919|ref|XP_003596736.1|	73.9	7e-12	hypothetical protein MTR_2g084760, partial [Medicago truncatula] >gi|355485784|gb|AES66987.1| hypothetical protein MTR_2g084760, partial [Medicago truncatula]					sp|Q9C6S1|FH14_ARATH	68.6	9e-12	Formin-like protein 14 OS=Arabidopsis thaliana GN=FH14 PE=3 SV=3	Rv2839c	51.6	3e-06	COG0532	Translation initiation factor 2 (IF-2; GTPase)	K14007	3e-10	65.1	aly:ARALYDRAFT_484854	protein transport protein SEC24
CL1240.Contig5_All	328	17.292	18.1134	18.7588	18.5019	gi|323450076|gb|EGB05959.1|	58.2	4e-08	expressed protein, partial [Aureococcus anophagefferens]					sp|Q9SHF2|AGO3_ARATH	48.5	9e-07	Protein argonaute 3 OS=Arabidopsis thaliana GN=AGO3 PE=3 SV=1						K11323	2e-08	55.5	vcn:VOLCADRAFT_121342	histone arginine demethylase JMJD6 [EC:1.14.11.-]
CL1241.Contig1_All	1365	0.5276	0.3697	0.5046	0.4463	gi|428165275|gb|EKX34274.1|	53.9	7e-06	hypothetical protein GUITHDRAFT_119564 [Guillardia theta CCMP2712]	gi|159488315|ref|XM_001702108.1|	71.9	2e-09	Chlamydomonas reinhardtii strain CC-503 cw92 mt+	sp|Q7XYY2|MED25_ARATH	69.7	4e-12	Mediator of RNA polymerase II transcription subunit 25 OS=Arabidopsis thaliana GN=MED25 PE=1 SV=1	Cgl1939	68.2	3e-11	COG0532	Translation initiation factor 2 (IF-2; GTPase)	K14306	9e-13	73.2	vcn:VOLCADRAFT_105669	nuclear pore complex protein Nup62
CL1241.Contig2_All	665	0.88	1.3108	1.0357	1.0218	gi|302834708|ref|XP_002948916.1|	75.1	1e-12	hypothetical protein VOLCADRAFT_58884 [Volvox carteri f. nagariensis] >gi|300265661|gb|EFJ49851.1| hypothetical protein VOLCADRAFT_58884 [Volvox carteri f. nagariensis]	gi|294845959|gb|GU814014.1|	91.7	9e-16	Chlamydomonas reinhardtii strain CC-503 NIC7p (NIC7p), SPS1p (SPS1p), SPP1Cp (SPP1Cp), EIF5Bbp (EIF5Bbp), PTC1p (PTC1p), 182394p (182394p), 97782p (97782p), RFC4p (RFC4p), 182392p (182392p), ALB3p (ALB3p), PSF2p (PSF2p), 182390p (182390p), 182389p (182389p), HDH1p (HDH1p), TOC34p (TOC34p), PDK1p (PDK1p), CGL70p (CGL70p), NMDA1p (NMDA1p), DRG1p (DRG1p), DLA3p (DLA3p), 522872p (522872p), LEU1Sp (LE…	sp|Q6AWT8|GG3_ARATH	70.9	6e-13	Guanine nucleotide-binding protein subunit gamma 3 OS=Arabidopsis thaliana GN=GG3 PE=2 SV=1	Cgl1939	70.9	2e-12	COG0532	Translation initiation factor 2 (IF-2; GTPase)	K15168	5e-14	75.9	gmx:100801664	mediator of RNA polymerase II transcription subunit 25
CL1241.Contig3_All	1439	1.6266	1.4825	1.3242	1.3352	gi|428165275|gb|EKX34274.1|	54.7	4e-06	hypothetical protein GUITHDRAFT_119564 [Guillardia theta CCMP2712]	gi|159488315|ref|XM_001702108.1|	71.9	2e-09	Chlamydomonas reinhardtii strain CC-503 cw92 mt+	sp|Q7XYY2|MED25_ARATH	69.7	4e-12	Mediator of RNA polymerase II transcription subunit 25 OS=Arabidopsis thaliana GN=MED25 PE=1 SV=1	Cgl1939	67	8e-11	COG0532	Translation initiation factor 2 (IF-2; GTPase)	K14306	2e-13	54.3	vcn:VOLCADRAFT_105669	nuclear pore complex protein Nup62
CL1242.Contig1_All	388	31.2083	35.7682	34.6153	26.692	gi|317134937|gb|ADV03031.1|	109.8	1e-23	ribosomal protein P1 [Karlodinium veneficum]					sp|Q8LEQ0|RLA13_ARATH	79.7	4e-16	60S acidic ribosomal protein P1-3 OS=Arabidopsis thaliana GN=RPP1C PE=1 SV=2	SPAC644.15	56.2	1e-08	COG2058	Ribosomal protein L12E/L44/L45/RPP1/RPP2	K02942	1e-15	79.7	aly:ARALYDRAFT_330665	large subunit ribosomal protein LP1	GO:0042545//cell wall modification;GO:0009664//plant-type cell wall organization;GO:0006414//translational elongation	GO:0003735//structural constituent of ribosome;GO:0005515//protein binding	GO:0022626//cytosolic ribosome;GO:0005886//plasma membrane;GO:0005634//nucleus
CL1243.Contig1_All	577	0.6631	0.5168	0.5173	0.6091	gi|255074199|ref|XP_002500774.1|	52	6e-06	predicted protein [Micromonas sp. RCC299] >gi|226516037|gb|ACO62032.1| predicted protein [Micromonas sp. RCC299]
CL1243.Contig2_All	529	1.4891	1.2575	0.7378	1.3288	gi|255081176|ref|XP_002507810.1|	51.6	7e-06	predicted protein [Micromonas sp. RCC299] >gi|226523086|gb|ACO69068.1| predicted protein [Micromonas sp. RCC299]
CL1243.Contig3_All	520	3.7656	3.132	3.0464	3.3344	gi|255074199|ref|XP_002500774.1|	56.2	2e-07	predicted protein [Micromonas sp. RCC299] >gi|226516037|gb|ACO62032.1| predicted protein [Micromonas sp. RCC299]
CL1243.Contig4_All	814	2.7926	2.4517	2.3128	3.1951	gi|255074199|ref|XP_002500774.1|	53.5	4e-06	predicted protein [Micromonas sp. RCC299] >gi|226516037|gb|ACO62032.1| predicted protein [Micromonas sp. RCC299]
CL1244.Contig1_All	507	0.3551	0.8144	0.5434	0.6932	gi|307105343|gb|EFN53593.1|	54.3	1e-06	hypothetical protein CHLNCDRAFT_136812 [Chlorella variabilis]					sp|Q84ZL0|FH5_ORYSJ	50.4	5e-07	Formin-like protein 5 OS=Oryza sativa subsp. japonica GN=FH5 PE=2 SV=2	Cgl1939	60.8	1e-09	COG0532	Translation initiation factor 2 (IF-2; GTPase)	K11275	1e-07	53.9	gmx:100795994	histone H1/5
CL1244.Contig2_All	526	1.1981	1.003	1.1348	1.2027	gi|357452919|ref|XP_003596736.1|	58.5	5e-08	hypothetical protein MTR_2g084760, partial [Medicago truncatula] >gi|355485784|gb|AES66987.1| hypothetical protein MTR_2g084760, partial [Medicago truncatula]					sp|Q9C6S1|FH14_ARATH	68.9	2e-12	Formin-like protein 14 OS=Arabidopsis thaliana GN=FH14 PE=3 SV=3	Cgl1939	68.9	4e-12	COG0532	Translation initiation factor 2 (IF-2; GTPase)	K11275	6e-10	61.6	rcu:RCOM_0992600	histone H1/5
CL1245.Contig1_All	747	0.0603	0.1228	0	0.0314
CL1245.Contig2_All	743	9.5117	10.8983	9.8879	7.6632
CL1245.Contig3_All	737	6.4437	14.1306	5.7941	6.6128
CL1246.Contig1_All	1625	1.6205	1.3552	1.5259	1.7447	gi|428184179|gb|EKX53035.1|	84.3	6e-15	hypothetical protein GUITHDRAFT_101478 [Guillardia theta CCMP2712]	gi|289583271|gb|GU906240.1|	61.9	2e-06	Solanum tuberosum clone BAC BC58I22 sequence	sp|Q9FLQ7|FH20_ARATH	125	3e-29	Formin-like protein 20 OS=Arabidopsis thaliana GN=FH20 PE=2 SV=3	YLR106c	99	2e-20	COG5271	AAA ATPase containing von Willebrand factor type A (vWA) domain	K11984	2e-22	105	ppp:PHYPADRAFT_233757	U4/U6.U5 tri-snRNP-associated protein 1
CL1246.Contig2_All	1697	3.4749	3.0009	3.2334	3.7418	gi|428184179|gb|EKX53035.1|	84.3	7e-15	hypothetical protein GUITHDRAFT_101478 [Guillardia theta CCMP2712]	gi|289583271|gb|GU906240.1|	61.9	2e-06	Solanum tuberosum clone BAC BC58I22 sequence	sp|Q9FLQ7|FH20_ARATH	123	4e-28	Formin-like protein 20 OS=Arabidopsis thaliana GN=FH20 PE=2 SV=3	YLR106c	99	2e-20	COG5271	AAA ATPase containing von Willebrand factor type A (vWA) domain	K11984	2e-22	105	ppp:PHYPADRAFT_233757	U4/U6.U5 tri-snRNP-associated protein 1
CL1247.Contig1_All	1365	1.8797	1.4452	2.9939	2.592	gi|159488572|ref|XP_001702281.1|	53.9	7e-06	hypothetical protein CHLREDRAFT_154106 [Chlamydomonas reinhardtii] >gi|158271258|gb|EDO97082.1| predicted protein [Chlamydomonas reinhardtii]
CL1247.Contig2_All	1364	28.0349	22.6699	35.7001	30.9894
CL1247.Contig3_All	343	20.0792	16.7193	28.7818	24.7289
CL1248.Contig1_All	688	1.8974	1.7671	1.3348	2.1796	gi|323453527|gb|EGB09398.1|	60.8	2e-08	hypothetical protein AURANDRAFT_71279, partial [Aureococcus anophagefferens]														K13171	4e-07	53.1	ath:AT2G29210	serine/arginine repetitive matrix protein 1
CL1248.Contig2_All	1004	0.9639	0.5712	1.1205	0.6301	gi|357452919|ref|XP_003596736.1|	58.5	2e-07	hypothetical protein MTR_2g084760, partial [Medicago truncatula] >gi|355485784|gb|AES66987.1| hypothetical protein MTR_2g084760, partial [Medicago truncatula]					sp|Q84ZL0|FH5_ORYSJ	60.1	2e-09	Formin-like protein 5 OS=Oryza sativa subsp. japonica GN=FH5 PE=2 SV=2	CC0042	53.5	6e-07	COG0532	Translation initiation factor 2 (IF-2; GTPase)	K14325	9e-09	59.3	osa:4325394	RNA-binding protein with serine-rich domain 1
CL1248.Contig3_All	1190	0.0189	0.0386	0.0579	0.0197	gi|307110544|gb|EFN58780.1|	81.6	2e-14	hypothetical protein CHLNCDRAFT_140537 [Chlorella variabilis]					sp|Q84ZL0|FH5_ORYSJ	62.8	4e-10	Formin-like protein 5 OS=Oryza sativa subsp. japonica GN=FH5 PE=2 SV=2	DRA0212	56.2	1e-07	COG2377	Predicted molecular chaperone distantly related to HSP70-fold metalloproteases	K13171	2e-10	65.5	ath:AT2G29210	serine/arginine repetitive matrix protein 1
CL1248.Contig4_All	322	2.5163	2.1372	1.1408	1.4553	gi|413926787|gb|AFW66719.1|	53.1	1e-06	hypothetical protein ZEAMMB73_783772 [Zea mays]					sp|Q9FPQ6|GP1_CHLRE	43.9	6e-07	Vegetative cell wall protein gp1 OS=Chlamydomonas reinhardtii GN=GP1 PE=2 SV=1
CL1249.Contig1_All	1575	3.5011	3.3644	3.513	4.2845	gi|428176306|gb|EKX45191.1|	60.5	9e-08	hypothetical protein GUITHDRAFT_163336 [Guillardia theta CCMP2712]					sp|Q0DDE3|SSY23_ORYSJ	50.8	2e-06	Soluble starch synthase 2-3, chloroplastic/amyloplastic OS=Oryza sativa subsp. japonica GN=SSII-3 PE=1 SV=1	HI0990	50.4	8e-06	COG3468	Type V secretory pathway, adhesin AidA	K11294	5e-08	57.8	sbi:SORBI_01g019710	nucleolin
CL125.Contig1_All	338	13.5842	13.3697	11.4113	12.6167
CL125.Contig2_All	1698	5.925	5.6334	6.7199	5.7956	gi|323455439|gb|EGB11307.1|	195.7	2e-48	hypothetical protein AURANDRAFT_11974, partial [Aureococcus anophagefferens]					sp|Q9LXW3|CPR2_ARATH	152	6e-37	Probable cysteine proteinase At3g43960 OS=Arabidopsis thaliana GN=At3g43960 PE=2 SV=1	AF1946_2	77.8	5e-14	COG4870	Cysteine protease	K01365	2e-42	172	vvi:100242026	cathepsin L [EC:3.4.22.15]
CL1250.Contig1_All	2021	16.1592	13.1209	18.9484	16.8109	gi|323454001|gb|EGB09872.1|	63.9	1e-08	hypothetical protein AURANDRAFT_71291, partial [Aureococcus anophagefferens]														K13171	5e-08	58.2	ath:AT2G29210	serine/arginine repetitive matrix protein 1
CL1250.Contig2_All	2031	4.4992	3.3544	4.6573	4.4993	gi|323456144|gb|EGB12011.1|	55.1	5e-06	hypothetical protein AURANDRAFT_70714, partial [Aureococcus anophagefferens]														K14306	9e-08	57.4	bdi:100835393	nuclear pore complex protein Nup62
CL1250.Contig3_All	831	12.9463	12.8083	16.245	11.8142
CL1250.Contig4_All	2056	5.7034	4.8868	6.5213	5.8919	gi|323456144|gb|EGB12011.1|	55.5	4e-06	hypothetical protein AURANDRAFT_70714, partial [Aureococcus anophagefferens]														K14306	9e-08	57.4	bdi:100835393	nuclear pore complex protein Nup62
CL1250.Contig5_All	311	0.2171	0.3688	0.2953	0.226
CL1251.Contig1_All	819	5.1665	4.3973	5.6906	5.9793	gi|299473320|emb|CBN77719.1|	72.4	9e-12	Integrin alpha [Ectocarpus siliculosus]														K10839	5e-07	53.1	gmx:100814162	UV excision repair protein RAD23
CL1251.Contig2_All	609	0.2217	0.1883	0.2639	0.2693	gi|348667239|gb|EGZ07065.1|	61.6	9e-09	hypothetical protein PHYSODRAFT_251896 [Phytophthora sojae]														K10839	2e-07	53.9	gmx:100814162	UV excision repair protein RAD23
CL1251.Contig3_All	1312	2.5732	2.1505	3.1323	2.7681	gi|299473320|emb|CBN77719.1|	76.6	1e-12	Integrin alpha [Ectocarpus siliculosus]
CL1251.Contig4_All	2178	7.0993	6.5299	8.9388	9.0045	gi|299473320|emb|CBN77719.1|	71.2	8e-11	Integrin alpha [Ectocarpus siliculosus]
CL1251.Contig5_All	687	6.585	6.3441	6.784	6.6166	gi|414887395|tpg|DAA63409.1|	59.7	4e-08	TPA: hypothetical protein ZEAMMB73_784009, partial [Zea mays]
CL1252.Contig1_All	222	4.0553	4.7531	6.1016	5.1717
CL1252.Contig2_All	1228	6.9831	4.8007	6.7866	5.686
CL1252.Contig3_All	302	1.7141	1.823	1.1403	1.4741
CL1253.Contig1_All	1154	0.1755	0.1789	0.1194	0.1827	gi|323451156|gb|EGB07034.1|	53.5	7e-06	hypothetical protein AURANDRAFT_71909 [Aureococcus anophagefferens]					sp|Q9FPQ6|GP1_CHLRE	67.4	2e-11	Vegetative cell wall protein gp1 OS=Chlamydomonas reinhardtii GN=GP1 PE=2 SV=1						K14709	8e-07	53.1	vcn:VOLCADRAFT_104214	solute carrier family 39 (zinc transporter), member 1/2/3
CL1253.Contig2_All	6307	0.4318	0.5237	0.4186	0.6241	gi|302851281|ref|XP_002957165.1|	70.9	3e-10	hypothetical protein VOLCADRAFT_98215 [Volvox carteri f. nagariensis] >gi|300257572|gb|EFJ41819.1| hypothetical protein VOLCADRAFT_98215 [Volvox carteri f. nagariensis]					sp|Q9FPQ6|GP1_CHLRE	152	2e-36	Vegetative cell wall protein gp1 OS=Chlamydomonas reinhardtii GN=GP1 PE=2 SV=1	MA1164	76.6	5e-13	COG0419	ATPase involved in DNA repair	K14709	1e-22	108	vcn:VOLCADRAFT_104214	solute carrier family 39 (zinc transporter), member 1/2/3
CL1253.Contig3_All	6412	0.2668	0.2576	0.1575	0.3216	gi|302851281|ref|XP_002957165.1|	58.5	1e-06	hypothetical protein VOLCADRAFT_98215 [Volvox carteri f. nagariensis] >gi|300257572|gb|EFJ41819.1| hypothetical protein VOLCADRAFT_98215 [Volvox carteri f. nagariensis]					sp|Q9FPQ6|GP1_CHLRE	113	2e-24	Vegetative cell wall protein gp1 OS=Chlamydomonas reinhardtii GN=GP1 PE=2 SV=1	MK0690	74.3	3e-12	COG0419	ATPase involved in DNA repair	K09291	4e-17	90.1	vcn:VOLCADRAFT_89403	nucleoprotein TPR
CL1253.Contig4_All	6030	0.5935	0.4032	0.4493	0.7266	gi|302851281|ref|XP_002957165.1|	283.9	2e-74	hypothetical protein VOLCADRAFT_98215 [Volvox carteri f. nagariensis] >gi|300257572|gb|EFJ41819.1| hypothetical protein VOLCADRAFT_98215 [Volvox carteri f. nagariensis]					sp|Q9FPQ6|GP1_CHLRE	152	2e-36	Vegetative cell wall protein gp1 OS=Chlamydomonas reinhardtii GN=GP1 PE=2 SV=1	MA1164	76.6	5e-13	COG0419	ATPase involved in DNA repair	K14709	1e-22	108	vcn:VOLCADRAFT_104214	solute carrier family 39 (zinc transporter), member 1/2/3
CL1253.Contig5_All	4860	0.9818	0.9345	0.7511	1.0799	gi|302851281|ref|XP_002957165.1|	73.6	4e-11	hypothetical protein VOLCADRAFT_98215 [Volvox carteri f. nagariensis] >gi|300257572|gb|EFJ41819.1| hypothetical protein VOLCADRAFT_98215 [Volvox carteri f. nagariensis]					sp|Q9FPQ6|GP1_CHLRE	135	3e-31	Vegetative cell wall protein gp1 OS=Chlamydomonas reinhardtii GN=GP1 PE=2 SV=1	aq_1006	85.9	6e-16	COG0419	ATPase involved in DNA repair	K01115	5e-20	99.4	vcn:VOLCADRAFT_99471	phospholipase D [EC:3.1.4.4]
CL1253.Contig6_All	6132	0.3083	0.2619	0.176	0.3095	gi|302851281|ref|XP_002957165.1|	58.5	1e-06	hypothetical protein VOLCADRAFT_98215 [Volvox carteri f. nagariensis] >gi|300257572|gb|EFJ41819.1| hypothetical protein VOLCADRAFT_98215 [Volvox carteri f. nagariensis]					sp|Q9FPQ6|GP1_CHLRE	113	2e-24	Vegetative cell wall protein gp1 OS=Chlamydomonas reinhardtii GN=GP1 PE=2 SV=1	MK0690	74.3	2e-12	COG0419	ATPase involved in DNA repair	K09291	4e-17	90.1	vcn:VOLCADRAFT_89403	nucleoprotein TPR
CL1254.Contig1_All	1761	7.2595	6.6303	6.7272	8.0897	gi|255553751|ref|XP_002517916.1|	178.7	2e-43	conserved hypothetical protein [Ricinus communis] >gi|223542898|gb|EEF44434.1| conserved hypothetical protein [Ricinus communis]					sp|Q9ZT82|CALSC_ARATH	175	9e-44	Callose synthase 12 OS=Arabidopsis thaliana GN=CALS12 PE=1 SV=1						K11000	4e-44	177	mtr:MTR_4g078220	callose synthase [EC:2.4.1.-]	GO:0007275//multicellular organismal development;GO:0052545;GO:0050896//response to stimulus;GO:0048856//anatomical structure development;GO:0070727//cellular macromolecule localization;GO:0016043//cellular component organization;GO:0050794//regulation of cellular process;GO:0044767;GO:0051704;GO:0022414//reproductive process;GO:0048610//cellular process involved in reproduction		GO:0016020//membrane;GO:0044464//cell part
CL1254.Contig2_All	7077	10.3424	8.9882	9.888	12.1873	gi|298711083|emb|CBJ26478.1|	235.3	1e-59	1,3-beta-glucan synthase, family GT48 [Ectocarpus siliculosus]					sp|Q9LXT9|CALS3_ARATH	217	7e-56	Callose synthase 3 OS=Arabidopsis thaliana GN=CALS3 PE=2 SV=3	DRA0210	54.3	3e-06	COG0747	ABC-type dipeptide transport system, periplasmic component	K11000	6e-57	222	rcu:RCOM_1174510	callose synthase [EC:2.4.1.-]	GO:0044763;GO:0007275//multicellular organismal development;GO:0016043//cellular component organization;GO:0022414//reproductive process;GO:0048610//cellular process involved in reproduction		GO:0016020//membrane;GO:0044464//cell part
CL1254.Contig3_All	5236	9.9081	10.1727	8.8966	11.5633	gi|449436249|ref|XP_004135905.1|	180.6	2e-43	PREDICTED: callose synthase 1-like [Cucumis sativus]					sp|Q9LXT9|CALS3_ARATH	172	2e-42	Callose synthase 3 OS=Arabidopsis thaliana GN=CALS3 PE=2 SV=3						K11000	2e-42	173	sbi:SORBI_03g030800	callose synthase [EC:2.4.1.-]	GO:0031047//gene silencing by RNA;GO:0051716//cellular response to stimulus;GO:0007275//multicellular organismal development;GO:0016070//RNA metabolic process;GO:0016043//cellular component organization;GO:0050794//regulation of cellular process;GO:0006952//defense response;GO:0040029//regulation of gene expression, epigenetic		GO:0016020//membrane
CL1255.Contig1_All	1753	2.2854	1.9367	2.161	2.3391	gi|335748685|gb|AEH58815.1|	542.3	9e-153	replication protein A large subunit [Karenia brevis]									YAR007c	186	1e-46	COG1599	Single-stranded DNA-binding replication protein A (RPA), large (70 kD) subunit and related ssDNA-binding proteins	K07466	4e-52	204	aly:ARALYDRAFT_899421	replication factor A1	GO:0051716//cellular response to stimulus;GO:0007127//meiosis I;GO:0006310//DNA recombination;GO:0051276//chromosome organization;GO:0009791//post-embryonic development;GO:1901576;GO:0048608//reproductive structure development;GO:0044702;GO:0048609//multicellular organismal reproductive process;GO:0050794//regulation of cellular process;GO:0006950//response to stress;GO:0044249//cellular biosynth…
CL1255.Contig10_All	1723	0.8099	0.7189	0.7995	0.7751	gi|335748685|gb|AEH58815.1|	540.4	3e-152	replication protein A large subunit [Karenia brevis]									YAR007c	189	1e-47	COG1599	Single-stranded DNA-binding replication protein A (RPA), large (70 kD) subunit and related ssDNA-binding proteins	K07466	1e-51	202	ath:AT2G06510	replication factor A1	GO:0010468//regulation of gene expression;GO:0048608//reproductive structure development;GO:0048609//multicellular organismal reproductive process;GO:0051716//cellular response to stimulus;GO:0019219;GO:0009314//response to radiation;GO:0009791//post-embryonic development;GO:0007127//meiosis I;GO:0006260//DNA replication;GO:0006310//DNA recombination;GO:0044702;GO:0006464//cellular protein modifi…	GO:0005488//binding
CL1255.Contig11_All	1762	2.2098	1.7705	2.0066	2.2075	gi|335748685|gb|AEH58815.1|	542.3	9e-153	replication protein A large subunit [Karenia brevis]									YAR007c	186	1e-46	COG1599	Single-stranded DNA-binding replication protein A (RPA), large (70 kD) subunit and related ssDNA-binding proteins	K07466	4e-52	204	aly:ARALYDRAFT_899421	replication factor A1	GO:0051716//cellular response to stimulus;GO:0007127//meiosis I;GO:0006310//DNA recombination;GO:0051276//chromosome organization;GO:0009791//post-embryonic development;GO:1901576;GO:0048608//reproductive structure development;GO:0044702;GO:0048609//multicellular organismal reproductive process;GO:0050794//regulation of cellular process;GO:0006950//response to stress;GO:0044249//cellular biosynth…
CL1255.Contig12_All	1739	0.5048	0.3034	0.3697	0.3638	gi|335748685|gb|AEH58815.1|	542	1e-152	replication protein A large subunit [Karenia brevis]									YAR007c	188	3e-47	COG1599	Single-stranded DNA-binding replication protein A (RPA), large (70 kD) subunit and related ssDNA-binding proteins	K07466	6e-52	203	aly:ARALYDRAFT_899421	replication factor A1	GO:0010468//regulation of gene expression;GO:0048608//reproductive structure development;GO:0048609//multicellular organismal reproductive process;GO:0051716//cellular response to stimulus;GO:0019219;GO:0009314//response to radiation;GO:0009791//post-embryonic development;GO:0007127//meiosis I;GO:0006260//DNA replication;GO:0006310//DNA recombination;GO:0044702;GO:0006464//cellular protein modifi…	GO:0005488//binding
CL1255.Contig13_All	1929	3.5353	2.9967	3.4872	3.8262	gi|335748585|gb|AEH58813.1|	539.3	9e-152	replication protein A large subunit [Karenia brevis]									YAR007c	187	4e-47	COG1599	Single-stranded DNA-binding replication protein A (RPA), large (70 kD) subunit and related ssDNA-binding proteins	K07466	9e-52	203	aly:ARALYDRAFT_899421	replication factor A1	GO:0051716//cellular response to stimulus;GO:0007127//meiosis I;GO:0006310//DNA recombination;GO:0051276//chromosome organization;GO:0009791//post-embryonic development;GO:1901576;GO:0048608//reproductive structure development;GO:0044702;GO:0048609//multicellular organismal reproductive process;GO:0050794//regulation of cellular process;GO:0006950//response to stress;GO:0044249//cellular biosynth…
CL1255.Contig14_All	1758	8.7442	7.4897	8.4364	8.4501	gi|335748685|gb|AEH58815.1|	543.1	5e-153	replication protein A large subunit [Karenia brevis]					sp|Q5NAN5|GLK2_ORYSJ	50.4	3e-06	Probable transcription factor GLK2 OS=Oryza sativa subsp. japonica GN=GLK2 PE=2 SV=1	SPBC660.13c	186	1e-46	COG1599	Single-stranded DNA-binding replication protein A (RPA), large (70 kD) subunit and related ssDNA-binding proteins	K07466	5e-51	200	ath:AT5G45400	replication factor A1	GO:0010468//regulation of gene expression;GO:0048608//reproductive structure development;GO:0048609//multicellular organismal reproductive process;GO:0019219;GO:0009314//response to radiation;GO:0009791//post-embryonic development;GO:0007127//meiosis I;GO:0006974//response to DNA damage stimulus;GO:0006260//DNA replication;GO:0006310//DNA recombination;GO:0044702;GO:0006464//cellular protein modi…
CL1255.Contig15_All	835	12.5069	12.1151	13.9401	14.7601	gi|335748685|gb|AEH58815.1|	294.3	1e-78	replication protein A large subunit [Karenia brevis]									SPBC660.13c	151	1e-36	COG1599	Single-stranded DNA-binding replication protein A (RPA), large (70 kD) subunit and related ssDNA-binding proteins	K07466	1e-42	171	zma:100285427	replication factor A1	GO:0006259//DNA metabolic process;GO:0050896//response to stimulus	GO:0005488//binding
CL1255.Contig16_All	1754	8.6872	7.8992	8.4295	8.6163	gi|335748685|gb|AEH58815.1|	539.6	6e-152	replication protein A large subunit [Karenia brevis]									SPBC660.13c	185	2e-46	COG1599	Single-stranded DNA-binding replication protein A (RPA), large (70 kD) subunit and related ssDNA-binding proteins	K07466	1e-53	209	ath:AT5G45400	replication factor A1	GO:0010468//regulation of gene expression;GO:0048608//reproductive structure development;GO:0048609//multicellular organismal reproductive process;GO:0006281//DNA repair;GO:0019219;GO:0009791//post-embryonic development;GO:2000112;GO:0009416//response to light stimulus;GO:0007127//meiosis I;GO:0043414//macromolecule methylation;GO:0006260//DNA replication;GO:0006310//DNA recombination;GO:0044702;…
CL1255.Contig17_All	896	4.0191	3.2258	4.4585	4.1841	gi|335748685|gb|AEH58815.1|	313.9	2e-84	replication protein A large subunit [Karenia brevis]									SPBC660.13c	157	2e-38	COG1599	Single-stranded DNA-binding replication protein A (RPA), large (70 kD) subunit and related ssDNA-binding proteins	K07466	1e-42	171	cre:CHLREDRAFT_123566	replication factor A1	GO:0044763;GO:0006259//DNA metabolic process	GO:0005488//binding
CL1255.Contig18_All	1718	6.0787	5.1539	5.7463	5.9464	gi|335748685|gb|AEH58815.1|	540	4e-152	replication protein A large subunit [Karenia brevis]									YAR007c	186	8e-47	COG1599	Single-stranded DNA-binding replication protein A (RPA), large (70 kD) subunit and related ssDNA-binding proteins	K07466	1e-51	202	aly:ARALYDRAFT_899421	replication factor A1	GO:0051716//cellular response to stimulus;GO:0007127//meiosis I;GO:0006310//DNA recombination;GO:0051276//chromosome organization;GO:0009791//post-embryonic development;GO:1901576;GO:0048608//reproductive structure development;GO:0044702;GO:0048609//multicellular organismal reproductive process;GO:0050794//regulation of cellular process;GO:0006950//response to stress;GO:0044249//cellular biosynth…
CL1255.Contig19_All	1648	11.8135	11.2189	12.0644	12.924	gi|335748685|gb|AEH58815.1|	545.4	1e-153	replication protein A large subunit [Karenia brevis]									YAR007c	187	4e-47	COG1599	Single-stranded DNA-binding replication protein A (RPA), large (70 kD) subunit and related ssDNA-binding proteins	K07466	2e-52	205	ath:AT5G45400	replication factor A1	GO:0010468//regulation of gene expression;GO:0048608//reproductive structure development;GO:0048609//multicellular organismal reproductive process;GO:0006281//DNA repair;GO:0019219;GO:0009791//post-embryonic development;GO:2000112;GO:0009416//response to light stimulus;GO:0007127//meiosis I;GO:0043414//macromolecule methylation;GO:0006260//DNA replication;GO:0006310//DNA recombination;GO:0044702;…
CL1255.Contig2_All	394	17.0802	15.7778	18.0055	20.6359	gi|335748685|gb|AEH58815.1|	131.3	4e-30	replication protein A large subunit [Karenia brevis]									SPBC660.13c	90.1	9e-19	COG1599	Single-stranded DNA-binding replication protein A (RPA), large (70 kD) subunit and related ssDNA-binding proteins	K07466	4e-22	101	ath:AT4G19130	replication factor A1	GO:0006302//double-strand break repair;GO:0010332//response to gamma radiation	GO:0005515//protein binding
CL1255.Contig3_All	1649	16.2149	15.8862	17.4173	17.0084	gi|335748685|gb|AEH58815.1|	540.4	3e-152	replication protein A large subunit [Karenia brevis]									YAR007c	179	1e-44	COG1599	Single-stranded DNA-binding replication protein A (RPA), large (70 kD) subunit and related ssDNA-binding proteins	K07466	5e-50	197	aly:ARALYDRAFT_899421	replication factor A1	GO:0007127//meiosis I;GO:0006310//DNA recombination;GO:0051276//chromosome organization;GO:0009791//post-embryonic development;GO:0050896//response to stimulus;GO:0048608//reproductive structure development;GO:0044702;GO:0034645//cellular macromolecule biosynthetic process;GO:0048609//multicellular organismal reproductive process;GO:0050794//regulation of cellular process	GO:0005488//binding
CL1255.Contig4_All	962	0.2106	0.1669	0.2148	0.0974	gi|335748685|gb|AEH58815.1|	332.8	5e-90	replication protein A large subunit [Karenia brevis]									SPBC660.13c	150	2e-36	COG1599	Single-stranded DNA-binding replication protein A (RPA), large (70 kD) subunit and related ssDNA-binding proteins	K07466	2e-43	174	cre:CHLREDRAFT_123566	replication factor A1	GO:0006974//response to DNA damage stimulus;GO:0006310//DNA recombination;GO:0009791//post-embryonic development;GO:0019219;GO:0048608//reproductive structure development;GO:0034645//cellular macromolecule biosynthetic process;GO:0034654;GO:0009628//response to abiotic stimulus;GO:0007140//male meiosis;GO:0007276//gamete generation;GO:0007129//synapsis;GO:0048229//gametophyte development;GO:00602…	GO:0005488//binding	GO:0005634//nucleus
CL1255.Contig5_All	787	15.958	13.1454	15.0237	15.1542	gi|335748685|gb|AEH58815.1|	287	2e-76	replication protein A large subunit [Karenia brevis]									SPBC660.13c	153	3e-37	COG1599	Single-stranded DNA-binding replication protein A (RPA), large (70 kD) subunit and related ssDNA-binding proteins	K07466	4e-39	159	ath:AT4G19130	replication factor A1		GO:0005488//binding
CL1255.Contig6_All	830	15.7821	14.4543	15.8773	16.3735	gi|335748585|gb|AEH58813.1|	294.3	1e-78	replication protein A large subunit [Karenia brevis]					sp|Q9SEE9|SR45_ARATH	50.4	1e-06	Arginine/serine-rich protein 45 OS=Arabidopsis thaliana GN=SR45 PE=1 SV=1	YAR007c	145	6e-35	COG1599	Single-stranded DNA-binding replication protein A (RPA), large (70 kD) subunit and related ssDNA-binding proteins	K07466	5e-42	169	zma:100285427	replication factor A1	GO:0050896//response to stimulus;GO:0044763;GO:0006259//DNA metabolic process	GO:0005515//protein binding
CL1255.Contig7_All	319	11.7827	13.5908	11.6592	8.9611
CL1255.Contig8_All	1897	1.7204	1.5115	1.767	1.7045	gi|335748685|gb|AEH58815.1|	541.2	2e-152	replication protein A large subunit [Karenia brevis]									YAR007c	189	1e-47	COG1599	Single-stranded DNA-binding replication protein A (RPA), large (70 kD) subunit and related ssDNA-binding proteins	K07466	2e-51	202	aly:ARALYDRAFT_899421	replication factor A1	GO:0010468//regulation of gene expression;GO:0048608//reproductive structure development;GO:0048609//multicellular organismal reproductive process;GO:0051716//cellular response to stimulus;GO:0019219;GO:0009314//response to radiation;GO:0009791//post-embryonic development;GO:0007127//meiosis I;GO:0006260//DNA replication;GO:0006310//DNA recombination;GO:0044702;GO:0006464//cellular protein modifi…
CL1255.Contig9_All	1688	1.7734	1.5628	1.7273	1.8323	gi|335748685|gb|AEH58815.1|	541.6	1e-152	replication protein A large subunit [Karenia brevis]									YAR007c	187	4e-47	COG1599	Single-stranded DNA-binding replication protein A (RPA), large (70 kD) subunit and related ssDNA-binding proteins	K07466	8e-52	203	aly:ARALYDRAFT_899421	replication factor A1	GO:0010468//regulation of gene expression;GO:0048608//reproductive structure development;GO:0048609//multicellular organismal reproductive process;GO:0051716//cellular response to stimulus;GO:0019219;GO:0009314//response to radiation;GO:0009791//post-embryonic development;GO:0007127//meiosis I;GO:0006260//DNA replication;GO:0006310//DNA recombination;GO:0044702;GO:0006464//cellular protein modifi…	GO:0005488//binding
CL1256.Contig1_All	1862	0.2297	0.3203	0.3822	0.4404	gi|302846361|ref|XP_002954717.1|	55.8	3e-06	hypothetical protein VOLCADRAFT_106506 [Volvox carteri f. nagariensis] >gi|300259900|gb|EFJ44123.1| hypothetical protein VOLCADRAFT_106506 [Volvox carteri f. nagariensis]
CL1256.Contig2_All	1908	1.6633	1.587	1.4921	1.7438	gi|302846361|ref|XP_002954717.1|	55.5	4e-06	hypothetical protein VOLCADRAFT_106506 [Volvox carteri f. nagariensis] >gi|300259900|gb|EFJ44123.1| hypothetical protein VOLCADRAFT_106506 [Volvox carteri f. nagariensis]
CL1257.Contig1_All	1449	0.4349	0.5066	0.5229	0.5498	gi|57335915|emb|CAH25359.1|	65.5	2e-09	phycocyanin alpha phycocyanobilin lyase related protein [Guillardia theta]									all0872	58.5	3e-08	COG5635	Predicted NTPase (NACHT family)
CL1257.Contig2_All	1321	0.8689	0.7988	0.9733	1.0288	gi|57335915|emb|CAH25359.1|	67	8e-10	phycocyanin alpha phycocyanobilin lyase related protein [Guillardia theta]									all0872	58.9	2e-08	COG5635	Predicted NTPase (NACHT family)
CL1257.Contig3_All	1443	0.7487	0.6995	0.6205	0.7794	gi|57335915|emb|CAH25359.1|	65.5	2e-09	phycocyanin alpha phycocyanobilin lyase related protein [Guillardia theta]									all0872	58.5	3e-08	COG5635	Predicted NTPase (NACHT family)
CL1257.Contig4_All	1314	0.4282	0.4888	0.4368	0.5171	gi|57335915|emb|CAH25359.1|	67	8e-10	phycocyanin alpha phycocyanobilin lyase related protein [Guillardia theta]									all0872	58.9	2e-08	COG5635	Predicted NTPase (NACHT family)
CL1258.Contig1_All	999	1.0814	1.0792	1.218	0.8678	gi|428165275|gb|EKX34274.1|	67.8	3e-10	hypothetical protein GUITHDRAFT_119564 [Guillardia theta CCMP2712]					sp|Q84ZL0|FH5_ORYSJ	65.5	5e-11	Formin-like protein 5 OS=Oryza sativa subsp. japonica GN=FH5 PE=2 SV=2	Cgl1939	57	5e-08	COG0532	Translation initiation factor 2 (IF-2; GTPase)	K14709	6e-10	63.2	vcn:VOLCADRAFT_104214	solute carrier family 39 (zinc transporter), member 1/2/3
CL1258.Contig2_All	258	0	0	0.178	0.0908	gi|307110843|gb|EFN59078.1|	55.5	3e-07	hypothetical protein CHLNCDRAFT_49909 [Chlorella variabilis]					sp|A3AB67|FH16_ORYSJ	47.8	1e-06	Formin-like protein 16 OS=Oryza sativa subsp. japonica GN=FH16 PE=2 SV=1						K16055	7e-06	47	cre:CHLREDRAFT_131610	trehalose 6-phosphate synthase/phosphatase [EC:2.4.1.15 3.1.3.12]
CL1259.Contig1_All	296	3.0415	2.8674	3.6454	1.5832
CL1259.Contig2_All	1502	7.4774	7.9416	7.3217	7.7375	gi|357452919|ref|XP_003596736.1|	58.5	3e-07	hypothetical protein MTR_2g084760, partial [Medicago truncatula] >gi|355485784|gb|AES66987.1| hypothetical protein MTR_2g084760, partial [Medicago truncatula]					sp|Q84ZL0|FH5_ORYSJ	61.6	1e-09	Formin-like protein 5 OS=Oryza sativa subsp. japonica GN=FH5 PE=2 SV=2	Cgl1939	63.2	1e-09	COG0532	Translation initiation factor 2 (IF-2; GTPase)	K14007	3e-06	52	bdi:100824425	protein transport protein SEC24
CL1259.Contig3_All	1381	3.667	3.455	3.9068	2.8674	gi|308806209|ref|XP_003080416.1|	83.6	9e-15	Tubulin-tyrosine ligase-related protein (ISS) [Ostreococcus tauri] >gi|116058876|emb|CAL54583.1| Tubulin-tyrosine ligase-related protein (ISS) [Ostreococcus tauri]
CL126.Contig1_All	492	0.3202	0.1865	0.5133	0.3334	gi|112253297|gb|ABI14236.1|	167.9	5e-41	probable peroxisomal protein POX18 [Pfiesteria piscicida]	gi|112253294|gb|DQ864820.1|	168	3e-39	Pfiesteria piscicida clone ppi-5p-12-1 sterol transfer family protein mRNA, complete cds					PA1830	61.6	6e-10	COG3255	Putative sterol carrier protein						GO:0044763;GO:0032787//monocarboxylic acid metabolic process;GO:0007275//multicellular organismal development;GO:0044255//cellular lipid metabolic process		GO:0043231//intracellular membrane-bounded organelle;GO:0044444//cytoplasmic part
CL126.Contig2_All	480	0.6096	0.3345	0.6696	0.537	gi|112253297|gb|ABI14236.1|	167.9	5e-41	probable peroxisomal protein POX18 [Pfiesteria piscicida]	gi|112253294|gb|DQ864820.1|	168	3e-39	Pfiesteria piscicida clone ppi-5p-12-1 sterol transfer family protein mRNA, complete cds					PA1830	61.6	6e-10	COG3255	Putative sterol carrier protein						GO:0044763;GO:0032787//monocarboxylic acid metabolic process;GO:0007275//multicellular organismal development;GO:0044255//cellular lipid metabolic process		GO:0043231//intracellular membrane-bounded organelle;GO:0044444//cytoplasmic part
[truncated: 110,757 more rows]
