# Supplementary material for: Whole Transcriptomic Analysis Provides Insights into Molecular Mechanisms for Toxin Biosynthesis in a Toxic Dinoflagellate Alexandrium catenella (ACHK-T)
Source: Toxins (Basel). 2017 Jul 5;9(7):213. doi: 10.3390/toxins9070213 (PMC5535160; doi:10.3390/toxins9070213)
Supplement: Supplementary file 1 [file toxins-09-00213-s001.zip › toxins-203236-supplementary/Supplementary Files S6.xlsx]

## Sheet: Stastistical analysis
Supplementary file S6 The one-way ANOVA analysis results of toxin content. The bold values represent the p-values of toxin content variations along the time course.
	Time point	T1	T2	T3	T4	T5	T6	T7	T8	T9	T10	T11	T12	T13
p-value	vs-T1	—	0.02	0.022	0.525	0.073	0.092	0.01	0.008	0.004	0	0	0	0.282
	vs-T2	0.02	—	0.967	0.077	0.541	0	0	0	0	0	0	0	0.001
	vs-T3	0.022	0.967	—	0.084	0.568	0	0	0	0	0	0	0	0.002
	vs-T4	0.525	0.077	0.084	—	0.233	0.024	0.002	0.002	0.001	0	0	0	0.093
	vs-T5	0.073	0.541	0.568	0.233	—	0.001	0	0	0	0	0	0	0.006
	vs-T6	0.092	0	0	0.024	0.001	—	0.318	0.278	0.177	0	0	0	0.521
	vs-T7	0.01	0	0	0.002	0	0.318	—	0.929	0.715	0	0	0	0.107
	vs-T8	0.008	0	0	0.002	0	0.278	0.929	—	0.782	0	0	0	0.09
	vs-T9	0.004	0	0	0.001	0	0.177	0.715	0.782	—	0	0	0.001	0.052
	vs-T10	0	0	0	0	0	0	0	0	0	—	0.722	0.493	0
	vs-T11	0	0	0	0	0	0	0	0	0	0.722	—	0.301	0
	vs-T12	0	0	0	0	0	0	0	0	0.001	0.493	0.301	—	0
	vs-T13	0.282	0.001	0.002	0.093	0.006	0.521	0.107	0.09	0.052	0	0	0	—
